# Supplementary material for: The relationship between inflammatory factors and heart failure: evidence based on bidirectional Mendelian randomization analysis
Source: Front Cardiovasc Med. 2024 Dec 12;11:1378327. doi: 10.3389/fcvm.2024.1378327 (PMC11669679; doi:10.3389/fcvm.2024.1378327)
Supplement: Supplementary file 1 [file Datasheet1.zip]

Archive with 6 entries (6 files):
- FigureS2.jpg
- FigureS3.jpg
- FigureS4.jpg
- FigureS1.jpg
- TableS1.xlsx
- Table S2.xlsx
