# Supplementary material for: The relationship between inflammatory factors and heart failure: evidence based on bidirectional Mendelian randomization analysis
Source: Front Cardiovasc Med. 2024 Dec 12;11:1378327. doi: 10.3389/fcvm.2024.1378327 (PMC11669679; doi:10.3389/fcvm.2024.1378327)
Supplement: Supplementary file 1 [file Datasheet1.zip › TableS1.xlsx]

## Sheet: 去除反向SNP后_去除离群值后harmonise_data_f
SNP	effect_allele.exposure	other_allele.exposure	effect_allele.outcome	other_allele.outcome	beta.exposure	beta.outcome	eaf.exposure	eaf.outcome	remove	palindromic	ambiguous	id.outcome	chr.outcome	pos.outcome	gene.outcome	pval.outcome	se.outcome	outcome	mr_keep.outcome	pval_origin.outcome	ncase.outcome	ncontrol.outcome	samplesize.outcome	chr.exposure	pos.exposure	se.exposure	pval.exposure	samplesize.exposure	exposure	mr_keep.exposure	pval_origin.exposure	id.exposure	action	mr_keep	R2	F	id
rs10822155	A	C	A	C	0.0838	-0.00927993	0.4155	0.384578	FALSE	FALSE	FALSE	lEZFVe	10	63311455	JMJD1C	0.325613	0.00944052	lEZFVe	TRUE	reported	29672	382509	412181	10	65071215	0.0117	7.93e-13	14744	Vascular endothelial growth factor A levels	TRUE	reported	Vascular endothelial growth factor A levels	2	TRUE	0.00346731	51.2929	Vascular endothelial growth factor A levels.lEZFVe
rs114694170	T	C	T	C	-0.1625	0.022756	0.9462	0.943738	FALSE	FALSE	FALSE	lEZFVe	5	88884379	MEF2C	0.251881	0.0198605	lEZFVe	TRUE	reported	29672	382509	412181	5	88180196	0.0267	1.16e-09	14728	Vascular endothelial growth factor A levels	TRUE	reported	Vascular endothelial growth factor A levels	2	TRUE	0.0025087	37.0361	Vascular endothelial growth factor A levels.lEZFVe
rs117976551	C	G	C	G	-0.2163	0.0139632	0.9739	0.985645	FALSE	TRUE	FALSE	lEZFVe	8	72680097	KCNB2	0.721265	0.0391381	lEZFVe	TRUE	reported	29672	382509	412181	8	73592332	0.0449	1.45e-06	13809	Vascular endothelial growth factor A levels	TRUE	reported	Vascular endothelial growth factor A levels	2	TRUE	0.00167776	23.2037	Vascular endothelial growth factor A levels.lEZFVe
rs11953790	T	C	T	C	-0.1842	-0.0142456	0.028	0.0107421	FALSE	FALSE	FALSE	lEZFVe	5	118035492	DTWD2	0.752879	0.0452463	lEZFVe	TRUE	reported	29672	382509	412181	5	117371187	0.0374	8.43e-07	14730	Vascular endothelial growth factor A levels	TRUE	reported	Vascular endothelial growth factor A levels	2	TRUE	0.00164406	24.2536	Vascular endothelial growth factor A levels.lEZFVe
rs1203834	T	C	T	C	0.1174	-0.00837284	0.069	0.0817896	FALSE	FALSE	FALSE	lEZFVe	16	181542	HBQ1	0.619348	0.0168544	lEZFVe	TRUE	reported	29672	382509	412181	16	231541	0.0253	3.48e-06	13232	Vascular endothelial growth factor A levels	TRUE	reported	Vascular endothelial growth factor A levels	2	TRUE	0.00162466	21.5293	Vascular endothelial growth factor A levels.lEZFVe
rs1208181	T	C	T	C	-0.079	0.0134341	0.8309	0.83488	FALSE	FALSE	FALSE	lEZFVe	7	144411427	NOBOX	0.278374	0.0123933	lEZFVe	TRUE	reported	29672	382509	412181	7	144108520	0.0166	1.95e-06	12855	Vascular endothelial growth factor A levels	TRUE	reported	Vascular endothelial growth factor A levels	2	TRUE	0.00175874	22.6449	Vascular endothelial growth factor A levels.lEZFVe
rs12784822	A	G	A	G	-0.3266	-0.00319831	0.0091	0.00917135	FALSE	FALSE	FALSE	lEZFVe	10	102316334	GBF1	0.946006	0.0472266	lEZFVe	TRUE	reported	29672	382509	412181	10	104076091	0.0715	4.93e-06	14296	Vascular endothelial growth factor A levels	TRUE	reported	Vascular endothelial growth factor A levels	2	TRUE	0.00145738	20.8622	Vascular endothelial growth factor A levels.lEZFVe
rs138648222	C	G	C	G	0.1981	-0.0332248	0.0248	0.0137486	FALSE	TRUE	FALSE	lEZFVe	13	28761487	SLC46A3	0.396768	0.0392077	lEZFVe	TRUE	reported	29672	382509	412181	13	29335624	0.0397	6.04e-07	14739	Vascular endothelial growth factor A levels	TRUE	reported	Vascular endothelial growth factor A levels	2	TRUE	0.0016865	24.896	Vascular endothelial growth factor A levels.lEZFVe
rs144037665	A	C	A	C	-0.2779	-0.0913911	0.9871	0.991416	FALSE	FALSE	FALSE	lEZFVe	13	76888489	KCTD12	0.0702991	0.0504929	lEZFVe	TRUE	reported	29672	382509	412181	13	77462624	0.0603	4.05e-06	11969	Vascular endothelial growth factor A levels	TRUE	reported	Vascular endothelial growth factor A levels	2	TRUE	0.00177139	21.2359	Vascular endothelial growth factor A levels.lEZFVe
rs145703410	T	C	T	C	-0.2475	-0.032899	0.0153	0.0218831	FALSE	FALSE	FALSE	lEZFVe	9	3020960	PUM3	0.303518	0.0319743	lEZFVe	TRUE	reported	29672	382509	412181	9	3020960	0.0539	4.39e-06	14296	Vascular endothelial growth factor A levels	TRUE	reported	Vascular endothelial growth factor A levels	2	TRUE	0.00147271	21.082	Vascular endothelial growth factor A levels.lEZFVe
rs145846107	T	C	T	C	0.2736	0.0266245	0.0162	0.00394202	FALSE	FALSE	FALSE	lEZFVe	12	74867496	KCNC2	0.728937	0.0768296	lEZFVe	TRUE	reported	29672	382509	412181	12	75261276	0.0582	2.59e-06	13422	Vascular endothelial growth factor A levels	TRUE	reported	Vascular endothelial growth factor A levels	2	TRUE	0.00164382	22.0964	Vascular endothelial growth factor A levels.lEZFVe
rs16883415	T	C	T	C	-0.22	-0.000786415	0.9797	0.986261	FALSE	FALSE	FALSE	lEZFVe	5	54747757	SNX18	0.984112	0.0394896	lEZFVe	TRUE	reported	29672	382509	412181	5	54043585	0.0457	1.48e-06	14744	Vascular endothelial growth factor A levels	TRUE	reported	Vascular endothelial growth factor A levels	2	TRUE	0.00156933	23.1715	Vascular endothelial growth factor A levels.lEZFVe
rs2050256	A	G	A	G	-0.0734	-0.00991313	0.8126	0.780756	FALSE	FALSE	FALSE	lEZFVe	1	31739082	ADGRB2	0.373493	0.011139	lEZFVe	TRUE	reported	29672	382509	412181	1	32204683	0.0152	1.37e-06	14739	Vascular endothelial growth factor A levels	TRUE	reported	Vascular endothelial growth factor A levels	2	TRUE	0.00157961	23.3156	Vascular endothelial growth factor A levels.lEZFVe
rs34536806	T	G	T	G	0.0992	-0.00271457	0.9024	0.928932	FALSE	FALSE	FALSE	lEZFVe	11	95541323	FAM76B	0.880317	0.018029	lEZFVe	TRUE	reported	29672	382509	412181	11	95274487	0.0208	1.85e-06	14296	Vascular endothelial growth factor A levels	TRUE	reported	Vascular endothelial growth factor A levels	2	TRUE	0.00158852	22.7424	Vascular endothelial growth factor A levels.lEZFVe
rs4875579	C	G	C	G	-0.0741	-0.00967168	0.8345	0.838565	FALSE	TRUE	FALSE	lEZFVe	8	5555486	CSMD1	0.440913	0.01255	lEZFVe	TRUE	reported	29672	382509	412181	8	5413008	0.0158	2.73e-06	14296	Vascular endothelial growth factor A levels	TRUE	reported	Vascular endothelial growth factor A levels	2	TRUE	0.00153617	21.9918	Vascular endothelial growth factor A levels.lEZFVe
rs61818787	T	C	T	C	-0.0759	-0.0140309	0.8114	0.753795	FALSE	FALSE	FALSE	lEZFVe	1	190407308	BRINP3	0.188305	0.010665	lEZFVe	TRUE	reported	29672	382509	412181	1	190376438	0.0148	2.92e-07	14732	Vascular endothelial growth factor A levels	TRUE	reported	Vascular endothelial growth factor A levels	2	TRUE	0.00178207	26.2967	Vascular endothelial growth factor A levels.lEZFVe
rs6582666	C	G	C	G	-0.1288	0.00203913	0.9341	0.940056	FALSE	TRUE	FALSE	lEZFVe	12	46516103	SLC38A2	0.916468	0.0194417	lEZFVe	TRUE	reported	29672	382509	412181	12	46909886	0.0265	1.17e-06	11791	Vascular endothelial growth factor A levels	TRUE	reported	Vascular endothelial growth factor A levels	2	TRUE	0.00199949	23.6193	Vascular endothelial growth factor A levels.lEZFVe
rs6993770	A	T	A	T	0.1231	0.00299113	0.7319	0.776862	FALSE	TRUE	FALSE	lEZFVe	8	105569300	ZFPM2	0.786714	0.0110546	lEZFVe	TRUE	reported	29672	382509	412181	8	106581528	0.0134	4.06e-20	14296	Vascular endothelial growth factor A levels	TRUE	reported	Vascular endothelial growth factor A levels	2	TRUE	0.00586862	84.3812	Vascular endothelial growth factor A levels.lEZFVe
rs7688836	A	G	A	G	-0.0685	0.0148957	0.2065	0.213315	FALSE	FALSE	FALSE	lEZFVe	4	93848535	ATOH1	0.184762	0.0112316	lEZFVe	TRUE	reported	29672	382509	412181	4	94769686	0.0145	2.31e-06	14742	Vascular endothelial growth factor A levels	TRUE	reported	Vascular endothelial growth factor A levels	2	TRUE	0.00151158	22.3145	Vascular endothelial growth factor A levels.lEZFVe
rs7808444	A	C	A	C	-0.0628	-0.024182	0.6119	0.543787	FALSE	FALSE	FALSE	lEZFVe	7	69100332	AUTS2	0.00961745	0.00933925	lEZFVe	TRUE	reported	29672	382509	412181	7	68565319	0.0137	4.56e-06	14296	Vascular endothelial growth factor A levels	TRUE	reported	Vascular endothelial growth factor A levels	2	TRUE	0.00146766	21.0096	Vascular endothelial growth factor A levels.lEZFVe
rs9349270	A	C	A	C	0.1055	-0.0197302	0.1166	0.0957109	FALSE	FALSE	FALSE	lEZFVe	6	44075755	MRPL14	0.207104	0.0156394	lEZFVe	TRUE	reported	29672	382509	412181	6	44043492	0.0188	2e-08	14296	Vascular endothelial growth factor A levels	TRUE	reported	Vascular endothelial growth factor A levels	2	TRUE	0.00219796	31.4868	Vascular endothelial growth factor A levels.lEZFVe
rs9369434	T	C	T	C	-0.3686	-0.0095665	0.4233	0.468578	FALSE	FALSE	FALSE	lEZFVe	6	43950670	C6orf223	0.30332	0.00929381	lEZFVe	TRUE	reported	29672	382509	412181	6	43918407	0.012	1e-200	14295	Vascular endothelial growth factor A levels	TRUE	reported	Vascular endothelial growth factor A levels	2	TRUE	0.0619164	943.382	Vascular endothelial growth factor A levels.lEZFVe
rs1074669	A	G	A	G	-0.0548	0.00613218	0.5246	0.537233	FALSE	FALSE	FALSE	lEZFVe	4	35015082	ARAP2	0.505264	0.00920429	lEZFVe	TRUE	reported	29672	382509	412181	4	35016704	0.0119	4.12e-06	14286	Urokinase-type plasminogen activator levels	TRUE	reported	Urokinase-type plasminogen activator levels	2	TRUE	0.00148222	21.2034	Urokinase-type plasminogen activator levels.lEZFVe
rs10840566	A	G	A	G	0.0784	-0.0278742	0.1671	0.122164	FALSE	FALSE	FALSE	lEZFVe	11	11120540	GALNT18	0.0470826	0.0140385	lEZFVe	TRUE	reported	29672	382509	412181	11	11142087	0.0154	3.56e-07	14733	Urokinase-type plasminogen activator levels	TRUE	reported	Urokinase-type plasminogen activator levels	2	TRUE	0.00175605	25.9138	Urokinase-type plasminogen activator levels.lEZFVe
rs10992204	A	G	A	G	0.1061	-0.00469474	0.1034	0.134324	FALSE	FALSE	FALSE	lEZFVe	9	92022684	SPTLC1	0.729046	0.0135532	lEZFVe	TRUE	reported	29672	382509	412181	9	94784966	0.0217	1.01e-06	14286	Urokinase-type plasminogen activator levels	TRUE	reported	Urokinase-type plasminogen activator levels	2	TRUE	0.00167061	23.9029	Urokinase-type plasminogen activator levels.lEZFVe
rs11220462	A	G	A	G	-0.1024	0.00789492	0.1509	0.18939	FALSE	FALSE	FALSE	lEZFVe	11	126374057	ST3GAL4	0.500617	0.0117219	lEZFVe	TRUE	reported	29672	382509	412181	11	126243952	0.0161	2.01e-10	14731	Urokinase-type plasminogen activator levels	TRUE	reported	Urokinase-type plasminogen activator levels	2	TRUE	0.00273858	40.4473	Urokinase-type plasminogen activator levels.lEZFVe
rs144470316	C	G	C	G	0.3395	-0.0269147	0.0119	0.00466806	FALSE	TRUE	FALSE	lEZFVe	12	105340586	C12orf75	0.692968	0.0681675	lEZFVe	TRUE	reported	29672	382509	412181	12	105734364	0.0656	2.28e-07	12303	Urokinase-type plasminogen activator levels	TRUE	reported	Urokinase-type plasminogen activator levels	2	TRUE	0.00217228	26.7794	Urokinase-type plasminogen activator levels.lEZFVe
rs154972	A	G	A	G	-0.0625	0.00453182	0.6344	0.745457	FALSE	FALSE	FALSE	lEZFVe	6	32932874	HLA-DMB	0.667661	0.0105548	lEZFVe	TRUE	reported	29672	382509	412181	6	32900651	0.012	1.91e-07	14724	Urokinase-type plasminogen activator levels	TRUE	reported	Urokinase-type plasminogen activator levels	2	TRUE	0.00183896	27.1231	Urokinase-type plasminogen activator levels.lEZFVe
rs2227575	A	C	A	C	-0.0946	0.0124161	0.5624	0.469758	FALSE	FALSE	FALSE	lEZFVe	10	73918082	C10orf55	0.177885	0.00921561	lEZFVe	TRUE	reported	29672	382509	412181	10	75677840	0.0115	1.93e-16	14729	Urokinase-type plasminogen activator levels	TRUE	reported	Urokinase-type plasminogen activator levels	2	TRUE	0.00457323	67.6593	Urokinase-type plasminogen activator levels.lEZFVe
rs333947	A	G	A	G	-0.0785	-0.0090552	0.1578	0.166422	FALSE	FALSE	FALSE	lEZFVe	1	109928142	CSF1	0.464955	0.0123923	lEZFVe	TRUE	reported	29672	382509	412181	1	110470764	0.0166	2.26e-06	14286	Urokinase-type plasminogen activator levels	TRUE	reported	Urokinase-type plasminogen activator levels	2	TRUE	0.00156291	22.3595	Urokinase-type plasminogen activator levels.lEZFVe
rs3933086	A	G	A	G	0.3099	0.0168529	0.0145	0.0263291	FALSE	FALSE	FALSE	lEZFVe	10	73664416	SYNPO2L	0.55632	0.0286461	lEZFVe	TRUE	reported	29672	382509	412181	10	75424174	0.0664	3.05e-06	11778	Urokinase-type plasminogen activator levels	TRUE	reported	Urokinase-type plasminogen activator levels	2	TRUE	0.00184601	21.7788	Urokinase-type plasminogen activator levels.lEZFVe
rs4251805	T	C	T	C	-0.422	0.0467367	0.0405	0.0363197	FALSE	FALSE	FALSE	lEZFVe	19	43670289	PLAUR	0.0565523	0.0245111	lEZFVe	TRUE	reported	29672	382509	412181	19	44174441	0.0311	6.1e-42	14734	Urokinase-type plasminogen activator levels	TRUE	reported	Urokinase-type plasminogen activator levels	2	TRUE	0.0123421	184.096	Urokinase-type plasminogen activator levels.lEZFVe
rs4760	A	G	A	G	0.1408	-0.0170329	0.8426	0.832653	FALSE	FALSE	FALSE	lEZFVe	19	43648948	PLAUR	0.170643	0.0124315	lEZFVe	TRUE	reported	29672	382509	412181	19	44153100	0.0165	1.42e-17	14286	Urokinase-type plasminogen activator levels	TRUE	reported	Urokinase-type plasminogen activator levels	2	TRUE	0.00507129	72.8076	Urokinase-type plasminogen activator levels.lEZFVe
rs4800787	T	C	T	C	-0.094	0.0243987	0.3008	0.378224	FALSE	FALSE	FALSE	lEZFVe	18	27106401	CHST9	0.00998114	0.00946979	lEZFVe	TRUE	reported	29672	382509	412181	18	24686365	0.0125	5.48e-14	14730	Urokinase-type plasminogen activator levels	TRUE	reported	Urokinase-type plasminogen activator levels	2	TRUE	0.00382445	56.5427	Urokinase-type plasminogen activator levels.lEZFVe
rs59772299	T	G	T	G	0.0627	-0.0158011	0.7552	0.793224	FALSE	FALSE	FALSE	lEZFVe	5	127585845	PRRC1	0.163256	0.0113334	lEZFVe	TRUE	reported	29672	382509	412181	5	126921537	0.0133	2.43e-06	14730	Urokinase-type plasminogen activator levels	TRUE	reported	Urokinase-type plasminogen activator levels	2	TRUE	0.00150652	22.2215	Urokinase-type plasminogen activator levels.lEZFVe
rs62286554	T	C	T	C	-0.091	-0.00924216	0.8498	0.817319	FALSE	FALSE	FALSE	lEZFVe	3	193947214	HES1	0.43788	0.0119134	lEZFVe	TRUE	reported	29672	382509	412181	3	193665003	0.019	1.67e-06	11335	Urokinase-type plasminogen activator levels	TRUE	reported	Urokinase-type plasminogen activator levels	2	TRUE	0.00201965	22.935	Urokinase-type plasminogen activator levels.lEZFVe
rs6805474	A	G	A	G	0.0952	0.00500533	0.1456	0.162336	FALSE	FALSE	FALSE	lEZFVe	3	56597230	CCDC66	0.687265	0.0124334	lEZFVe	TRUE	reported	29672	382509	412181	3	56631258	0.0176	6.33e-08	14285	Urokinase-type plasminogen activator levels	TRUE	reported	Urokinase-type plasminogen activator levels	2	TRUE	0.00204399	29.2542	Urokinase-type plasminogen activator levels.lEZFVe
rs704	A	G	A	G	0.0567	-0.0044162	0.4758	0.419333	FALSE	FALSE	FALSE	lEZFVe	17	28367840	CTB-96E2.2,SARM1,VTN	0.63387	0.00927214	lEZFVe	TRUE	reported	29672	382509	412181	17	26694861	0.0115	8.2e-07	14734	Urokinase-type plasminogen activator levels	TRUE	reported	Urokinase-type plasminogen activator levels	2	TRUE	0.00164715	24.3059	Urokinase-type plasminogen activator levels.lEZFVe
rs72727847	C	G	C	G	0.1968	-0.00361888	0.0253	0.0334049	FALSE	TRUE	FALSE	lEZFVe	8	138650725	COL22A1	0.887627	0.0256101	lEZFVe	TRUE	reported	29672	382509	412181	8	139662968	0.0417	2.37e-06	14729	Urokinase-type plasminogen activator levels	TRUE	reported	Urokinase-type plasminogen activator levels	2	TRUE	0.0015099	22.2699	Urokinase-type plasminogen activator levels.lEZFVe
rs7406661	T	C	T	C	-0.1107	0.0326035	0.7855	0.718166	FALSE	FALSE	FALSE	lEZFVe	17	7160348	ASGR1	0.00167641	0.0103758	lEZFVe	TRUE	reported	29672	382509	412181	17	7063667	0.0156	1.28e-12	14286	Urokinase-type plasminogen activator levels	TRUE	reported	Urokinase-type plasminogen activator levels	2	TRUE	0.00351243	50.3483	Urokinase-type plasminogen activator levels.lEZFVe
rs74607099	A	G	A	G	-0.1817	0.00472366	0.0248	0.0371	FALSE	FALSE	FALSE	lEZFVe	4	130177282	C4orf33	0.849203	0.0248437	lEZFVe	TRUE	reported	29672	382509	412181	4	131098437	0.0389	3e-06	14723	Urokinase-type plasminogen activator levels	TRUE	reported	Urokinase-type plasminogen activator levels	2	TRUE	0.00147969	21.8148	Urokinase-type plasminogen activator levels.lEZFVe
rs7564243	A	G	A	G	-0.0852	0.00860988	0.5375	0.581409	FALSE	FALSE	FALSE	lEZFVe	2	159870357	LY75,LY75-CD302	0.354739	0.00930359	lEZFVe	TRUE	reported	29672	382509	412181	2	160726868	0.0114	7.8e-14	14729	Urokinase-type plasminogen activator levels	TRUE	reported	Urokinase-type plasminogen activator levels	2	TRUE	0.00377792	55.8484	Urokinase-type plasminogen activator levels.lEZFVe
rs10101219	C	G	C	G	-0.4015	-0.00810043	0.9895	0.986097	FALSE	TRUE	FALSE	lEZFVe	8	98906440	STK3	0.837179	0.0394175	lEZFVe	TRUE	reported	29672	382509	412181	8	99918668	0.0847	2.13e-06	9540	Tumor necrosis factor receptor superfamily member 9 levels	TRUE	reported	Tumor necrosis factor receptor superfamily member 9 levels	2	TRUE	0.00234982	22.4654	Tumor necrosis factor receptor superfamily member 9 levels.lEZFVe
rs10178845	A	G	A	G	-0.0682	-0.0194123	0.3043	0.345419	FALSE	FALSE	FALSE	lEZFVe	2	8303673	ID2	0.0442639	0.00965022	lEZFVe	TRUE	reported	29672	382509	412181	2	8443803	0.0144	2.18e-06	11765	Tumor necrosis factor receptor superfamily member 9 levels	TRUE	reported	Tumor necrosis factor receptor superfamily member 9 levels	2	TRUE	0.00190294	22.4269	Tumor necrosis factor receptor superfamily member 9 levels.lEZFVe
rs10744409	A	G	A	G	0.064	-0.00412552	0.4447	0.411643	FALSE	FALSE	FALSE	lEZFVe	12	129298893	TMEM132D	0.658158	0.00932409	lEZFVe	TRUE	reported	29672	382509	412181	12	129783438	0.0131	1.03e-06	11764	Tumor necrosis factor receptor superfamily member 9 levels	TRUE	reported	Tumor necrosis factor receptor superfamily member 9 levels	2	TRUE	0.0020248	23.864	Tumor necrosis factor receptor superfamily member 9 levels.lEZFVe
rs11202989	T	C	T	C	-0.0995	0.00885572	0.1219	0.186184	FALSE	FALSE	FALSE	lEZFVe	10	89121169	CH25H	0.453331	0.0118096	lEZFVe	TRUE	reported	29672	382509	412181	10	90880926	0.0212	2.69e-06	11336	Tumor necrosis factor receptor superfamily member 9 levels	TRUE	reported	Tumor necrosis factor receptor superfamily member 9 levels	2	TRUE	0.00193942	22.0241	Tumor necrosis factor receptor superfamily member 9 levels.lEZFVe
rs118083884	A	G	A	G	0.3284	0.00221786	0.019	0.00752547	FALSE	FALSE	FALSE	lEZFVe	17	16619608	ZNF624	0.967642	0.0546734	lEZFVe	TRUE	reported	29672	382509	412181	17	16522922	0.0668	8.83e-07	9785	Tumor necrosis factor receptor superfamily member 9 levels	TRUE	reported	Tumor necrosis factor receptor superfamily member 9 levels	2	TRUE	0.00246389	24.1638	Tumor necrosis factor receptor superfamily member 9 levels.lEZFVe
rs12227836	A	G	A	G	-0.0669	0.00808437	0.3517	0.396539	FALSE	FALSE	FALSE	lEZFVe	12	66822207	GRIP1	0.390437	0.00941328	lEZFVe	TRUE	reported	29672	382509	412181	12	67215987	0.014	1.77e-06	11336	Tumor necrosis factor receptor superfamily member 9 levels	TRUE	reported	Tumor necrosis factor receptor superfamily member 9 levels	2	TRUE	0.00201031	22.8307	Tumor necrosis factor receptor superfamily member 9 levels.lEZFVe
rs12874404	A	G	A	G	-0.1402	0.047147	0.9406	0.964735	FALSE	FALSE	FALSE	lEZFVe	13	108341146	RP11-153I24.5	0.0623132	0.0252926	lEZFVe	TRUE	reported	29672	382509	412181	13	108993494	0.0296	2.17e-06	11336	Tumor necrosis factor receptor superfamily member 9 levels	TRUE	reported	Tumor necrosis factor receptor superfamily member 9 levels	2	TRUE	0.00197512	22.4303	Tumor necrosis factor receptor superfamily member 9 levels.lEZFVe
rs140214797	T	G	T	G	0.2317	-0.0121212	0.9796	0.985417	FALSE	FALSE	FALSE	lEZFVe	4	28153463	STIM2	0.755256	0.0388854	lEZFVe	TRUE	reported	29672	382509	412181	4	28155085	0.0504	4.28e-06	11769	Tumor necrosis factor receptor superfamily member 9 levels	TRUE	reported	Tumor necrosis factor receptor superfamily member 9 levels	2	TRUE	0.00179255	21.1309	Tumor necrosis factor receptor superfamily member 9 levels.lEZFVe
rs143274881	A	T	A	T	-0.3325	-0.0441962	0.9767	0.977157	FALSE	TRUE	FALSE	lEZFVe	13	58180487	PCDH17	0.150804	0.0307624	lEZFVe	TRUE	reported	29672	382509	412181	13	58754621	0.0719	3.76e-06	9353	Tumor necrosis factor receptor superfamily member 9 levels	TRUE	reported	Tumor necrosis factor receptor superfamily member 9 levels	2	TRUE	0.0022813	21.3812	Tumor necrosis factor receptor superfamily member 9 levels.lEZFVe
rs146380867	A	G	A	G	0.3742	0.0102816	0.0105	0.00349443	FALSE	FALSE	FALSE	lEZFVe	8	49276126	C8orf22	0.893134	0.0765341	lEZFVe	TRUE	reported	29672	382509	412181	8	50188685	0.0814	4.29e-06	10849	Tumor necrosis factor receptor superfamily member 9 levels	TRUE	reported	Tumor necrosis factor receptor superfamily member 9 levels	2	TRUE	0.00194412	21.129	Tumor necrosis factor receptor superfamily member 9 levels.lEZFVe
rs150949259	A	G	A	G	0.375	-0.0135964	0.0104	0.0139058	FALSE	FALSE	FALSE	lEZFVe	3	178150971	KCNMB2	0.732047	0.0397088	lEZFVe	TRUE	reported	29672	382509	412181	3	177868759	0.0809	3.56e-06	8674	Tumor necrosis factor receptor superfamily member 9 levels	TRUE	reported	Tumor necrosis factor receptor superfamily member 9 levels	2	TRUE	0.00247099	21.4815	Tumor necrosis factor receptor superfamily member 9 levels.lEZFVe
rs1776354	A	G	A	G	-0.1301	-0.0034024	0.5203	0.547117	FALSE	FALSE	FALSE	lEZFVe	1	7912141	TNFRSF9	0.713065	0.00925212	lEZFVe	TRUE	reported	29672	382509	412181	1	7972201	0.013	1.41e-23	11783	Tumor necrosis factor receptor superfamily member 9 levels	TRUE	reported	Tumor necrosis factor receptor superfamily member 9 levels	2	TRUE	0.00842823	100.137	Tumor necrosis factor receptor superfamily member 9 levels.lEZFVe
rs1846520	A	G	A	G	-0.1626	-0.0199979	0.9533	0.934898	FALSE	FALSE	FALSE	lEZFVe	8	117320825	SLC30A8	0.28356	0.0186485	lEZFVe	TRUE	reported	29672	382509	412181	8	118333064	0.0313	2.05e-07	11782	Tumor necrosis factor receptor superfamily member 9 levels	TRUE	reported	Tumor necrosis factor receptor superfamily member 9 levels	2	TRUE	0.00228528	26.9823	Tumor necrosis factor receptor superfamily member 9 levels.lEZFVe
rs192538756	A	T	A	T	0.1189	0.00350044	0.8742	0.857218	FALSE	TRUE	FALSE	lEZFVe	20	2648748	NOP56	0.793283	0.0133579	lEZFVe	TRUE	reported	29672	382509	412181	20	2629394	0.0242	8.96e-07	9453	Tumor necrosis factor receptor superfamily member 9 levels	TRUE	reported	Tumor necrosis factor receptor superfamily member 9 levels	2	TRUE	0.00254716	24.1347	Tumor necrosis factor receptor superfamily member 9 levels.lEZFVe
rs2579649	A	C	A	C	-0.0968	-0.0213282	0.1322	0.154326	FALSE	FALSE	FALSE	lEZFVe	2	119469205	SCTR	0.0960041	0.0128132	lEZFVe	TRUE	reported	29672	382509	412181	2	120226781	0.0199	1.15e-06	11336	Tumor necrosis factor receptor superfamily member 9 levels	TRUE	reported	Tumor necrosis factor receptor superfamily member 9 levels	2	TRUE	0.00208295	23.6575	Tumor necrosis factor receptor superfamily member 9 levels.lEZFVe
rs2854008	A	G	A	G	0.0926	0.0358501	0.2629	0.168579	FALSE	FALSE	FALSE	lEZFVe	6	31344761	HLA-B	0.00337878	0.0122314	lEZFVe	TRUE	reported	29672	382509	412181	6	31312538	0.0149	5.14e-10	11784	Tumor necrosis factor receptor superfamily member 9 levels	TRUE	reported	Tumor necrosis factor receptor superfamily member 9 levels	2	TRUE	0.0032669	38.6168	Tumor necrosis factor receptor superfamily member 9 levels.lEZFVe
rs3184504	T	C	T	C	0.0681	0.0310286	0.476	0.40763	FALSE	FALSE	FALSE	lEZFVe	12	111446804	SH2B3	0.000877849	0.0093263	lEZFVe	TRUE	reported	29672	382509	412181	12	111884608	0.013	1.62e-07	11784	Tumor necrosis factor receptor superfamily member 9 levels	TRUE	reported	Tumor necrosis factor receptor superfamily member 9 levels	2	TRUE	0.0023233	27.4368	Tumor necrosis factor receptor superfamily member 9 levels.lEZFVe
rs4976685	A	G	A	G	-0.0693	-0.00443316	0.6695	0.669916	FALSE	FALSE	FALSE	lEZFVe	5	177339176	LMAN2	0.649151	0.00974445	lEZFVe	TRUE	reported	29672	382509	412181	5	176766177	0.0139	6.18e-07	11763	Tumor necrosis factor receptor superfamily member 9 levels	TRUE	reported	Tumor necrosis factor receptor superfamily member 9 levels	2	TRUE	0.00210864	24.8521	Tumor necrosis factor receptor superfamily member 9 levels.lEZFVe
rs57700441	C	G	C	G	-0.1155	0.0143239	0.901	0.840603	FALSE	TRUE	FALSE	lEZFVe	14	63246640	RHOJ	0.253175	0.0125354	lEZFVe	TRUE	reported	29672	382509	412181	14	63713358	0.0228	4.07e-07	11773	Tumor necrosis factor receptor superfamily member 9 levels	TRUE	reported	Tumor necrosis factor receptor superfamily member 9 levels	2	TRUE	0.00217501	25.6579	Tumor necrosis factor receptor superfamily member 9 levels.lEZFVe
rs72850206	A	T	A	T	-0.1438	-0.0276262	0.0736	0.0340689	FALSE	TRUE	FALSE	lEZFVe	11	2610944	KCNQ1	0.278253	0.0254795	lEZFVe	TRUE	reported	29672	382509	412181	11	2632174	0.0281	3.1e-07	11336	Tumor necrosis factor receptor superfamily member 9 levels	TRUE	reported	Tumor necrosis factor receptor superfamily member 9 levels	2	TRUE	0.00230485	26.1835	Tumor necrosis factor receptor superfamily member 9 levels.lEZFVe
rs72964492	A	C	A	C	0.3111	-0.0423682	0.9869	0.996966	FALSE	FALSE	FALSE	lEZFVe	4	152730077	TIGD4	0.637351	0.0898764	lEZFVe	TRUE	reported	29672	382509	412181	4	153651229	0.065	1.7e-06	9983	Tumor necrosis factor receptor superfamily member 9 levels	TRUE	reported	Tumor necrosis factor receptor superfamily member 9 levels	2	TRUE	0.00228937	22.9027	Tumor necrosis factor receptor superfamily member 9 levels.lEZFVe
rs75246422	T	C	T	C	-0.0982	0.0171392	0.1231	0.135768	FALSE	FALSE	FALSE	lEZFVe	5	174752757	MSX2	0.201835	0.0134284	lEZFVe	TRUE	reported	29672	382509	412181	5	174179760	0.0203	1.32e-06	11784	Tumor necrosis factor receptor superfamily member 9 levels	TRUE	reported	Tumor necrosis factor receptor superfamily member 9 levels	2	TRUE	0.00198188	23.3968	Tumor necrosis factor receptor superfamily member 9 levels.lEZFVe
rs76428106	T	C	T	C	-0.2714	-0.0514323	0.9828	0.987297	FALSE	FALSE	FALSE	lEZFVe	13	28029870	FLT3	0.220075	0.0419401	lEZFVe	TRUE	reported	29672	382509	412181	13	28604007	0.0593	4.72e-06	10849	Tumor necrosis factor receptor superfamily member 9 levels	TRUE	reported	Tumor necrosis factor receptor superfamily member 9 levels	2	TRUE	0.00192701	20.9426	Tumor necrosis factor receptor superfamily member 9 levels.lEZFVe
rs7737635	A	G	A	G	0.0924	0.0145636	0.1947	0.137788	FALSE	FALSE	FALSE	lEZFVe	5	124994035	ZNF608	0.281088	0.0135113	lEZFVe	TRUE	reported	29672	382509	412181	5	124329728	0.0201	4.29e-06	9453	Tumor necrosis factor receptor superfamily member 9 levels	TRUE	reported	Tumor necrosis factor receptor superfamily member 9 levels	2	TRUE	0.00223055	21.1281	Tumor necrosis factor receptor superfamily member 9 levels.lEZFVe
rs7858310	A	G	A	G	0.0707	0.0056302	0.7165	0.691541	FALSE	FALSE	FALSE	lEZFVe	9	85102322	NTRK2	0.570786	0.00993166	lEZFVe	TRUE	reported	29672	382509	412181	9	87717237	0.0152	3.3e-06	11336	Tumor necrosis factor receptor superfamily member 9 levels	TRUE	reported	Tumor necrosis factor receptor superfamily member 9 levels	2	TRUE	0.00190486	21.6309	Tumor necrosis factor receptor superfamily member 9 levels.lEZFVe
rs8005108	C	G	C	G	0.0889	-0.0042321	0.2828	0.263894	FALSE	TRUE	FALSE	lEZFVe	14	20241834	OR11H4	0.690615	0.0106329	lEZFVe	TRUE	reported	29672	382509	412181	14	20709993	0.0182	1.04e-06	9453	Tumor necrosis factor receptor superfamily member 9 levels	TRUE	reported	Tumor necrosis factor receptor superfamily member 9 levels	2	TRUE	0.00251766	23.8544	Tumor necrosis factor receptor superfamily member 9 levels.lEZFVe
rs9669611	T	C	T	C	0.0703	-0.0186333	0.2853	0.256406	FALSE	FALSE	FALSE	lEZFVe	12	6394620	LTBR	0.0762588	0.0105106	lEZFVe	TRUE	reported	29672	382509	412181	12	6503786	0.015	2.78e-06	11783	Tumor necrosis factor receptor superfamily member 9 levels	TRUE	reported	Tumor necrosis factor receptor superfamily member 9 levels	2	TRUE	0.00186064	21.9611	Tumor necrosis factor receptor superfamily member 9 levels.lEZFVe
rs10211598	T	C	T	C	-0.0628	-0.00413451	0.6354	0.588697	FALSE	FALSE	FALSE	lEZFVe	2	136309031	CXCR4	0.658734	0.00936125	lEZFVe	TRUE	reported	29672	382509	412181	2	137066601	0.0137	4.56e-06	11770	Tumor necrosis factor ligand superfamily member 14 levels	TRUE	reported	Tumor necrosis factor ligand superfamily member 14 levels	2	TRUE	0.00178208	21.009	Tumor necrosis factor ligand superfamily member 14 levels.lEZFVe
rs11085155	A	G	A	G	-0.0811	-0.00509292	0.1772	0.216479	FALSE	FALSE	FALSE	lEZFVe	19	5968677	RANBP3	0.647158	0.0111268	lEZFVe	TRUE	reported	29672	382509	412181	19	5968688	0.0176	4.07e-06	11774	Tumor necrosis factor ligand superfamily member 14 levels	TRUE	reported	Tumor necrosis factor ligand superfamily member 14 levels	2	TRUE	0.00180015	21.2296	Tumor necrosis factor ligand superfamily member 14 levels.lEZFVe
rs11105725	T	C	T	C	-0.0683	-0.00337786	0.3338	0.296674	FALSE	FALSE	FALSE	lEZFVe	12	90651947	CCER1	0.73788	0.0100934	lEZFVe	TRUE	reported	29672	382509	412181	12	91045724	0.0147	3.38e-06	11345	Tumor necrosis factor ligand superfamily member 14 levels	TRUE	reported	Tumor necrosis factor ligand superfamily member 14 levels	2	TRUE	0.00189923	21.5839	Tumor necrosis factor ligand superfamily member 14 levels.lEZFVe
rs11569551	A	G	A	G	0.2584	0.0017266	0.0429	0.0558237	FALSE	FALSE	FALSE	lEZFVe	19	6682862	C3	0.931161	0.0199876	lEZFVe	TRUE	reported	29672	382509	412181	19	6682873	0.0327	2.74e-15	11793	Tumor necrosis factor ligand superfamily member 14 levels	TRUE	reported	Tumor necrosis factor ligand superfamily member 14 levels	2	TRUE	0.0052671	62.4332	Tumor necrosis factor ligand superfamily member 14 levels.lEZFVe
rs115950744	A	G	A	G	-0.2574	-0.0284721	0.0213	0.0104661	FALSE	FALSE	FALSE	lEZFVe	6	56924099	DST	0.533364	0.0457106	lEZFVe	TRUE	reported	29672	382509	412181	6	56788897	0.0506	3.64e-07	11302	Tumor necrosis factor ligand superfamily member 14 levels	TRUE	reported	Tumor necrosis factor ligand superfamily member 14 levels	2	TRUE	0.00228438	25.8725	Tumor necrosis factor ligand superfamily member 14 levels.lEZFVe
rs117442125	A	T	A	T	0.1692	-0.0070635	0.9583	0.950576	FALSE	TRUE	FALSE	lEZFVe	7	28857209	CREB5	0.741196	0.021387	lEZFVe	TRUE	reported	29672	382509	412181	7	28896826	0.0364	3.35e-06	11345	Tumor necrosis factor ligand superfamily member 14 levels	TRUE	reported	Tumor necrosis factor ligand superfamily member 14 levels	2	TRUE	0.00190093	21.6034	Tumor necrosis factor ligand superfamily member 14 levels.lEZFVe
rs117720118	T	G	T	G	-0.1456	-0.0045997	0.0551	0.0421605	FALSE	FALSE	FALSE	lEZFVe	8	36987428	KCNU1	0.842171	0.0231005	lEZFVe	TRUE	reported	29672	382509	412181	8	36844946	0.0303	1.55e-06	11773	Tumor necrosis factor ligand superfamily member 14 levels	TRUE	reported	Tumor necrosis factor ligand superfamily member 14 levels	2	TRUE	0.00195749	23.0868	Tumor necrosis factor ligand superfamily member 14 levels.lEZFVe
rs11950562	A	C	A	C	0.0785	0.00444162	0.5494	0.659625	FALSE	FALSE	FALSE	lEZFVe	5	132316836	SLC22A4	0.647269	0.00970723	lEZFVe	TRUE	reported	29672	382509	412181	5	131652529	0.0132	2.73e-09	11793	Tumor necrosis factor ligand superfamily member 14 levels	TRUE	reported	Tumor necrosis factor ligand superfamily member 14 levels	2	TRUE	0.00298997	35.3605	Tumor necrosis factor ligand superfamily member 14 levels.lEZFVe
rs1461044	T	C	T	C	-0.1519	0.0124133	0.0635	0.0529122	FALSE	FALSE	FALSE	lEZFVe	12	74532023	ATXN7L3B	0.545743	0.0205467	lEZFVe	TRUE	reported	29672	382509	412181	12	74925803	0.0316	1.53e-06	11792	Tumor necrosis factor ligand superfamily member 14 levels	TRUE	reported	Tumor necrosis factor ligand superfamily member 14 levels	2	TRUE	0.00195571	23.103	Tumor necrosis factor ligand superfamily member 14 levels.lEZFVe
rs147119146	A	C	A	C	-0.2421	0.0246277	0.0299	0.0328122	FALSE	FALSE	FALSE	lEZFVe	4	124788624	ANKRD50	0.34078	0.0258525	lEZFVe	TRUE	reported	29672	382509	412181	4	125709779	0.0498	1.17e-06	11788	Tumor necrosis factor ligand superfamily member 14 levels	TRUE	reported	Tumor necrosis factor ligand superfamily member 14 levels	2	TRUE	0.00200088	23.6296	Tumor necrosis factor ligand superfamily member 14 levels.lEZFVe
rs184708984	T	C	T	C	-0.6334	0.155457	0.0083	0.00135094	FALSE	FALSE	FALSE	lEZFVe	15	23744071	NDN	0.222957	0.12756	lEZFVe	TRUE	reported	29672	382509	412181	15	23989218	0.1109	1.12e-08	6942	Tumor necrosis factor ligand superfamily member 14 levels	TRUE	reported	Tumor necrosis factor ligand superfamily member 14 levels	2	TRUE	0.00467705	32.6113	Tumor necrosis factor ligand superfamily member 14 levels.lEZFVe
rs2738591	T	C	T	C	-0.063	-0.00719734	0.5474	0.508862	FALSE	FALSE	FALSE	lEZFVe	16	78647958	WWOX	0.433846	0.00919638	lEZFVe	TRUE	reported	29672	382509	412181	16	78681855	0.0133	2.17e-06	11789	Tumor necrosis factor ligand superfamily member 14 levels	TRUE	reported	Tumor necrosis factor ligand superfamily member 14 levels	2	TRUE	0.00189966	22.4339	Tumor necrosis factor ligand superfamily member 14 levels.lEZFVe
rs344560	T	C	T	C	-0.4894	-0.0244432	0.0625	0.057302	FALSE	FALSE	FALSE	lEZFVe	19	6665009	TNFSF14	0.217255	0.0198104	lEZFVe	TRUE	reported	29672	382509	412181	19	6665020	0.0273	7.29e-72	11793	Tumor necrosis factor ligand superfamily member 14 levels	TRUE	reported	Tumor necrosis factor ligand superfamily member 14 levels	2	TRUE	0.0265278	321.314	Tumor necrosis factor ligand superfamily member 14 levels.lEZFVe
rs34925583	C	G	C	G	-0.0698	-0.019089	0.2595	0.237162	FALSE	TRUE	FALSE	lEZFVe	18	14002437	ZNF519	0.0771205	0.0107991	lEZFVe	TRUE	reported	29672	382509	412181	18	14002436	0.0152	4.39e-06	11345	Tumor necrosis factor ligand superfamily member 14 levels	TRUE	reported	Tumor necrosis factor ligand superfamily member 14 levels	2	TRUE	0.00185529	21.0837	Tumor necrosis factor ligand superfamily member 14 levels.lEZFVe
rs4772260	T	C	T	C	0.0619	-0.0172753	0.5736	0.540803	FALSE	FALSE	FALSE	lEZFVe	13	99993469	ZIC2	0.0608471	0.00921541	lEZFVe	TRUE	reported	29672	382509	412181	13	100645723	0.0135	4.54e-06	11790	Tumor necrosis factor ligand superfamily member 14 levels	TRUE	reported	Tumor necrosis factor ligand superfamily member 14 levels	2	TRUE	0.00178003	21.0204	Tumor necrosis factor ligand superfamily member 14 levels.lEZFVe
rs59801342	A	G	A	G	0.229	0.00269456	0.024	0.0179614	FALSE	FALSE	FALSE	lEZFVe	9	129670182	PRRX2	0.938344	0.0348355	lEZFVe	TRUE	reported	29672	382509	412181	9	132432461	0.0497	4.07e-06	10721	Tumor necrosis factor ligand superfamily member 14 levels	TRUE	reported	Tumor necrosis factor ligand superfamily member 14 levels	2	TRUE	0.00197635	21.2264	Tumor necrosis factor ligand superfamily member 14 levels.lEZFVe
rs74600570	T	C	T	C	-0.2255	0.0106997	0.0287	0.0360149	FALSE	FALSE	FALSE	lEZFVe	15	79171636	RASGRF1	0.668575	0.0249931	lEZFVe	TRUE	reported	29672	382509	412181	15	79463978	0.0472	1.77e-06	11778	Tumor necrosis factor ligand superfamily member 14 levels	TRUE	reported	Tumor necrosis factor ligand superfamily member 14 levels	2	TRUE	0.00193418	22.821	Tumor necrosis factor ligand superfamily member 14 levels.lEZFVe
rs76778362	C	G	C	G	-0.2117	-0.0590642	0.0273	0.00584933	FALSE	TRUE	FALSE	lEZFVe	5	39861840	DAB2	0.338181	0.0616687	lEZFVe	TRUE	reported	29672	382509	412181	5	39861942	0.043	8.51e-07	11791	Tumor necrosis factor ligand superfamily member 14 levels	TRUE	reported	Tumor necrosis factor ligand superfamily member 14 levels	2	TRUE	0.00205146	24.2343	Tumor necrosis factor ligand superfamily member 14 levels.lEZFVe
rs7688836	A	G	A	G	-0.0818	0.0148957	0.2019	0.213315	FALSE	FALSE	FALSE	lEZFVe	4	93848535	ATOH1	0.184762	0.0112316	lEZFVe	TRUE	reported	29672	382509	412181	4	94769686	0.0166	8.32e-07	11791	Tumor necrosis factor ligand superfamily member 14 levels	TRUE	reported	Tumor necrosis factor ligand superfamily member 14 levels	2	TRUE	0.00205516	24.2782	Tumor necrosis factor ligand superfamily member 14 levels.lEZFVe
rs78336300	A	C	A	C	0.2392	-0.0444834	0.0209	0.00611137	FALSE	FALSE	FALSE	lEZFVe	8	27559009	EPHX2	0.452856	0.0592589	lEZFVe	TRUE	reported	29672	382509	412181	8	27416526	0.0522	4.6e-06	10917	Tumor necrosis factor ligand superfamily member 14 levels	TRUE	reported	Tumor necrosis factor ligand superfamily member 14 levels	2	TRUE	0.00191974	20.9943	Tumor necrosis factor ligand superfamily member 14 levels.lEZFVe
rs79233212	A	G	A	G	-0.2358	0.0330427	0.023	0.0172608	FALSE	FALSE	FALSE	lEZFVe	8	98624375	STK3	0.351037	0.0354315	lEZFVe	TRUE	reported	29672	382509	412181	8	99636603	0.0506	3.16e-06	11345	Tumor necrosis factor ligand superfamily member 14 levels	TRUE	reported	Tumor necrosis factor ligand superfamily member 14 levels	2	TRUE	0.00191052	21.7125	Tumor necrosis factor ligand superfamily member 14 levels.lEZFVe
rs79791117	T	C	T	C	-0.2336	0.0124074	0.9787	0.98914	FALSE	FALSE	FALSE	lEZFVe	10	109386856	XPNPEP1	0.782375	0.0449177	lEZFVe	TRUE	reported	29672	382509	412181	10	111146614	0.0511	4.84e-06	10903	Tumor necrosis factor ligand superfamily member 14 levels	TRUE	reported	Tumor necrosis factor ligand superfamily member 14 levels	2	TRUE	0.00191305	20.8941	Tumor necrosis factor ligand superfamily member 14 levels.lEZFVe
rs9295562	T	C	T	C	-0.0651	0.00773186	0.3144	0.295045	FALSE	FALSE	FALSE	lEZFVe	6	22713422	HDGFL1	0.443664	0.0100935	lEZFVe	TRUE	reported	29672	382509	412181	6	22713651	0.0141	3.89e-06	11771	Tumor necrosis factor ligand superfamily member 14 levels	TRUE	reported	Tumor necrosis factor ligand superfamily member 14 levels	2	TRUE	0.00180769	21.3133	Tumor necrosis factor ligand superfamily member 14 levels.lEZFVe
rs9961731	A	G	A	G	0.1048	0.0218209	0.1883	0.160324	FALSE	FALSE	FALSE	lEZFVe	18	11626564	SLC35G4	0.0884016	0.0128065	lEZFVe	TRUE	reported	29672	382509	412181	18	11626563	0.0208	4.69e-07	9461	Tumor necrosis factor ligand superfamily member 14 levels	TRUE	reported	Tumor necrosis factor ligand superfamily member 14 levels	2	TRUE	0.00267606	25.3807	Tumor necrosis factor ligand superfamily member 14 levels.lEZFVe
rs9962377	T	C	T	C	-0.0905	-0.00664375	0.1483	0.0897043	FALSE	FALSE	FALSE	lEZFVe	18	72438296	CBLN2	0.678966	0.0160526	lEZFVe	TRUE	reported	29672	382509	412181	18	70105531	0.0186	1.14e-06	11793	Tumor necrosis factor ligand superfamily member 14 levels	TRUE	reported	Tumor necrosis factor ligand superfamily member 14 levels	2	TRUE	0.00200344	23.67	Tumor necrosis factor ligand superfamily member 14 levels.lEZFVe
rs10831650	A	G	A	G	0.0692	-0.00235751	0.3558	0.289549	FALSE	FALSE	FALSE	lEZFVe	11	11622844	GALNT18	0.816362	0.0101518	lEZFVe	TRUE	reported	29672	382509	412181	11	11644391	0.0125	3.09e-08	14288	Tumor necrosis factor ligand superfamily member 12 levels	TRUE	reported	Tumor necrosis factor ligand superfamily member 12 levels	2	TRUE	0.00214038	30.643	Tumor necrosis factor ligand superfamily member 12 levels.lEZFVe
rs11136339	T	C	T	C	0.0613	-0.0163466	0.388	0.394519	FALSE	FALSE	FALSE	lEZFVe	8	143939177	PLEC	0.0820522	0.00940052	lEZFVe	TRUE	reported	29672	382509	412181	8	145013345	0.0122	5.05e-07	13664	Tumor necrosis factor ligand superfamily member 12 levels	TRUE	reported	Tumor necrosis factor ligand superfamily member 12 levels	2	TRUE	0.00184426	25.2428	Tumor necrosis factor ligand superfamily member 12 levels.lEZFVe
rs111641307	C	G	C	G	-0.401	-0.00566545	0.9859	0.995027	FALSE	TRUE	FALSE	lEZFVe	10	50016211	AGAP6	0.931309	0.065726	lEZFVe	TRUE	reported	29672	382509	412181	10	51775971	0.0871	4.15e-06	10446	Tumor necrosis factor ligand superfamily member 12 levels	TRUE	reported	Tumor necrosis factor ligand superfamily member 12 levels	2	TRUE	0.00202499	21.1919	Tumor necrosis factor ligand superfamily member 12 levels.lEZFVe
rs11738159	T	C	T	C	0.0577	0.00407698	0.4339	0.409139	FALSE	FALSE	FALSE	lEZFVe	5	167884488	TENM2	0.661803	0.00932041	lEZFVe	TRUE	reported	29672	382509	412181	5	167311493	0.0119	1.24e-06	14288	Tumor necrosis factor ligand superfamily member 12 levels	TRUE	reported	Tumor necrosis factor ligand superfamily member 12 levels	2	TRUE	0.00164275	23.507	Tumor necrosis factor ligand superfamily member 12 levels.lEZFVe
rs117550445	C	G	C	G	-0.1855	0.000876617	0.9706	0.969607	FALSE	TRUE	FALSE	lEZFVe	12	82093799	CCDC59	0.974128	0.0270296	lEZFVe	TRUE	reported	29672	382509	412181	12	82487578	0.0377	8.64e-07	14721	Tumor necrosis factor ligand superfamily member 12 levels	TRUE	reported	Tumor necrosis factor ligand superfamily member 12 levels	2	TRUE	0.00164193	24.2073	Tumor necrosis factor ligand superfamily member 12 levels.lEZFVe
rs12145644	A	T	A	T	-0.0727	-0.00439303	0.2484	0.258928	FALSE	TRUE	FALSE	lEZFVe	1	162548204	UAP1	0.676281	0.0105211	lEZFVe	TRUE	reported	29672	382509	412181	1	162517994	0.0141	2.52e-07	14287	Tumor necrosis factor ligand superfamily member 12 levels	TRUE	reported	Tumor necrosis factor ligand superfamily member 12 levels	2	TRUE	0.0018573	26.5809	Tumor necrosis factor ligand superfamily member 12 levels.lEZFVe
rs12726054	A	G	A	G	0.109	-0.0338643	0.0734	0.121651	FALSE	FALSE	FALSE	lEZFVe	1	233488114	RP5-862P8.2	0.0160735	0.0140677	lEZFVe	TRUE	reported	29672	382509	412181	1	233623860	0.0228	1.75e-06	14721	Tumor necrosis factor ligand superfamily member 12 levels	TRUE	reported	Tumor necrosis factor ligand superfamily member 12 levels	2	TRUE	0.00155014	22.852	Tumor necrosis factor ligand superfamily member 12 levels.lEZFVe
rs13107325	T	C	T	C	0.2027	0.0031749	0.0696	0.0140494	FALSE	FALSE	FALSE	lEZFVe	4	102267552	SLC39A8	0.9355	0.0392316	lEZFVe	TRUE	reported	29672	382509	412181	4	103188709	0.0236	8.77e-18	14733	Tumor necrosis factor ligand superfamily member 12 levels	TRUE	reported	Tumor necrosis factor ligand superfamily member 12 levels	2	TRUE	0.00498222	73.7606	Tumor necrosis factor ligand superfamily member 12 levels.lEZFVe
rs16879825	A	G	A	G	-0.2027	-0.0305921	0.9577	0.933874	FALSE	FALSE	FALSE	lEZFVe	6	87807018	AKIRIN2	0.10098	0.0186524	lEZFVe	TRUE	reported	29672	382509	412181	6	88516736	0.0438	3.69e-06	11784	Tumor necrosis factor ligand superfamily member 12 levels	TRUE	reported	Tumor necrosis factor ligand superfamily member 12 levels	2	TRUE	0.00181417	21.4134	Tumor necrosis factor ligand superfamily member 12 levels.lEZFVe
rs1965399	A	G	A	G	-0.1312	0.0834027	0.9544	0.97313	FALSE	FALSE	FALSE	lEZFVe	3	142986853	U2SURP	0.00440555	0.0292892	lEZFVe	TRUE	reported	29672	382509	412181	3	142705695	0.028	2.79e-06	14736	Tumor necrosis factor ligand superfamily member 12 levels	TRUE	reported	Tumor necrosis factor ligand superfamily member 12 levels	2	TRUE	0.00148773	21.9529	Tumor necrosis factor ligand superfamily member 12 levels.lEZFVe
rs2163333	A	G	A	G	0.1404	-0.00992383	0.9522	0.959955	FALSE	FALSE	FALSE	lEZFVe	2	52850616	ASB3	0.669311	0.0232357	lEZFVe	TRUE	reported	29672	382509	412181	2	53077754	0.0273	2.71e-07	14719	Tumor necrosis factor ligand superfamily member 12 levels	TRUE	reported	Tumor necrosis factor ligand superfamily member 12 levels	2	TRUE	0.0017937	26.4454	Tumor necrosis factor ligand superfamily member 12 levels.lEZFVe
rs2738752	A	G	A	G	-0.0591	0.011016	0.6653	0.645166	FALSE	FALSE	FALSE	lEZFVe	1	220879423	HLX	0.251038	0.00959724	lEZFVe	TRUE	reported	29672	382509	412181	1	221052765	0.0129	4.62e-06	12848	Tumor necrosis factor ligand superfamily member 12 levels	TRUE	reported	Tumor necrosis factor ligand superfamily member 12 levels	2	TRUE	0.00163099	20.9859	Tumor necrosis factor ligand superfamily member 12 levels.lEZFVe
rs34790908	T	C	T	C	0.211	-0.00405329	0.2563	0.237141	FALSE	FALSE	FALSE	lEZFVe	17	7547793	TNFSF12	0.707034	0.0107845	lEZFVe	TRUE	reported	29672	382509	412181	17	7451110	0.0129	3.9e-60	14732	Tumor necrosis factor ligand superfamily member 12 levels	TRUE	reported	Tumor necrosis factor ligand superfamily member 12 levels	2	TRUE	0.0178364	267.502	Tumor necrosis factor ligand superfamily member 12 levels.lEZFVe
rs3821473	A	G	A	G	-0.0622	-0.0126852	0.2327	0.259117	FALSE	FALSE	FALSE	lEZFVe	3	59640151	FHIT	0.226863	0.0104968	lEZFVe	TRUE	reported	29672	382509	412181	3	59625877	0.0136	4.8e-06	14736	Tumor necrosis factor ligand superfamily member 12 levels	TRUE	reported	Tumor necrosis factor ligand superfamily member 12 levels	2	TRUE	0.00141745	20.9143	Tumor necrosis factor ligand superfamily member 12 levels.lEZFVe
rs4882710	T	C	T	C	0.0666	0.00234194	0.3457	0.412025	FALSE	FALSE	FALSE	lEZFVe	12	128617021	TMEM132C	0.80206	0.00934227	lEZFVe	TRUE	reported	29672	382509	412181	12	129101566	0.0131	3.7e-07	14288	Tumor necrosis factor ligand superfamily member 12 levels	TRUE	reported	Tumor necrosis factor ligand superfamily member 12 levels	2	TRUE	0.00180572	25.8431	Tumor necrosis factor ligand superfamily member 12 levels.lEZFVe
rs552941568	A	C	A	C	0.1015	0.113998	0.1166	0.000638421	FALSE	FALSE	FALSE	lEZFVe	14	54884790	GCH1	0.674736	0.271646	lEZFVe	TRUE	reported	29672	382509	412181	14	55351508	0.0218	3.22e-06	10894	Tumor necrosis factor ligand superfamily member 12 levels	TRUE	reported	Tumor necrosis factor ligand superfamily member 12 levels	2	TRUE	0.00198595	21.674	Tumor necrosis factor ligand superfamily member 12 levels.lEZFVe
rs56023600	T	C	T	C	-0.0856	-0.00106457	0.8764	0.844975	FALSE	FALSE	FALSE	lEZFVe	9	5636355	RIC1	0.933464	0.0127513	lEZFVe	TRUE	reported	29672	382509	412181	9	5636355	0.0186	4.18e-06	14287	Tumor necrosis factor ligand superfamily member 12 levels	TRUE	reported	Tumor necrosis factor ligand superfamily member 12 levels	2	TRUE	0.00148026	21.1768	Tumor necrosis factor ligand superfamily member 12 levels.lEZFVe
rs7019909	T	C	T	C	-0.0897	0.00436568	0.1102	0.120305	FALSE	FALSE	FALSE	lEZFVe	9	33113324	B4GALT1	0.757305	0.0141274	lEZFVe	TRUE	reported	29672	382509	412181	9	33113322	0.0193	3.36e-06	14288	Tumor necrosis factor ligand superfamily member 12 levels	TRUE	reported	Tumor necrosis factor ligand superfamily member 12 levels	2	TRUE	0.00150953	21.5978	Tumor necrosis factor ligand superfamily member 12 levels.lEZFVe
rs73590361	T	C	T	C	-0.0744	-0.00658151	0.1517	0.145884	FALSE	FALSE	FALSE	lEZFVe	12	483233	B4GALNT3	0.613349	0.013025	lEZFVe	TRUE	reported	29672	382509	412181	12	592399	0.0161	3.82e-06	14726	Tumor necrosis factor ligand superfamily member 12 levels	TRUE	reported	Tumor necrosis factor ligand superfamily member 12 levels	2	TRUE	0.00144804	21.3518	Tumor necrosis factor ligand superfamily member 12 levels.lEZFVe
rs7503751	A	G	A	G	-0.1386	0.00555115	0.0779	0.0497695	FALSE	FALSE	FALSE	lEZFVe	17	7886224	CHD3	0.792801	0.0211331	lEZFVe	TRUE	reported	29672	382509	412181	17	7789542	0.0238	5.76e-09	14288	Tumor necrosis factor ligand superfamily member 12 levels	TRUE	reported	Tumor necrosis factor ligand superfamily member 12 levels	2	TRUE	0.00236794	33.9087	Tumor necrosis factor ligand superfamily member 12 levels.lEZFVe
rs76047473	T	C	T	C	0.1318	-0.000422151	0.0482	0.0458434	FALSE	FALSE	FALSE	lEZFVe	10	131017692	TCERG1L	0.984708	0.0220245	lEZFVe	TRUE	reported	29672	382509	412181	10	132815955	0.0286	4.06e-06	14718	Tumor necrosis factor ligand superfamily member 12 levels	TRUE	reported	Tumor necrosis factor ligand superfamily member 12 levels	2	TRUE	0.00144087	21.2344	Tumor necrosis factor ligand superfamily member 12 levels.lEZFVe
rs76133364	A	C	A	C	0.1896	0.00461645	0.0315	0.0485061	FALSE	FALSE	FALSE	lEZFVe	19	19595405	PBX4	0.828929	0.0213649	lEZFVe	TRUE	reported	29672	382509	412181	19	19706214	0.0369	2.77e-07	13224	Tumor necrosis factor ligand superfamily member 12 levels	TRUE	reported	Tumor necrosis factor ligand superfamily member 12 levels	2	TRUE	0.00199248	26.3972	Tumor necrosis factor ligand superfamily member 12 levels.lEZFVe
rs78254232	T	C	T	C	-0.2108	-0.0138787	0.9813	0.992079	FALSE	FALSE	FALSE	lEZFVe	3	174666397	NAALADL2	0.785682	0.0510392	lEZFVe	TRUE	reported	29672	382509	412181	3	174384187	0.0456	3.79e-06	14248	Tumor necrosis factor ligand superfamily member 12 levels	TRUE	reported	Tumor necrosis factor ligand superfamily member 12 levels	2	TRUE	0.00149764	21.3673	Tumor necrosis factor ligand superfamily member 12 levels.lEZFVe
rs826688	A	T	A	T	-0.0592	-0.00302867	0.3965	0.333364	FALSE	TRUE	FALSE	lEZFVe	2	108623413	LIMS1	0.755852	0.00974063	lEZFVe	TRUE	reported	29672	382509	412181	2	109239869	0.0125	2.18e-06	12835	Tumor necrosis factor ligand superfamily member 12 levels	TRUE	reported	Tumor necrosis factor ligand superfamily member 12 levels	2	TRUE	0.00174449	22.4262	Tumor necrosis factor ligand superfamily member 12 levels.lEZFVe
rs9842051	C	G	C	G	0.1192	-0.0186416	0.748	0.814576	FALSE	TRUE	FALSE	lEZFVe	3	143303014	SLC9A9	0.119053	0.0119592	lEZFVe	TRUE	reported	29672	382509	412181	3	143021856	0.014	1.68e-17	14288	Tumor necrosis factor ligand superfamily member 12 levels	TRUE	reported	Tumor necrosis factor ligand superfamily member 12 levels	2	TRUE	0.00504809	72.4829	Tumor necrosis factor ligand superfamily member 12 levels.lEZFVe
rs117427219	A	G	A	G	-0.3062	-0.00301953	0.0173	0.00240769	FALSE	FALSE	FALSE	lEZFVe	7	80735973	SEMA3C	0.975016	0.0964164	lEZFVe	TRUE	reported	29672	382509	412181	7	80365289	0.0629	1.13e-06	10850	Tumor necrosis factor levels	TRUE	reported	Tumor necrosis factor levels	2	TRUE	0.00217937	23.6935	Tumor necrosis factor levels.lEZFVe
rs12328100	A	G	A	G	-0.0649	-0.0105082	0.478	0.474391	FALSE	FALSE	FALSE	lEZFVe	2	86080005	POLR1A	0.253281	0.00919826	lEZFVe	TRUE	reported	29672	382509	412181	2	86307128	0.013	5.97e-07	11784	Tumor necrosis factor levels	TRUE	reported	Tumor necrosis factor levels	2	TRUE	0.00211053	24.9189	Tumor necrosis factor levels.lEZFVe
rs12354434	A	G	A	G	-0.1207	-0.0187299	0.0885	0.0921754	FALSE	FALSE	FALSE	lEZFVe	10	11427517	USP6NL	0.245753	0.0161363	lEZFVe	TRUE	reported	29672	382509	412181	10	11469516	0.0247	1.03e-06	11337	Tumor necrosis factor levels	TRUE	reported	Tumor necrosis factor levels	2	TRUE	0.00210188	23.875	Tumor necrosis factor levels.lEZFVe
rs1266163	A	T	A	T	0.1372	-0.000365015	0.0615	0.03028	FALSE	TRUE	FALSE	lEZFVe	17	10600639	MYH3	0.98911	0.0267429	lEZFVe	TRUE	reported	29672	382509	412181	17	10503956	0.0288	1.9e-06	11337	Tumor necrosis factor levels	TRUE	reported	Tumor necrosis factor levels	2	TRUE	0.00199782	22.6906	Tumor necrosis factor levels.lEZFVe
rs12975019	C	G	C	G	-0.1127	0.0233819	0.8939	0.892323	FALSE	TRUE	FALSE	lEZFVe	19	33144191	WDR88	0.115037	0.0148367	lEZFVe	TRUE	reported	29672	382509	412181	19	33635097	0.0226	6.14e-07	10278	Tumor necrosis factor levels	TRUE	reported	Tumor necrosis factor levels	2	TRUE	0.00241364	24.8626	Tumor necrosis factor levels.lEZFVe
rs1377015	A	G	A	G	-0.0653	-0.00277938	0.2861	0.291991	FALSE	FALSE	FALSE	lEZFVe	10	105150212	SORCS3	0.783462	0.0101138	lEZFVe	TRUE	reported	29672	382509	412181	10	106909970	0.0142	4.25e-06	11782	Tumor necrosis factor levels	TRUE	reported	Tumor necrosis factor levels	2	TRUE	0.00179164	21.1435	Tumor necrosis factor levels.lEZFVe
rs138684734	A	G	A	G	0.2512	0.00036025	0.9796	0.994113	FALSE	FALSE	FALSE	lEZFVe	6	127172946	RSPO3	0.995314	0.0613393	lEZFVe	TRUE	reported	29672	382509	412181	6	127494091	0.0533	2.44e-06	10850	Tumor necrosis factor levels	TRUE	reported	Tumor necrosis factor levels	2	TRUE	0.00204299	22.2078	Tumor necrosis factor levels.lEZFVe
rs141295666	T	C	T	C	0.3405	-0.0100167	0.0132	0.00623581	FALSE	FALSE	FALSE	lEZFVe	12	50430318	LARP4	0.861744	0.0575159	lEZFVe	TRUE	reported	29672	382509	412181	12	50824101	0.066	2.48e-07	11337	Tumor necrosis factor levels	TRUE	reported	Tumor necrosis factor levels	2	TRUE	0.00234223	26.6115	Tumor necrosis factor levels.lEZFVe
rs148560093	A	G	A	G	-0.298	0.054518	0.9824	0.995621	FALSE	FALSE	FALSE	lEZFVe	8	135649982	KHDRBS3	0.448445	0.0719224	lEZFVe	TRUE	reported	29672	382509	412181	8	136662225	0.0646	3.97e-06	9984	Tumor necrosis factor levels	TRUE	reported	Tumor necrosis factor levels	2	TRUE	0.00212686	21.2755	Tumor necrosis factor levels.lEZFVe
rs333835	A	T	A	T	0.1289	-0.0231605	0.9163	0.934003	FALSE	TRUE	FALSE	lEZFVe	2	117234236	DDX18	0.209529	0.0184566	lEZFVe	TRUE	reported	29672	382509	412181	2	117991812	0.0254	3.88e-07	11337	Tumor necrosis factor levels	TRUE	reported	Tumor necrosis factor levels	2	TRUE	0.0022665	25.7491	Tumor necrosis factor levels.lEZFVe
rs4835254	T	C	T	C	-0.1517	-0.00844339	0.9506	0.95187	FALSE	FALSE	FALSE	lEZFVe	4	145737368	C4orf51	0.697416	0.021716	lEZFVe	TRUE	reported	29672	382509	412181	4	146658520	0.031	9.9e-07	11770	Tumor necrosis factor levels	TRUE	reported	Tumor necrosis factor levels	2	TRUE	0.00203043	23.9427	Tumor necrosis factor levels.lEZFVe
rs537908127	T	C	T	C	0.246	-0.0326166	0.0296	0.00707936	FALSE	FALSE	FALSE	lEZFVe	4	126033613	FAT4	0.553795	0.0550879	lEZFVe	TRUE	reported	29672	382509	412181	4	126954768	0.0472	1.87e-07	9243	Tumor necrosis factor levels	TRUE	reported	Tumor necrosis factor levels	2	TRUE	0.00293021	27.1577	Tumor necrosis factor levels.lEZFVe
rs6138961	C	G	C	G	0.51	-0.0276143	0.0088	0.0229336	FALSE	TRUE	FALSE	lEZFVe	20	2951092	PTPRA	0.37183	0.0309214	lEZFVe	TRUE	reported	29672	382509	412181	20	2931738	0.1077	2.19e-06	7308	Tumor necrosis factor levels	TRUE	reported	Tumor necrosis factor levels	2	TRUE	0.003059	22.4176	Tumor necrosis factor levels.lEZFVe
rs7621032	T	C	T	C	0.0674	0.0122176	0.4514	0.417541	FALSE	FALSE	FALSE	lEZFVe	3	108380933	MYH15	0.190708	0.00933719	lEZFVe	TRUE	reported	29672	382509	412181	3	108099780	0.0135	5.96e-07	11337	Tumor necrosis factor levels	TRUE	reported	Tumor necrosis factor levels	2	TRUE	0.00219382	24.9216	Tumor necrosis factor levels.lEZFVe
rs7806921	T	C	T	C	-0.0606	-0.00851107	0.5366	0.590345	FALSE	FALSE	FALSE	lEZFVe	7	150443674	GIMAP8	0.363303	0.00936221	lEZFVe	TRUE	reported	29672	382509	412181	7	150140762	0.0131	3.73e-06	11778	Tumor necrosis factor levels	TRUE	reported	Tumor necrosis factor levels	2	TRUE	0.00181361	21.3958	Tumor necrosis factor levels.lEZFVe
rs867063	T	C	T	C	0.1175	0.00321428	0.078	0.0918951	FALSE	FALSE	FALSE	lEZFVe	6	44357412	RP11-444E17.6,SPATS1	0.840805	0.0160023	lEZFVe	TRUE	reported	29672	382509	412181	6	44325149	0.0255	4.07e-06	11337	Tumor necrosis factor levels	TRUE	reported	Tumor necrosis factor levels	2	TRUE	0.00186932	21.2285	Tumor necrosis factor levels.lEZFVe
rs9614693	T	C	T	C	0.0826	0.00034082	0.1679	0.15319	FALSE	FALSE	FALSE	lEZFVe	22	45536399	FBLN1	0.9787	0.0127651	lEZFVe	TRUE	reported	29672	382509	412181	22	45932279	0.0177	3.06e-06	11763	Tumor necrosis factor levels	TRUE	reported	Tumor necrosis factor levels	2	TRUE	0.00184796	21.7741	Tumor necrosis factor levels.lEZFVe
rs9913313	T	C	T	C	-0.0836	-0.00691225	0.344	0.35305	FALSE	FALSE	FALSE	lEZFVe	17	15836832	TBC1D26	0.474553	0.00966626	lEZFVe	TRUE	reported	29672	382509	412181	17	15740146	0.0183	4.92e-06	7957	Tumor necrosis factor levels	TRUE	reported	Tumor necrosis factor levels	2	TRUE	0.00261591	20.8642	Tumor necrosis factor levels.lEZFVe
rs11242125	A	C	A	C	-0.0761	0.00754468	0.7246	0.566537	FALSE	FALSE	FALSE	lEZFVe	5	132690213	KIF3A	0.415573	0.00926722	lEZFVe	TRUE	reported	29672	382509	412181	5	132025905	0.0166	4.55e-06	9453	Transforming growth factor-alpha levels	TRUE	reported	Transforming growth factor-alpha levels	2	TRUE	0.00221829	21.0117	Transforming growth factor-alpha levels.lEZFVe
rs12270510	T	C	T	C	0.0959	-0.00919573	0.1107	0.114054	FALSE	FALSE	FALSE	lEZFVe	11	119635308	NECTIN1	0.521664	0.0143508	lEZFVe	TRUE	reported	29672	382509	412181	11	119506018	0.019	4.48e-07	14731	Transforming growth factor-alpha levels	TRUE	reported	Transforming growth factor-alpha levels	2	TRUE	0.00172642	25.4725	Transforming growth factor-alpha levels.lEZFVe
rs149146289	A	G	A	G	0.2856	-0.013603	0.9866	0.981384	FALSE	FALSE	FALSE	lEZFVe	19	58346517	A1BG	0.690944	0.0342152	lEZFVe	TRUE	reported	29672	382509	412181	19	58857883	0.0569	5.19e-07	14285	Transforming growth factor-alpha levels	TRUE	reported	Transforming growth factor-alpha levels	2	TRUE	0.00176054	25.1902	Transforming growth factor-alpha levels.lEZFVe
rs1963491	C	G	C	G	0.1081	-0.0244383	0.905	0.899475	FALSE	TRUE	FALSE	lEZFVe	8	2796617	CSMD1	0.109405	0.0152656	lEZFVe	TRUE	reported	29672	382509	412181	8	2654153	0.023	2.6e-06	11334	Transforming growth factor-alpha levels	TRUE	reported	Transforming growth factor-alpha levels	2	TRUE	0.00194521	22.0861	Transforming growth factor-alpha levels.lEZFVe
rs34007466	A	G	A	G	-0.2684	0.000862673	0.0153	0.00820699	FALSE	FALSE	FALSE	lEZFVe	4	16163413	TAPT1	0.986521	0.0510641	lEZFVe	TRUE	reported	29672	382509	412181	4	16165036	0.05	7.96e-08	14733	Transforming growth factor-alpha levels	TRUE	reported	Transforming growth factor-alpha levels	2	TRUE	0.00195202	28.8115	Transforming growth factor-alpha levels.lEZFVe
rs34630685	C	G	C	G	0.1678	-0.0305095	0.9681	0.970895	FALSE	TRUE	FALSE	lEZFVe	8	13867299	SGCZ	0.271089	0.0277219	lEZFVe	TRUE	reported	29672	382509	412181	8	13724808	0.0361	3.35e-06	14285	Transforming growth factor-alpha levels	TRUE	reported	Transforming growth factor-alpha levels	2	TRUE	0.00151019	21.6027	Transforming growth factor-alpha levels.lEZFVe
rs3859189	A	G	A	G	0.0655	0.00226163	0.5369	0.558757	FALSE	FALSE	FALSE	lEZFVe	17	39980780	PSMD3	0.806911	0.00925332	lEZFVe	TRUE	reported	29672	382509	412181	17	38137033	0.0116	1.64e-08	14726	Transforming growth factor-alpha levels	TRUE	reported	Transforming growth factor-alpha levels	2	TRUE	0.00216044	31.8792	Transforming growth factor-alpha levels.lEZFVe
rs4934441	A	G	A	G	-0.095	0.00995616	0.1322	0.187669	FALSE	FALSE	FALSE	lEZFVe	10	89077068	FAS	0.396979	0.0117542	lEZFVe	TRUE	reported	29672	382509	412181	10	90836825	0.0198	1.6e-06	11780	Transforming growth factor-alpha levels	TRUE	reported	Transforming growth factor-alpha levels	2	TRUE	0.0019504	23.0167	Transforming growth factor-alpha levels.lEZFVe
rs72912115	A	T	A	T	0.137	0.0213213	0.114	0.10561	FALSE	TRUE	FALSE	lEZFVe	2	70547163	TGFA	0.151851	0.0148785	lEZFVe	TRUE	reported	29672	382509	412181	2	70774295	0.0184	9.65e-14	14728	Transforming growth factor-alpha levels	TRUE	reported	Transforming growth factor-alpha levels	2	TRUE	0.00374999	55.4302	Transforming growth factor-alpha levels.lEZFVe
rs74130123	T	C	T	C	-0.2601	0.00601345	0.9817	0.971771	FALSE	FALSE	FALSE	lEZFVe	10	29753508	SVIL	0.827621	0.0276159	lEZFVe	TRUE	reported	29672	382509	412181	10	30042437	0.0508	3.05e-07	14733	Transforming growth factor-alpha levels	TRUE	reported	Transforming growth factor-alpha levels	2	TRUE	0.00177619	26.2116	Transforming growth factor-alpha levels.lEZFVe
rs78912149	C	G	C	G	-0.2692	0.030438	0.9835	0.977704	FALSE	TRUE	FALSE	lEZFVe	1	166206634	FAM78B	0.333286	0.03146	lEZFVe	TRUE	reported	29672	382509	412181	1	166175871	0.056	1.53e-06	13798	Transforming growth factor-alpha levels	TRUE	reported	Transforming growth factor-alpha levels	2	TRUE	0.00167198	23.1053	Transforming growth factor-alpha levels.lEZFVe
rs9262670	T	C	T	C	0.0717	0.00614723	0.2343	0.279044	FALSE	FALSE	FALSE	lEZFVe	6	31067213	MUC22	0.547582	0.0102217	lEZFVe	TRUE	reported	29672	382509	412181	6	31034990	0.0146	9.06e-07	12842	Transforming growth factor-alpha levels	TRUE	reported	Transforming growth factor-alpha levels	2	TRUE	0.0018745	24.1138	Transforming growth factor-alpha levels.lEZFVe
rs1065657	A	G	A	G	0.0655	0.0240634	0.4536	0.412129	FALSE	FALSE	FALSE	lEZFVe	6	89337294	UBE2J1	0.00981838	0.00931909	lEZFVe	TRUE	reported	29672	382509	412181	6	90047013	0.0118	2.84e-08	14287	TNF-related apoptosis-inducing ligand levels	TRUE	reported	TNF-related apoptosis-inducing ligand levels	2	TRUE	0.002152	30.8076	TNF-related apoptosis-inducing ligand levels.lEZFVe
rs10745981	A	T	A	T	-0.0881	0.00284057	0.8739	0.901087	FALSE	TRUE	FALSE	lEZFVe	12	103867545	NT5DC3	0.852854	0.0153148	lEZFVe	TRUE	reported	29672	382509	412181	12	104261323	0.0185	1.92e-06	12850	TNF-related apoptosis-inducing ligand levels	TRUE	reported	TNF-related apoptosis-inducing ligand levels	2	TRUE	0.00176173	22.6747	TNF-related apoptosis-inducing ligand levels.lEZFVe
rs111257277	A	G	A	G	0.189	0.0116565	0.9721	0.971857	FALSE	FALSE	FALSE	lEZFVe	5	163168915	CCNG1	0.677336	0.0280136	lEZFVe	TRUE	reported	29672	382509	412181	5	162595921	0.037	3.25e-07	14729	TNF-related apoptosis-inducing ligand levels	TRUE	reported	TNF-related apoptosis-inducing ligand levels	2	TRUE	0.00176839	26.0892	TNF-related apoptosis-inducing ligand levels.lEZFVe
rs114597610	T	C	T	C	-0.26	0.0304616	0.0161	0.0127632	FALSE	FALSE	FALSE	lEZFVe	5	75721915	POC5	0.475645	0.0427038	lEZFVe	TRUE	reported	29672	382509	412181	5	75017740	0.0564	4.03e-06	14735	TNF-related apoptosis-inducing ligand levels	TRUE	reported	TNF-related apoptosis-inducing ligand levels	2	TRUE	0.00144017	21.2486	TNF-related apoptosis-inducing ligand levels.lEZFVe
rs140862652	A	C	A	C	0.1342	-0.0072221	0.063	0.135892	FALSE	FALSE	FALSE	lEZFVe	6	33724967	IP6K3	0.59237	0.0134891	lEZFVe	TRUE	reported	29672	382509	412181	6	33692744	0.0265	4.1e-07	14287	TNF-related apoptosis-inducing ligand levels	TRUE	reported	TNF-related apoptosis-inducing ligand levels	2	TRUE	0.00179182	25.642	TNF-related apoptosis-inducing ligand levels.lEZFVe
rs141011299	A	G	A	G	-0.5024	-0.00230539	0.0051	0.00127995	FALSE	FALSE	FALSE	lEZFVe	7	136167350	MTPN	0.985701	0.128638	lEZFVe	TRUE	reported	29672	382509	412181	7	135852098	0.1076	3.02e-06	9812	TNF-related apoptosis-inducing ligand levels	TRUE	reported	TNF-related apoptosis-inducing ligand levels	2	TRUE	0.00221694	21.7965	TNF-related apoptosis-inducing ligand levels.lEZFVe
rs142889372	C	G	C	G	-0.2835	-0.035377	0.0106	0.0171937	FALSE	TRUE	FALSE	lEZFVe	4	66883743	CENPC	0.321906	0.0357146	lEZFVe	TRUE	reported	29672	382509	412181	4	67749461	0.0606	2.89e-06	14238	TNF-related apoptosis-inducing ligand levels	TRUE	reported	TNF-related apoptosis-inducing ligand levels	2	TRUE	0.00153478	21.8826	TNF-related apoptosis-inducing ligand levels.lEZFVe
rs145386370	T	G	T	G	0.2641	0.0753178	0.019	0.0184232	FALSE	FALSE	FALSE	lEZFVe	4	68461403	TMPRSS11E	0.0294978	0.0346008	lEZFVe	TRUE	reported	29672	382509	412181	4	69327121	0.0535	7.96e-07	13386	TNF-related apoptosis-inducing ligand levels	TRUE	reported	TNF-related apoptosis-inducing ligand levels	2	TRUE	0.00181714	24.3649	TNF-related apoptosis-inducing ligand levels.lEZFVe
rs146922303	T	C	T	C	0.1622	-0.0192456	0.0376	0.032606	FALSE	FALSE	FALSE	lEZFVe	4	56837559	SPINK2	0.461827	0.0261545	lEZFVe	TRUE	reported	29672	382509	412181	4	57703725	0.0347	2.95e-06	14727	TNF-related apoptosis-inducing ligand levels	TRUE	reported	TNF-related apoptosis-inducing ligand levels	2	TRUE	0.00148144	21.8466	TNF-related apoptosis-inducing ligand levels.lEZFVe
rs16840522	T	C	T	C	-0.1191	0.0104032	0.8073	0.870821	FALSE	FALSE	FALSE	lEZFVe	1	196741786	CFH	0.445323	0.0136303	lEZFVe	TRUE	reported	29672	382509	412181	1	196710916	0.0147	5.4e-16	14725	TNF-related apoptosis-inducing ligand levels	TRUE	reported	TNF-related apoptosis-inducing ligand levels	2	TRUE	0.00443815	65.6341	TNF-related apoptosis-inducing ligand levels.lEZFVe
rs174533	A	G	A	G	0.0787	0.00410951	0.3509	0.414646	FALSE	FALSE	FALSE	lEZFVe	11	61781553	MYRF,TMEM258	0.658478	0.00929718	lEZFVe	TRUE	reported	29672	382509	412181	11	61549025	0.0121	7.81e-11	14732	TNF-related apoptosis-inducing ligand levels	TRUE	reported	TNF-related apoptosis-inducing ligand levels	2	TRUE	0.00286333	42.298	TNF-related apoptosis-inducing ligand levels.lEZFVe
rs17779404	T	G	T	G	0.0674	0.0177085	0.7733	0.799008	FALSE	FALSE	FALSE	lEZFVe	4	180350136	TENM3	0.122078	0.0114536	lEZFVe	TRUE	reported	29672	382509	412181	4	181271289	0.0138	1.04e-06	14723	TNF-related apoptosis-inducing ligand levels	TRUE	reported	TNF-related apoptosis-inducing ligand levels	2	TRUE	0.00161757	23.8508	TNF-related apoptosis-inducing ligand levels.lEZFVe
rs180941492	A	G	A	G	-0.244	0.0364426	0.0227	0.00900782	FALSE	FALSE	FALSE	lEZFVe	11	103293199	DYNC2H1	0.458197	0.049126	lEZFVe	TRUE	reported	29672	382509	412181	11	103163928	0.0491	6.71e-07	13800	TNF-related apoptosis-inducing ligand levels	TRUE	reported	TNF-related apoptosis-inducing ligand levels	2	TRUE	0.00178633	24.6919	TNF-related apoptosis-inducing ligand levels.lEZFVe
rs2113173	T	C	T	C	0.0691	0.0130741	0.2543	0.252317	FALSE	FALSE	FALSE	lEZFVe	16	57311821	PLLP	0.222666	0.0107211	lEZFVe	TRUE	reported	29672	382509	412181	16	57345733	0.0145	1.88e-06	14287	TNF-related apoptosis-inducing ligand levels	TRUE	reported	TNF-related apoptosis-inducing ligand levels	2	TRUE	0.00158705	22.707	TNF-related apoptosis-inducing ligand levels.lEZFVe
rs2138380	A	G	A	G	0.0882	0.00414617	0.8717	0.826782	FALSE	FALSE	FALSE	lEZFVe	2	202304501	NOP58	0.733226	0.0121647	lEZFVe	TRUE	reported	29672	382509	412181	2	203169224	0.0182	1.26e-06	13239	TNF-related apoptosis-inducing ligand levels	TRUE	reported	TNF-related apoptosis-inducing ligand levels	2	TRUE	0.0017708	23.4817	TNF-related apoptosis-inducing ligand levels.lEZFVe
rs2418781	T	G	T	G	-0.1452	-0.0276749	0.0401	0.036772	FALSE	FALSE	FALSE	lEZFVe	10	105826909	SORCS3	0.255291	0.0243276	lEZFVe	TRUE	reported	29672	382509	412181	10	107586667	0.0316	4.33e-06	14287	TNF-related apoptosis-inducing ligand levels	TRUE	reported	TNF-related apoptosis-inducing ligand levels	2	TRUE	0.00147563	21.1105	TNF-related apoptosis-inducing ligand levels.lEZFVe
rs28424593	A	T	A	T	-0.1311	0.00013225	0.9501	0.938913	FALSE	TRUE	FALSE	lEZFVe	3	114231474	ZNF80	0.994511	0.0192235	lEZFVe	TRUE	reported	29672	382509	412181	3	113950321	0.0279	2.62e-06	14722	TNF-related apoptosis-inducing ligand levels	TRUE	reported	TNF-related apoptosis-inducing ligand levels	2	TRUE	0.00149754	22.0769	TNF-related apoptosis-inducing ligand levels.lEZFVe
rs28929474	T	C	T	C	0.6692	-0.0385601	0.0205	0.0197869	FALSE	FALSE	FALSE	lEZFVe	14	94378610	SERPINA1	0.24483	0.0331557	lEZFVe	TRUE	reported	29672	382509	412181	14	94844947	0.044	3.08e-52	14735	TNF-related apoptosis-inducing ligand levels	TRUE	reported	TNF-related apoptosis-inducing ligand levels	2	TRUE	0.0154558	231.285	TNF-related apoptosis-inducing ligand levels.lEZFVe
rs368805685	A	G	A	G	-0.2297	-0.00259777	0.0323	0.107824	FALSE	FALSE	FALSE	lEZFVe	2	208750284	PTH2R	0.860462	0.0147781	lEZFVe	TRUE	reported	29672	382509	412181	2	209615008	0.0501	4.54e-06	11760	TNF-related apoptosis-inducing ligand levels	TRUE	reported	TNF-related apoptosis-inducing ligand levels	2	TRUE	0.00178428	21.0171	TNF-related apoptosis-inducing ligand levels.lEZFVe
rs4760	A	G	A	G	0.3554	-0.0170329	0.8425	0.832653	FALSE	FALSE	FALSE	lEZFVe	19	43648948	PLAUR	0.170643	0.0124315	lEZFVe	TRUE	reported	29672	382509	412181	19	44153100	0.0163	2.14e-105	14287	TNF-related apoptosis-inducing ligand levels	TRUE	reported	TNF-related apoptosis-inducing ligand levels	2	TRUE	0.0322035	475.334	TNF-related apoptosis-inducing ligand levels.lEZFVe
rs490342	T	G	T	G	0.1252	-0.0104628	0.1051	0.058863	FALSE	FALSE	FALSE	lEZFVe	3	172413009	FNDC3B	0.59277	0.019563	lEZFVe	TRUE	reported	29672	382509	412181	3	172130799	0.02	3.85e-10	13228	TNF-related apoptosis-inducing ligand levels	TRUE	reported	TNF-related apoptosis-inducing ligand levels	2	TRUE	0.00295372	39.1817	TNF-related apoptosis-inducing ligand levels.lEZFVe
rs5030044	A	G	A	G	0.285	-0.0135739	0.886	0.866579	FALSE	FALSE	FALSE	lEZFVe	3	186731333	KNG1	0.315352	0.0135191	lEZFVe	TRUE	reported	29672	382509	412181	3	186449122	0.0187	1.9e-52	14287	TNF-related apoptosis-inducing ligand levels	TRUE	reported	TNF-related apoptosis-inducing ligand levels	2	TRUE	0.0159978	232.245	TNF-related apoptosis-inducing ligand levels.lEZFVe
rs574044675	A	C	A	C	0.5818	0.00137267	0.9715	0.968856	FALSE	FALSE	FALSE	lEZFVe	3	172556442	TNFSF10	0.960303	0.0275783	lEZFVe	TRUE	reported	29672	382509	412181	3	172274232	0.0399	3.69e-48	13173	TNF-related apoptosis-inducing ligand levels	TRUE	reported	TNF-related apoptosis-inducing ligand levels	2	TRUE	0.0158841	212.587	TNF-related apoptosis-inducing ligand levels.lEZFVe
rs6969337	T	C	T	C	0.1823	-0.0178204	0.9624	0.942873	FALSE	FALSE	FALSE	lEZFVe	7	52725126	POM121L12	0.366703	0.019742	lEZFVe	TRUE	reported	29672	382509	412181	7	52792820	0.038	1.61e-06	11336	TNF-related apoptosis-inducing ligand levels	TRUE	reported	TNF-related apoptosis-inducing ligand levels	2	TRUE	0.00202612	23.0107	TNF-related apoptosis-inducing ligand levels.lEZFVe
rs77303550	T	C	T	C	-0.0724	0.0057916	0.1946	0.190611	FALSE	FALSE	FALSE	lEZFVe	16	72045758	TXNL4B	0.62081	0.0117072	lEZFVe	TRUE	reported	29672	382509	412181	16	72079657	0.0146	7.09e-07	14728	TNF-related apoptosis-inducing ligand levels	TRUE	reported	TNF-related apoptosis-inducing ligand levels	2	TRUE	0.00166688	24.5874	TNF-related apoptosis-inducing ligand levels.lEZFVe
rs78956561	A	T	A	T	0.1694	-0.0422027	0.0304	0.0521839	FALSE	TRUE	FALSE	lEZFVe	6	18022800	KIF13A	0.0425559	0.0208096	lEZFVe	TRUE	reported	29672	382509	412181	6	18023031	0.0354	1.71e-06	14719	TNF-related apoptosis-inducing ligand levels	TRUE	reported	TNF-related apoptosis-inducing ligand levels	2	TRUE	0.00155334	22.8961	TNF-related apoptosis-inducing ligand levels.lEZFVe
rs8178824	T	C	T	C	0.2575	0.145148	0.029	0.00977095	FALSE	FALSE	FALSE	lEZFVe	17	66228657	APOH	0.00156531	0.0458996	lEZFVe	TRUE	reported	29672	382509	412181	17	64224775	0.037	3.42e-12	14735	TNF-related apoptosis-inducing ligand levels	TRUE	reported	TNF-related apoptosis-inducing ligand levels	2	TRUE	0.00327624	48.4275	TNF-related apoptosis-inducing ligand levels.lEZFVe
rs113835939	A	C	A	C	-0.1939	0.000119532	0.976	0.958494	FALSE	FALSE	FALSE	lEZFVe	2	30432587	LCLAT1	0.995821	0.0228224	lEZFVe	TRUE	reported	29672	382509	412181	2	30655453	0.0416	3.15e-06	14732	TNF-related activation-induced cytokine levels	TRUE	reported	TNF-related activation-induced cytokine levels	2	TRUE	0.00147254	21.7225	TNF-related activation-induced cytokine levels.lEZFVe
rs117113213	A	G	A	G	-0.1646	0.00725133	0.0498	0.0649686	FALSE	FALSE	FALSE	lEZFVe	20	40537052	MAFB	0.69918	0.0187651	lEZFVe	TRUE	reported	29672	382509	412181	20	39165692	0.03	4.1e-08	14723	TNF-related activation-induced cytokine levels	TRUE	reported	TNF-related activation-induced cytokine levels	2	TRUE	0.00204049	30.0994	TNF-related activation-induced cytokine levels.lEZFVe
rs11713634	A	G	A	G	-0.0978	-0.000212188	0.2943	0.349864	FALSE	FALSE	FALSE	lEZFVe	3	194340849	CPN2	0.98241	0.00962382	lEZFVe	TRUE	reported	29672	382509	412181	3	194061578	0.015	7.03e-11	11336	TNF-related activation-induced cytokine levels	TRUE	reported	TNF-related activation-induced cytokine levels	2	TRUE	0.00373603	42.5029	TNF-related activation-induced cytokine levels.lEZFVe
rs1432791	T	C	T	C	-0.0549	-0.000335369	0.4357	0.435085	FALSE	FALSE	FALSE	lEZFVe	5	160747308	ATP10B	0.971075	0.00924903	lEZFVe	TRUE	reported	29672	382509	412181	5	160174315	0.0118	3.28e-06	14288	TNF-related activation-induced cytokine levels	TRUE	reported	TNF-related activation-induced cytokine levels	2	TRUE	0.0015127	21.6431	TNF-related activation-induced cytokine levels.lEZFVe
rs150011668	T	C	T	C	-0.1376	0.0447431	0.9058	0.999667	FALSE	FALSE	FALSE	lEZFVe	4	110989871	PITX2	0.890586	0.325256	lEZFVe	TRUE	reported	29672	382509	412181	4	111911027	0.0281	9.74e-07	11538	TNF-related activation-induced cytokine levels	TRUE	reported	TNF-related activation-induced cytokine levels	2	TRUE	0.00207392	23.9745	TNF-related activation-induced cytokine levels.lEZFVe
rs150128402	A	G	A	G	0.2386	0.0173867	0.9763	0.975047	FALSE	FALSE	FALSE	lEZFVe	5	116538649	SEMA6A	0.55366	0.0293553	lEZFVe	TRUE	reported	29672	382509	412181	5	115874345	0.0459	2.01e-07	14736	TNF-related activation-induced cytokine levels	TRUE	reported	TNF-related activation-induced cytokine levels	2	TRUE	0.00183038	27.0182	TNF-related activation-induced cytokine levels.lEZFVe
rs150416959	C	G	C	G	0.1462	-0.0203239	0.0491	0.0369681	FALSE	TRUE	FALSE	lEZFVe	19	34640347	SCGB2B2	0.40498	0.0244054	lEZFVe	TRUE	reported	29672	382509	412181	19	35131252	0.0315	3.46e-06	13224	TNF-related activation-induced cytokine levels	TRUE	reported	TNF-related activation-induced cytokine levels	2	TRUE	0.00162631	21.5381	TNF-related activation-induced cytokine levels.lEZFVe
rs17221073	C	G	C	G	0.2646	-0.0170044	0.018	0.00419957	FALSE	TRUE	FALSE	lEZFVe	6	33080594	HLA-DPA1,HLA-DPB1	0.813171	0.0719496	lEZFVe	TRUE	reported	29672	382509	412181	6	33048371	0.0498	1.08e-07	13801	TNF-related activation-induced cytokine levels	TRUE	reported	TNF-related activation-induced cytokine levels	2	TRUE	0.00204138	28.2266	TNF-related activation-induced cytokine levels.lEZFVe
rs17302	T	G	T	G	-0.0625	0.00914278	0.2875	0.220745	FALSE	FALSE	FALSE	lEZFVe	7	142386264	TRBV7-3	0.410951	0.0111196	lEZFVe	TRUE	reported	29672	382509	412181	7	142245686	0.013	1.53e-06	14288	TNF-related activation-induced cytokine levels	TRUE	reported	TNF-related activation-induced cytokine levels	2	TRUE	0.0016151	23.1107	TNF-related activation-induced cytokine levels.lEZFVe
rs2468187	T	C	T	C	-0.1618	-0.0215543	0.4162	0.306737	FALSE	FALSE	FALSE	lEZFVe	8	119188790	MAL2	0.0309364	0.00998862	lEZFVe	TRUE	reported	29672	382509	412181	8	120201029	0.0118	8.62e-43	14735	TNF-related activation-induced cytokine levels	TRUE	reported	TNF-related activation-induced cytokine levels	2	TRUE	0.012599	187.99	TNF-related activation-induced cytokine levels.lEZFVe
rs2975421	T	G	T	G	-0.078	-0.01365	0.8529	0.847784	FALSE	FALSE	FALSE	lEZFVe	8	19632669	CSGALNACT1	0.285928	0.0127917	lEZFVe	TRUE	reported	29672	382509	412181	8	19490180	0.017	4.47e-06	14288	TNF-related activation-induced cytokine levels	TRUE	reported	TNF-related activation-induced cytokine levels	2	TRUE	0.00147123	21.049	TNF-related activation-induced cytokine levels.lEZFVe
rs34221978	A	G	A	G	0.167	-0.0168513	0.0349	0.0562153	FALSE	FALSE	FALSE	lEZFVe	1	21816889	LDLRAD2	0.39856	0.0199614	lEZFVe	TRUE	reported	29672	382509	412181	1	22143382	0.0344	1.21e-06	14734	TNF-related activation-induced cytokine levels	TRUE	reported	TNF-related activation-induced cytokine levels	2	TRUE	0.00159699	23.5644	TNF-related activation-induced cytokine levels.lEZFVe
rs3801000	A	G	A	G	0.0686	0.00189456	0.2872	0.453722	FALSE	FALSE	FALSE	lEZFVe	7	50743384	GRB10	0.83854	0.00929798	lEZFVe	TRUE	reported	29672	382509	412181	7	50811081	0.013	1.31e-07	14288	TNF-related activation-induced cytokine levels	TRUE	reported	TNF-related activation-induced cytokine levels	2	TRUE	0.00194511	27.842	TNF-related activation-induced cytokine levels.lEZFVe
rs4334157	T	C	T	C	-0.1684	-0.0164937	0.0319	0.012982	FALSE	FALSE	FALSE	lEZFVe	13	67628618	PCDH9	0.683723	0.0404863	lEZFVe	TRUE	reported	29672	382509	412181	13	68202750	0.0356	2.24e-06	14736	TNF-related activation-induced cytokine levels	TRUE	reported	TNF-related activation-induced cytokine levels	2	TRUE	0.00151616	22.3731	TNF-related activation-induced cytokine levels.lEZFVe
rs4365726	A	G	A	G	-0.0777	-0.0152504	0.1504	0.17506	FALSE	FALSE	FALSE	lEZFVe	4	104907499	TET2	0.207955	0.0121111	lEZFVe	TRUE	reported	29672	382509	412181	4	105828656	0.0166	2.86e-06	14287	TNF-related activation-induced cytokine levels	TRUE	reported	TNF-related activation-induced cytokine levels	2	TRUE	0.00153116	21.9061	TNF-related activation-induced cytokine levels.lEZFVe
rs4512994	A	C	A	C	0.1172	0.000897379	0.4634	0.38714	FALSE	FALSE	FALSE	lEZFVe	13	42465537	TNFSF11	0.924065	0.00941496	lEZFVe	TRUE	reported	29672	382509	412181	13	43039673	0.0116	5.33e-24	14736	TNF-related activation-induced cytokine levels	TRUE	reported	TNF-related activation-induced cytokine levels	2	TRUE	0.00687957	102.066	TNF-related activation-induced cytokine levels.lEZFVe
rs6063153	T	C	T	C	0.0636	-0.00497161	0.3364	0.34383	FALSE	FALSE	FALSE	lEZFVe	20	47826201	SULF2	0.607593	0.0096816	lEZFVe	TRUE	reported	29672	382509	412181	20	46454945	0.0126	4.47e-07	14287	TNF-related activation-induced cytokine levels	TRUE	reported	TNF-related activation-induced cytokine levels	2	TRUE	0.00178016	25.4749	TNF-related activation-induced cytokine levels.lEZFVe
rs62501135	A	G	A	G	-0.1532	0.0178973	0.2051	0.18246	FALSE	FALSE	FALSE	lEZFVe	8	23231695	TNFRSF10A	0.133761	0.0119361	lEZFVe	TRUE	reported	29672	382509	412181	8	23089208	0.0148	4.13e-25	14288	TNF-related activation-induced cytokine levels	TRUE	reported	TNF-related activation-induced cytokine levels	2	TRUE	0.00744351	107.135	TNF-related activation-induced cytokine levels.lEZFVe
rs6479556	T	G	T	G	0.07	-0.0206756	0.8064	0.798258	FALSE	FALSE	FALSE	lEZFVe	9	90385508	DIRAS2	0.0705781	0.0114345	lEZFVe	TRUE	reported	29672	382509	412181	9	93147790	0.0148	2.25e-06	14728	TNF-related activation-induced cytokine levels	TRUE	reported	TNF-related activation-induced cytokine levels	2	TRUE	0.0015166	22.3673	TNF-related activation-induced cytokine levels.lEZFVe
rs6932751	A	G	A	G	0.054	0.00927689	0.5245	0.529832	FALSE	FALSE	FALSE	lEZFVe	6	89539788	ANKRD6	0.312622	0.00918746	lEZFVe	TRUE	reported	29672	382509	412181	6	90249507	0.0116	3.24e-06	14730	TNF-related activation-induced cytokine levels	TRUE	reported	TNF-related activation-induced cytokine levels	2	TRUE	0.00146903	21.6677	TNF-related activation-induced cytokine levels.lEZFVe
rs704	A	G	A	G	-0.1085	-0.0044162	0.4755	0.419333	FALSE	FALSE	FALSE	lEZFVe	17	28367840	CTB-96E2.2,SARM1,VTN	0.63387	0.00927214	lEZFVe	TRUE	reported	29672	382509	412181	17	26694861	0.0116	8.48e-21	14736	TNF-related activation-induced cytokine levels	TRUE	reported	TNF-related activation-induced cytokine levels	2	TRUE	0.00590192	87.4751	TNF-related activation-induced cytokine levels.lEZFVe
rs72636362	A	G	A	G	0.302	-0.00557454	0.9818	0.995867	FALSE	FALSE	FALSE	lEZFVe	1	2042169	PRKCZ	0.941684	0.0762039	lEZFVe	TRUE	reported	29672	382509	412181	1	1973608	0.0635	1.98e-06	11728	TNF-related activation-induced cytokine levels	TRUE	reported	TNF-related activation-induced cytokine levels	2	TRUE	0.00192489	22.6148	TNF-related activation-induced cytokine levels.lEZFVe
rs72781813	T	G	T	G	0.2368	-0.0360469	0.9817	0.981413	FALSE	FALSE	FALSE	lEZFVe	2	17156142	RAD51AP2	0.284354	0.0336701	lEZFVe	TRUE	reported	29672	382509	412181	2	17337409	0.0486	1.1e-06	14735	TNF-related activation-induced cytokine levels	TRUE	reported	TNF-related activation-induced cytokine levels	2	TRUE	0.00160858	23.7373	TNF-related activation-induced cytokine levels.lEZFVe
rs75991751	T	G	T	G	-0.2685	-0.00639226	0.9818	0.993768	FALSE	FALSE	FALSE	lEZFVe	12	128946066	GLT1D1	0.91421	0.0593361	lEZFVe	TRUE	reported	29672	382509	412181	12	129430611	0.0539	6.31e-07	13422	TNF-related activation-induced cytokine levels	TRUE	reported	TNF-related activation-induced cytokine levels	2	TRUE	0.0018454	24.8111	TNF-related activation-induced cytokine levels.lEZFVe
rs76488966	T	G	T	G	-0.1719	-0.0115935	0.9693	0.953171	FALSE	FALSE	FALSE	lEZFVe	2	103546578	TMEM182	0.593554	0.0217231	lEZFVe	TRUE	reported	29672	382509	412181	2	104163036	0.0366	2.64e-06	14720	TNF-related activation-induced cytokine levels	TRUE	reported	TNF-related activation-induced cytokine levels	2	TRUE	0.00149634	22.0562	TNF-related activation-induced cytokine levels.lEZFVe
rs77980965	T	C	T	C	-0.2976	-0.0667001	0.9853	0.989755	FALSE	FALSE	FALSE	lEZFVe	3	83084188	GBE1	0.144178	0.0456722	lEZFVe	TRUE	reported	29672	382509	412181	3	83133339	0.0641	3.44e-06	11337	TNF-related activation-induced cytokine levels	TRUE	reported	TNF-related activation-induced cytokine levels	2	TRUE	0.0018977	21.5513	TNF-related activation-induced cytokine levels.lEZFVe
rs79287178	A	G	A	G	-0.4987	-0.0073939	0.0334	0.0419373	FALSE	FALSE	FALSE	lEZFVe	3	172576710	TNFSF10	0.748161	0.0230293	lEZFVe	TRUE	reported	29672	382509	412181	3	172294500	0.0343	6.82e-48	14719	TNF-related activation-induced cytokine levels	TRUE	reported	TNF-related activation-induced cytokine levels	2	TRUE	0.0141586	211.364	TNF-related activation-induced cytokine levels.lEZFVe
rs112317147	T	C	T	C	-0.1441	-0.011086	0.0534	0.0947178	FALSE	FALSE	FALSE	lEZFVe	2	119025580	MARCO	0.483866	0.0158349	lEZFVe	TRUE	reported	29672	382509	412181	2	119783156	0.0309	3.11e-06	11344	TNF-beta levels	TRUE	reported	TNF-beta levels	2	TRUE	0.00191343	21.7437	TNF-beta levels.lEZFVe
rs113244922	T	C	T	C	0.2324	-0.049508	0.0237	0.0101354	FALSE	FALSE	FALSE	lEZFVe	4	35495386	ARAP2	0.280465	0.0458715	lEZFVe	TRUE	reported	29672	382509	412181	4	35497008	0.0499	3.2e-06	10470	TNF-beta levels	TRUE	reported	TNF-beta levels	2	TRUE	0.00206741	21.6864	TNF-beta levels.lEZFVe
rs114250919	T	C	T	C	0.2469	0.0491985	0.9743	0.992128	FALSE	FALSE	FALSE	lEZFVe	5	21093619	CDH18	0.356942	0.0534066	lEZFVe	TRUE	reported	29672	382509	412181	5	21093728	0.049	4.69e-07	11305	TNF-beta levels	TRUE	reported	TNF-beta levels	2	TRUE	0.00224081	25.3848	TNF-beta levels.lEZFVe
rs12743015	C	G	C	G	-0.1918	-0.0378705	0.029	0.0137846	FALSE	TRUE	FALSE	lEZFVe	1	109714309	GSTM5	0.344605	0.0400701	lEZFVe	TRUE	reported	29672	382509	412181	1	110256931	0.0403	1.94e-06	11784	TNF-beta levels	TRUE	reported	TNF-beta levels	2	TRUE	0.00191849	22.6471	TNF-beta levels.lEZFVe
rs12883833	A	G	A	G	-0.1252	-0.0109519	0.0934	0.1163	FALSE	FALSE	FALSE	lEZFVe	14	34411453	EGLN3	0.447376	0.0144142	lEZFVe	TRUE	reported	29672	382509	412181	14	34880659	0.0259	1.34e-06	9259	TNF-beta levels	TRUE	reported	TNF-beta levels	2	TRUE	0.00251739	23.3623	TNF-beta levels.lEZFVe
rs138471526	T	C	T	C	-0.3418	-0.100574	0.0137	0.00241012	FALSE	FALSE	FALSE	lEZFVe	11	72955018	FCHSD2	0.276038	0.0923318	lEZFVe	TRUE	reported	29672	382509	412181	11	72666063	0.0735	3.31e-06	9983	TNF-beta levels	TRUE	reported	TNF-beta levels	2	TRUE	0.00216157	21.6213	TNF-beta levels.lEZFVe
rs139511528	A	G	A	G	-0.2485	-0.0462168	0.0294	0.00520945	FALSE	FALSE	FALSE	lEZFVe	12	6320277	PLEKHG6	0.490575	0.0670397	lEZFVe	TRUE	reported	29672	382509	412181	12	6429443	0.0521	1.85e-06	10280	TNF-beta levels	TRUE	reported	TNF-beta levels	2	TRUE	0.00220813	22.7454	TNF-beta levels.lEZFVe
rs143019966	T	C	T	C	0.2122	-0.074843	0.9751	0.992266	FALSE	FALSE	FALSE	lEZFVe	13	47082241	HTR2A	0.148406	0.0517879	lEZFVe	TRUE	reported	29672	382509	412181	13	47656376	0.0451	2.54e-06	10913	TNF-beta levels	TRUE	reported	TNF-beta levels	2	TRUE	0.00202448	22.1339	TNF-beta levels.lEZFVe
rs147423408	A	G	A	G	0.1732	-0.0128536	0.0415	0.0658189	FALSE	FALSE	FALSE	lEZFVe	12	51738740	SCN8A	0.490694	0.0186499	lEZFVe	TRUE	reported	29672	382509	412181	12	52132524	0.035	7.48e-07	11344	TNF-beta levels	TRUE	reported	TNF-beta levels	2	TRUE	0.00215406	24.484	TNF-beta levels.lEZFVe
rs16852556	T	C	T	C	0.1514	0.0229228	0.0511	0.0196455	FALSE	FALSE	FALSE	lEZFVe	2	214710698	BARD1	0.496511	0.0337105	lEZFVe	TRUE	reported	29672	382509	412181	2	215575422	0.0317	1.79e-06	11344	TNF-beta levels	TRUE	reported	TNF-beta levels	2	TRUE	0.00200676	22.8064	TNF-beta levels.lEZFVe
rs192303297	T	C	T	C	-0.3872	-0.174159	0.0118	0.00127553	FALSE	FALSE	FALSE	lEZFVe	3	141916098	ATP1B3	0.17338	0.127924	lEZFVe	TRUE	reported	29672	382509	412181	3	141634940	0.0842	4.25e-06	7843	TNF-beta levels	TRUE	reported	TNF-beta levels	2	TRUE	0.00268903	21.1415	TNF-beta levels.lEZFVe
rs2074475	T	C	T	C	0.2308	-0.00667195	0.9618	0.948037	FALSE	FALSE	FALSE	lEZFVe	6	30170113	TRIM15	0.749785	0.0209204	lEZFVe	TRUE	reported	29672	382509	412181	6	30137890	0.0421	4.2e-08	11792	TNF-beta levels	TRUE	reported	TNF-beta levels	2	TRUE	0.00254223	30.0493	TNF-beta levels.lEZFVe
rs2364485	A	C	A	C	0.1759	0.0159399	0.1645	0.195415	FALSE	FALSE	FALSE	lEZFVe	12	6405797	LTBR	0.175389	0.011763	lEZFVe	TRUE	reported	29672	382509	412181	12	6514963	0.0189	1.32e-20	11344	TNF-beta levels	TRUE	reported	TNF-beta levels	2	TRUE	0.00757772	86.6027	TNF-beta levels.lEZFVe
rs2523882	T	C	T	C	-0.1991	-0.0136391	0.2883	0.362372	FALSE	FALSE	FALSE	lEZFVe	6	31074440	C6orf15	0.152678	0.00953693	lEZFVe	TRUE	reported	29672	382509	412181	6	31042217	0.0144	1.77e-43	11792	TNF-beta levels	TRUE	reported	TNF-beta levels	2	TRUE	0.0159531	191.137	TNF-beta levels.lEZFVe
rs28700215	T	C	T	C	-0.0626	0.00737329	0.5824	0.533317	FALSE	FALSE	FALSE	lEZFVe	15	99524562	MEF2A	0.422938	0.00920128	lEZFVe	TRUE	reported	29672	382509	412181	15	100064767	0.0136	4.17e-06	11344	TNF-beta levels	TRUE	reported	TNF-beta levels	2	TRUE	0.00186421	21.1833	TNF-beta levels.lEZFVe
rs2904602	A	G	A	G	-0.625	-0.02999	0.1165	0.144961	FALSE	FALSE	FALSE	lEZFVe	6	31484070	MICB	0.022206	0.0131143	lEZFVe	TRUE	reported	29672	382509	412181	6	31451847	0.0196	1e-200	11791	TNF-beta levels	TRUE	reported	TNF-beta levels	2	TRUE	0.0793912	1016.66	TNF-beta levels.lEZFVe
rs537860389	C	G	C	G	-0.229	0.0209293	0.9731	0.928162	FALSE	TRUE	FALSE	lEZFVe	13	23140295	SGCG	0.241988	0.0178877	lEZFVe	TRUE	reported	29672	382509	412181	13	23714434	0.0491	3.1e-06	9240	TNF-beta levels	TRUE	reported	TNF-beta levels	2	TRUE	0.00234863	21.7477	TNF-beta levels.lEZFVe
rs55914821	A	G	A	G	0.0748	0.0158202	0.7583	0.670947	FALSE	FALSE	FALSE	lEZFVe	17	67268092	HELZ	0.104472	0.00974418	lEZFVe	TRUE	reported	29672	382509	412181	17	65264208	0.0159	2.55e-06	11344	TNF-beta levels	TRUE	reported	TNF-beta levels	2	TRUE	0.00194714	22.1275	TNF-beta levels.lEZFVe
rs72854560	C	G	C	G	-0.2968	0.0618441	0.0156	0.00959468	FALSE	TRUE	FALSE	lEZFVe	6	28436686	ZSCAN23	0.187802	0.0469544	lEZFVe	TRUE	reported	29672	382509	412181	6	28404463	0.0602	8.21e-07	11344	TNF-beta levels	TRUE	reported	TNF-beta levels	2	TRUE	0.00213815	24.3029	TNF-beta levels.lEZFVe
rs74363807	T	C	T	C	0.2496	0.0054208	0.0218	0.0108291	FALSE	FALSE	FALSE	lEZFVe	7	46526638	IGFBP3	0.903699	0.044804	lEZFVe	TRUE	reported	29672	382509	412181	7	46566236	0.0532	2.71e-06	11344	TNF-beta levels	TRUE	reported	TNF-beta levels	2	TRUE	0.00193668	22.0084	TNF-beta levels.lEZFVe
rs7583622	A	G	A	G	0.0748	-0.0047159	0.2098	0.231389	FALSE	FALSE	FALSE	lEZFVe	2	53704053	ASB3,GPR75-ASB3	0.664372	0.010869	lEZFVe	TRUE	reported	29672	382509	412181	2	53931190	0.0161	3.38e-06	11769	TNF-beta levels	TRUE	reported	TNF-beta levels	2	TRUE	0.0018307	21.5813	TNF-beta levels.lEZFVe
rs76913603	A	G	A	G	-0.1741	0.0479498	0.967	0.981258	FALSE	FALSE	FALSE	lEZFVe	5	168382086	WWC1	0.157847	0.0339504	lEZFVe	TRUE	reported	29672	382509	412181	5	167809091	0.0379	4.36e-06	11782	TNF-beta levels	TRUE	reported	TNF-beta levels	2	TRUE	0.00178782	21.0982	TNF-beta levels.lEZFVe
rs77897196	T	C	T	C	-0.1917	0.0351377	0.9711	0.978747	FALSE	FALSE	FALSE	lEZFVe	1	62994090	ATG4C	0.276889	0.0323154	lEZFVe	TRUE	reported	29672	382509	412181	1	63459761	0.041	2.93e-06	11792	TNF-beta levels	TRUE	reported	TNF-beta levels	2	TRUE	0.00185048	21.8576	TNF-beta levels.lEZFVe
rs9267798	C	G	C	G	-0.1199	0.0328558	0.0834	0.0687542	FALSE	TRUE	FALSE	lEZFVe	6	32077057	TNXB	0.068748	0.0180519	lEZFVe	TRUE	reported	29672	382509	412181	6	32044834	0.0238	4.71e-07	11792	TNF-beta levels	TRUE	reported	TNF-beta levels	2	TRUE	0.00214765	25.3753	TNF-beta levels.lEZFVe
rs112206094	A	T	A	T	-0.0934	-0.00261222	0.1258	0.126124	FALSE	TRUE	FALSE	lEZFVe	9	23277992	ELAVL2	0.850613	0.0138699	lEZFVe	TRUE	reported	29672	382509	412181	9	23277990	0.0201	3.37e-06	11792	Thymic stromal lymphopoietin levels	TRUE	reported	Thymic stromal lymphopoietin levels	2	TRUE	0.00182776	21.5888	Thymic stromal lymphopoietin levels.lEZFVe
rs117095006	A	G	A	G	-0.1569	-0.0436245	0.0499	0.0317955	FALSE	FALSE	FALSE	lEZFVe	10	34107042	PARD3	0.0922274	0.025909	lEZFVe	TRUE	reported	29672	382509	412181	10	34395970	0.0338	3.45e-06	11345	Thymic stromal lymphopoietin levels	TRUE	reported	Thymic stromal lymphopoietin levels	2	TRUE	0.00189576	21.5445	Thymic stromal lymphopoietin levels.lEZFVe
rs118119134	A	G	A	G	-0.4423	0.212652	0.0096	0.00207151	FALSE	FALSE	FALSE	lEZFVe	17	29177545	MYO18A	0.0422328	0.104692	lEZFVe	TRUE	reported	29672	382509	412181	17	27504563	0.0943	2.73e-06	8576	Thymic stromal lymphopoietin levels	TRUE	reported	Thymic stromal lymphopoietin levels	2	TRUE	0.00255866	21.9943	Thymic stromal lymphopoietin levels.lEZFVe
rs12448125	T	G	T	G	0.1784	-0.000549395	0.0353	0.0412802	FALSE	FALSE	FALSE	lEZFVe	16	8712090	ABAT	0.981148	0.0232507	lEZFVe	TRUE	reported	29672	382509	412181	16	8805947	0.0367	1.17e-06	11792	Thymic stromal lymphopoietin levels	TRUE	reported	Thymic stromal lymphopoietin levels	2	TRUE	0.00199987	23.6257	Thymic stromal lymphopoietin levels.lEZFVe
rs12472785	C	G	C	G	-0.074	0.00603392	0.758	0.688893	FALSE	TRUE	FALSE	lEZFVe	2	2623194	MYT1L	0.541395	0.00988026	lEZFVe	TRUE	reported	29672	382509	412181	2	2626966	0.0153	1.32e-06	11792	Thymic stromal lymphopoietin levels	TRUE	reported	Thymic stromal lymphopoietin levels	2	TRUE	0.00197985	23.3887	Thymic stromal lymphopoietin levels.lEZFVe
rs140886020	A	G	A	G	0.1619	0.0550109	0.0381	0.0312496	FALSE	FALSE	FALSE	lEZFVe	15	79622687	KIAA1024	0.0355787	0.0261743	lEZFVe	TRUE	reported	29672	382509	412181	15	79915029	0.0351	3.98e-06	11786	Thymic stromal lymphopoietin levels	TRUE	reported	Thymic stromal lymphopoietin levels	2	TRUE	0.0018019	21.2719	Thymic stromal lymphopoietin levels.lEZFVe
rs145111430	A	G	A	G	0.2674	-0.000777152	0.9812	0.992528	FALSE	FALSE	FALSE	lEZFVe	11	122075502	BLID	0.98842	0.0535458	lEZFVe	TRUE	reported	29672	382509	412181	11	121946210	0.0575	3.31e-06	11345	Thymic stromal lymphopoietin levels	TRUE	reported	Thymic stromal lymphopoietin levels	2	TRUE	0.00190264	21.6227	Thymic stromal lymphopoietin levels.lEZFVe
rs185922111	A	G	A	G	0.3618	0.0836809	0.9877	0.99236	FALSE	FALSE	FALSE	lEZFVe	20	39330990	DHX35	0.118127	0.0535494	lEZFVe	TRUE	reported	29672	382509	412181	20	37959633	0.0747	1.28e-06	10858	Thymic stromal lymphopoietin levels	TRUE	reported	Thymic stromal lymphopoietin levels	2	TRUE	0.0021558	23.4539	Thymic stromal lymphopoietin levels.lEZFVe
rs190906347	A	C	A	C	0.3219	0.0179555	0.0132	0.00402299	FALSE	FALSE	FALSE	lEZFVe	15	59917016	FOXB1	0.804289	0.0724595	lEZFVe	TRUE	reported	29672	382509	412181	15	60209215	0.066	1.08e-06	10858	Thymic stromal lymphopoietin levels	TRUE	reported	Thymic stromal lymphopoietin levels	2	TRUE	0.00218602	23.7834	Thymic stromal lymphopoietin levels.lEZFVe
rs72811179	T	C	T	C	-0.2956	0.00124646	0.0141	0.0172034	FALSE	FALSE	FALSE	lEZFVe	10	106966668	SORCS1	0.972474	0.036124	lEZFVe	TRUE	reported	29672	382509	412181	10	108726426	0.063	2.7e-06	11345	Thymic stromal lymphopoietin levels	TRUE	reported	Thymic stromal lymphopoietin levels	2	TRUE	0.00193678	22.0116	Thymic stromal lymphopoietin levels.lEZFVe
rs7406537	A	G	A	G	-0.0643	-0.0136391	0.4553	0.434291	FALSE	FALSE	FALSE	lEZFVe	17	82961511	B3GNTL1	0.141776	0.00928333	lEZFVe	TRUE	reported	29672	382509	412181	17	80919387	0.0139	3.73e-06	11149	Thymic stromal lymphopoietin levels	TRUE	reported	Thymic stromal lymphopoietin levels	2	TRUE	0.00191568	21.3951	Thymic stromal lymphopoietin levels.lEZFVe
rs75129390	A	T	A	T	0.0743	0.00166083	0.632	0.678246	FALSE	TRUE	FALSE	lEZFVe	7	149149683	ZNF398	0.866053	0.00984637	lEZFVe	TRUE	reported	29672	382509	412181	7	148846775	0.0158	2.57e-06	8817	Thymic stromal lymphopoietin levels	TRUE	reported	Thymic stromal lymphopoietin levels	2	TRUE	0.00250181	22.1088	Thymic stromal lymphopoietin levels.lEZFVe
rs7550374	C	G	C	G	-0.0928	0.000758144	0.8143	0.839773	FALSE	TRUE	FALSE	lEZFVe	1	240680647	GREM2	0.952413	0.0127042	lEZFVe	TRUE	reported	29672	382509	412181	1	240843947	0.0187	6.96e-07	11345	Thymic stromal lymphopoietin levels	TRUE	reported	Thymic stromal lymphopoietin levels	2	TRUE	0.00216604	24.6227	Thymic stromal lymphopoietin levels.lEZFVe
rs11230553	T	C	T	C	-0.5066	-0.0125789	0.2477	0.194408	FALSE	FALSE	FALSE	lEZFVe	11	60993058	CD6	0.28082	0.0116635	lEZFVe	TRUE	reported	29672	382509	412181	11	60760530	0.0132	1e-200	14287	T-cell surface glycoprotein CD6 isoform levels	TRUE	reported	T-cell surface glycoprotein CD6 isoform levels	2	TRUE	0.0934605	1472.73	T-cell surface glycoprotein CD6 isoform levels.lEZFVe
rs12074680	A	G	A	G	-0.1855	-0.016907	0.0301	0.023074	FALSE	FALSE	FALSE	lEZFVe	1	194330462	CDC73	0.580452	0.0305885	lEZFVe	TRUE	reported	29672	382509	412181	1	194299592	0.0392	2.22e-06	12404	T-cell surface glycoprotein CD6 isoform levels	TRUE	reported	T-cell surface glycoprotein CD6 isoform levels	2	TRUE	0.00180207	22.3896	T-cell surface glycoprotein CD6 isoform levels.lEZFVe
rs12288280	T	G	T	G	-0.3548	-0.0222519	0.0794	0.0497509	FALSE	FALSE	FALSE	lEZFVe	11	60988884	CD6	0.299507	0.0214478	lEZFVe	TRUE	reported	29672	382509	412181	11	60756356	0.0213	2.68e-62	14720	T-cell surface glycoprotein CD6 isoform levels	TRUE	reported	T-cell surface glycoprotein CD6 isoform levels	2	TRUE	0.0185008	277.427	T-cell surface glycoprotein CD6 isoform levels.lEZFVe
rs143374617	T	C	T	C	0.1766	0.0256835	0.0397	0.0370538	FALSE	FALSE	FALSE	lEZFVe	1	4267464	C1orf174	0.294458	0.024498	lEZFVe	TRUE	reported	29672	382509	412181	1	4327524	0.0329	7.97e-08	14733	T-cell surface glycoprotein CD6 isoform levels	TRUE	reported	T-cell surface glycoprotein CD6 isoform levels	2	TRUE	0.00195187	28.8092	T-cell surface glycoprotein CD6 isoform levels.lEZFVe
rs35086654	T	C	T	C	-0.2416	0.0148263	0.017	0.00351734	FALSE	FALSE	FALSE	lEZFVe	2	172603027	PDK1	0.849379	0.0780697	lEZFVe	TRUE	reported	29672	382509	412181	2	173467755	0.0517	2.97e-06	13800	T-cell surface glycoprotein CD6 isoform levels	TRUE	reported	T-cell surface glycoprotein CD6 isoform levels	2	TRUE	0.00157996	21.8348	T-cell surface glycoprotein CD6 isoform levels.lEZFVe
rs35634144	C	G	C	G	0.1752	-0.0325849	0.9711	0.99084	FALSE	TRUE	FALSE	lEZFVe	22	37242181	RAC2	0.504458	0.0488169	lEZFVe	TRUE	reported	29672	382509	412181	22	37638221	0.0376	3.17e-06	14237	T-cell surface glycoprotein CD6 isoform levels	TRUE	reported	T-cell surface glycoprotein CD6 isoform levels	2	TRUE	0.00152269	21.7086	T-cell surface glycoprotein CD6 isoform levels.lEZFVe
rs414633	C	G	C	G	0.0656	0.00424487	0.7298	0.735935	FALSE	TRUE	FALSE	lEZFVe	11	61985114	FTH1	0.684277	0.010439	lEZFVe	TRUE	reported	29672	382509	412181	11	61752586	0.0134	9.8e-07	14286	T-cell surface glycoprotein CD6 isoform levels	TRUE	reported	T-cell surface glycoprotein CD6 isoform levels	2	TRUE	0.00167479	23.9628	T-cell surface glycoprotein CD6 isoform levels.lEZFVe
rs4939458	A	G	A	G	-0.0647	0.00328295	0.6131	0.629441	FALSE	FALSE	FALSE	lEZFVe	11	60797331	MS4A10	0.729449	0.0094922	lEZFVe	TRUE	reported	29672	382509	412181	11	60564804	0.0128	4.31e-07	12791	T-cell surface glycoprotein CD6 isoform levels	TRUE	reported	T-cell surface glycoprotein CD6 isoform levels	2	TRUE	0.00199351	25.5459	T-cell surface glycoprotein CD6 isoform levels.lEZFVe
rs534268736	T	C	T	C	0.2909	0.00189342	0.0166	0.00556813	FALSE	FALSE	FALSE	lEZFVe	11	134412398	B3GAT1	0.975318	0.0611971	lEZFVe	TRUE	reported	29672	382509	412181	11	134282292	0.0584	6.32e-07	11760	T-cell surface glycoprotein CD6 isoform levels	TRUE	reported	T-cell surface glycoprotein CD6 isoform levels	2	TRUE	0.00210542	24.8078	T-cell surface glycoprotein CD6 isoform levels.lEZFVe
rs574143589	T	C	T	C	-0.3481	-0.0409211	0.9886	0.981414	FALSE	FALSE	FALSE	lEZFVe	7	115950023	TFEC	0.233324	0.0343344	lEZFVe	TRUE	reported	29672	382509	412181	7	115590077	0.0733	2.04e-06	11273	T-cell surface glycoprotein CD6 isoform levels	TRUE	reported	T-cell surface glycoprotein CD6 isoform levels	2	TRUE	0.00199661	22.5488	T-cell surface glycoprotein CD6 isoform levels.lEZFVe
rs597808	A	G	A	G	0.116	0.030855	0.4779	0.413623	FALSE	FALSE	FALSE	lEZFVe	12	111535554	ATXN2	0.0009166	0.00930785	lEZFVe	TRUE	reported	29672	382509	412181	12	111973358	0.0134	4.86e-18	11335	T-cell surface glycoprotein CD6 isoform levels	TRUE	reported	T-cell surface glycoprotein CD6 isoform levels	2	TRUE	0.00656785	74.9255	T-cell surface glycoprotein CD6 isoform levels.lEZFVe
rs60988380	T	C	T	C	0.0955	0.00804703	0.1058	0.109839	FALSE	FALSE	FALSE	lEZFVe	9	33117956	B4GALT1	0.583981	0.0146957	lEZFVe	TRUE	reported	29672	382509	412181	9	33117954	0.0193	7.49e-07	14735	T-cell surface glycoprotein CD6 isoform levels	TRUE	reported	T-cell surface glycoprotein CD6 isoform levels	2	TRUE	0.0016589	24.4812	T-cell surface glycoprotein CD6 isoform levels.lEZFVe
rs72969761	A	T	A	T	-0.1796	0.0109905	0.97	0.945921	FALSE	TRUE	FALSE	lEZFVe	2	227073760	COL4A4	0.588743	0.0203281	lEZFVe	TRUE	reported	29672	382509	412181	2	227938476	0.0376	1.78e-06	14710	T-cell surface glycoprotein CD6 isoform levels	TRUE	reported	T-cell surface glycoprotein CD6 isoform levels	2	TRUE	0.00154864	22.8128	T-cell surface glycoprotein CD6 isoform levels.lEZFVe
rs74886615	A	T	A	T	0.0688	-0.00943683	0.6149	0.655326	FALSE	TRUE	FALSE	lEZFVe	4	82178448	RASGEF1B	0.328302	0.00965366	lEZFVe	TRUE	reported	29672	382509	412181	4	83099601	0.0129	9.64e-08	12404	T-cell surface glycoprotein CD6 isoform levels	TRUE	reported	T-cell surface glycoprotein CD6 isoform levels	2	TRUE	0.00228792	28.4399	T-cell surface glycoprotein CD6 isoform levels.lEZFVe
rs8051133	A	G	A	G	-0.1079	0.0188112	0.0691	0.0460614	FALSE	FALSE	FALSE	lEZFVe	16	86452431	FOXF1	0.394925	0.0221122	lEZFVe	TRUE	reported	29672	382509	412181	16	86486037	0.0236	4.83e-06	14729	T-cell surface glycoprotein CD6 isoform levels	TRUE	reported	T-cell surface glycoprotein CD6 isoform levels	2	TRUE	0.0014172	20.9007	T-cell surface glycoprotein CD6 isoform levels.lEZFVe
rs841332	A	G	A	G	-0.0721	-0.00035642	0.8286	0.80461	FALSE	FALSE	FALSE	lEZFVe	1	94705904	SLC44A3	0.975403	0.0115597	lEZFVe	TRUE	reported	29672	382509	412181	1	95171460	0.0154	2.84e-06	14727	T-cell surface glycoprotein CD6 isoform levels	TRUE	reported	T-cell surface glycoprotein CD6 isoform levels	2	TRUE	0.00148617	21.9164	T-cell surface glycoprotein CD6 isoform levels.lEZFVe
rs9691968	A	C	A	C	0.0646	0.0175668	0.2505	0.215272	FALSE	FALSE	FALSE	lEZFVe	7	153938295	DPP6	0.117014	0.0112074	lEZFVe	TRUE	reported	29672	382509	412181	7	153635380	0.0134	1.43e-06	14735	T-cell surface glycoprotein CD6 isoform levels	TRUE	reported	T-cell surface glycoprotein CD6 isoform levels	2	TRUE	0.00157478	23.2379	T-cell surface glycoprotein CD6 isoform levels.lEZFVe
rs11622090	T	C	T	C	-0.0588	-0.000362492	0.3206	0.258164	FALSE	FALSE	FALSE	lEZFVe	14	92863347	GOLGA5	0.972487	0.0105105	lEZFVe	TRUE	reported	29672	382509	412181	14	93329692	0.0128	4.35e-06	13236	T-cell surface glycoprotein CD5 levels	TRUE	reported	T-cell surface glycoprotein CD5 levels	2	TRUE	0.00159179	21.0994	T-cell surface glycoprotein CD5 levels.lEZFVe
rs117276991	A	G	A	G	-0.1261	-0.00722819	0.0751	0.0961622	FALSE	FALSE	FALSE	lEZFVe	10	6209728	PFKFB3	0.646038	0.0157383	lEZFVe	TRUE	reported	29672	382509	412181	10	6251691	0.0256	8.4e-07	14287	T-cell surface glycoprotein CD5 levels	TRUE	reported	T-cell surface glycoprotein CD5 levels	2	TRUE	0.0016954	24.2599	T-cell surface glycoprotein CD5 levels.lEZFVe
rs117516652	A	G	A	G	0.2374	0.0183094	0.9826	0.983694	FALSE	FALSE	FALSE	lEZFVe	13	38429186	UFM1	0.619425	0.0368647	lEZFVe	TRUE	reported	29672	382509	412181	13	39003323	0.0476	6.12e-07	14248	T-cell surface glycoprotein CD5 levels	TRUE	reported	T-cell surface glycoprotein CD5 levels	2	TRUE	0.00174275	24.8706	T-cell surface glycoprotein CD5 levels.lEZFVe
rs12416520	A	G	A	G	-0.0629	-0.000516663	0.7492	0.783865	FALSE	FALSE	FALSE	lEZFVe	10	69452189	TSPAN15	0.963111	0.011171	lEZFVe	TRUE	reported	29672	382509	412181	10	71211945	0.0132	1.89e-06	14709	T-cell surface glycoprotein CD5 levels	TRUE	reported	T-cell surface glycoprotein CD5 levels	2	TRUE	0.00154135	22.7036	T-cell surface glycoprotein CD5 levels.lEZFVe
rs1259355	A	G	A	G	0.0569	0.0138113	0.4361	0.373921	FALSE	FALSE	FALSE	lEZFVe	12	31535601	DENND5B	0.144284	0.00945961	lEZFVe	TRUE	reported	29672	382509	412181	12	31688535	0.0119	1.74e-06	14287	T-cell surface glycoprotein CD5 levels	TRUE	reported	T-cell surface glycoprotein CD5 levels	2	TRUE	0.0015977	22.8597	T-cell surface glycoprotein CD5 levels.lEZFVe
rs17345759	A	C	A	C	-0.1134	0.0156116	0.9301	0.934227	FALSE	FALSE	FALSE	lEZFVe	7	97870098	ASNS	0.402386	0.0186437	lEZFVe	TRUE	reported	29672	382509	412181	7	97499410	0.0245	3.68e-06	14287	T-cell surface glycoprotein CD5 levels	TRUE	reported	T-cell surface glycoprotein CD5 levels	2	TRUE	0.00149728	21.4207	T-cell surface glycoprotein CD5 levels.lEZFVe
rs17769062	T	C	T	C	0.1638	-0.00139456	0.9589	0.971551	FALSE	FALSE	FALSE	lEZFVe	9	27496606	MOB3B	0.959843	0.0276966	lEZFVe	TRUE	reported	29672	382509	412181	9	27496604	0.0334	9.38e-07	14287	T-cell surface glycoprotein CD5 levels	TRUE	reported	T-cell surface glycoprotein CD5 levels	2	TRUE	0.0016806	24.0477	T-cell surface glycoprotein CD5 levels.lEZFVe
rs192582121	A	T	A	T	-0.4169	0.0703777	0.9916	0.997051	FALSE	TRUE	FALSE	lEZFVe	9	102852387	CYLC2	0.405202	0.0845515	lEZFVe	TRUE	reported	29672	382509	412181	9	105614669	0.0806	2.31e-07	11438	T-cell surface glycoprotein CD5 levels	TRUE	reported	T-cell surface glycoprotein CD5 levels	2	TRUE	0.00233361	26.7496	T-cell surface glycoprotein CD5 levels.lEZFVe
rs2237450	T	C	T	C	0.0623	-0.002509	0.6389	0.6479	FALSE	FALSE	FALSE	lEZFVe	7	50648320	GRB10	0.793705	0.00959455	lEZFVe	TRUE	reported	29672	382509	412181	7	50716017	0.0124	5.06e-07	14287	T-cell surface glycoprotein CD5 levels	TRUE	reported	T-cell surface glycoprotein CD5 levels	2	TRUE	0.0017637	25.239	T-cell surface glycoprotein CD5 levels.lEZFVe
rs3104373	T	C	T	C	0.0973	-0.022302	0.1469	0.137695	FALSE	FALSE	FALSE	lEZFVe	6	32632598	HLA-DQA1	0.0932803	0.0132881	lEZFVe	TRUE	reported	29672	382509	412181	6	32600375	0.0165	3.7e-09	14735	T-cell surface glycoprotein CD5 levels	TRUE	reported	T-cell surface glycoprotein CD5 levels	2	TRUE	0.00235442	34.7695	T-cell surface glycoprotein CD5 levels.lEZFVe
rs3184504	T	C	T	C	0.1427	0.0310286	0.4764	0.40763	FALSE	FALSE	FALSE	lEZFVe	12	111446804	SH2B3	0.000877849	0.0093263	lEZFVe	TRUE	reported	29672	382509	412181	12	111884608	0.0128	7.29e-29	11784	T-cell surface glycoprotein CD5 levels	TRUE	reported	T-cell surface glycoprotein CD5 levels	2	TRUE	0.0104371	124.267	T-cell surface glycoprotein CD5 levels.lEZFVe
rs4073745	A	G	A	G	-0.0683	0.00593337	0.7003	0.701636	FALSE	FALSE	FALSE	lEZFVe	5	177306340	MXD3,PRELID1	0.554603	0.0100416	lEZFVe	TRUE	reported	29672	382509	412181	5	176733341	0.0131	1.85e-07	14287	T-cell surface glycoprotein CD5 levels	TRUE	reported	T-cell surface glycoprotein CD5 levels	2	TRUE	0.00189903	27.1793	T-cell surface glycoprotein CD5 levels.lEZFVe
rs4893	A	G	A	G	0.1471	-0.0137339	0.9627	0.961722	FALSE	FALSE	FALSE	lEZFVe	19	48330351	EMP3	0.571135	0.0242485	lEZFVe	TRUE	reported	29672	382509	412181	19	48833608	0.0313	2.61e-06	14735	T-cell surface glycoprotein CD5 levels	TRUE	reported	T-cell surface glycoprotein CD5 levels	2	TRUE	0.0014967	22.084	T-cell surface glycoprotein CD5 levels.lEZFVe
rs4939490	C	G	C	G	0.1083	0.00607917	0.6328	0.714612	FALSE	TRUE	FALSE	lEZFVe	11	61026179	CD6	0.549149	0.0101483	lEZFVe	TRUE	reported	29672	382509	412181	11	60793651	0.012	1.8e-19	14735	T-cell surface glycoprotein CD5 levels	TRUE	reported	T-cell surface glycoprotein CD5 levels	2	TRUE	0.00549731	81.4396	T-cell surface glycoprotein CD5 levels.lEZFVe
rs563284470	A	G	A	G	0.1833	0.0197304	0.9694	0.976149	FALSE	FALSE	FALSE	lEZFVe	3	47197967	KIF9	0.513995	0.0302321	lEZFVe	TRUE	reported	29672	382509	412181	3	47239457	0.0391	2.76e-06	11720	T-cell surface glycoprotein CD5 levels	TRUE	reported	T-cell surface glycoprotein CD5 levels	2	TRUE	0.00187167	21.9734	T-cell surface glycoprotein CD5 levels.lEZFVe
rs60562286	A	T	A	T	-0.1681	0.0137554	0.0327	0.0168746	FALSE	TRUE	FALSE	lEZFVe	10	112694428	VTI1A	0.702223	0.0359785	lEZFVe	TRUE	reported	29672	382509	412181	10	114454187	0.0352	1.79e-06	14726	T-cell surface glycoprotein CD5 levels	TRUE	reported	T-cell surface glycoprotein CD5 levels	2	TRUE	0.0015463	22.803	T-cell surface glycoprotein CD5 levels.lEZFVe
rs61747728	T	C	T	C	0.1841	-0.0370532	0.0399	0.0628306	FALSE	FALSE	FALSE	lEZFVe	1	179557079	NPHS2	0.0522432	0.0190885	lEZFVe	TRUE	reported	29672	382509	412181	1	179526214	0.0313	4.06e-09	14287	T-cell surface glycoprotein CD5 levels	TRUE	reported	T-cell surface glycoprotein CD5 levels	2	TRUE	0.00241561	34.5906	T-cell surface glycoprotein CD5 levels.lEZFVe
rs61768480	A	G	A	G	0.0695	0.00230653	0.2776	0.319423	FALSE	FALSE	FALSE	lEZFVe	1	1167770	TTLL10	0.818726	0.0100641	lEZFVe	TRUE	reported	29672	382509	412181	1	1103150	0.0147	2.27e-06	13670	T-cell surface glycoprotein CD5 levels	TRUE	reported	T-cell surface glycoprotein CD5 levels	2	TRUE	0.00163251	22.3497	T-cell surface glycoprotein CD5 levels.lEZFVe
rs674379	C	G	C	G	0.1193	-0.0192677	0.6395	0.673605	FALSE	TRUE	FALSE	lEZFVe	11	61155089	VPS37C	0.0486015	0.00977028	lEZFVe	TRUE	reported	29672	382509	412181	11	60922561	0.0126	2.85e-21	12835	T-cell surface glycoprotein CD5 levels	TRUE	reported	T-cell surface glycoprotein CD5 levels	2	TRUE	0.00693619	89.6339	T-cell surface glycoprotein CD5 levels.lEZFVe
rs7242462	A	G	A	G	-0.1199	0.00908029	0.8853	0.859628	FALSE	FALSE	FALSE	lEZFVe	18	48019349	ZBTB7C	0.490601	0.0131722	lEZFVe	TRUE	reported	29672	382509	412181	18	45545720	0.0187	1.44e-10	14287	T-cell surface glycoprotein CD5 levels	TRUE	reported	T-cell surface glycoprotein CD5 levels	2	TRUE	0.00286924	41.105	T-cell surface glycoprotein CD5 levels.lEZFVe
rs72821405	T	C	T	C	-0.1014	0.0144103	0.0833	0.0888288	FALSE	FALSE	FALSE	lEZFVe	6	4714563	CDYL	0.37446	0.0162251	lEZFVe	TRUE	reported	29672	382509	412181	6	4714797	0.0217	2.97e-06	14727	T-cell surface glycoprotein CD5 levels	TRUE	reported	T-cell surface glycoprotein CD5 levels	2	TRUE	0.00148047	21.8322	T-cell surface glycoprotein CD5 levels.lEZFVe
rs10842189	T	C	T	C	-0.08	0.00234278	0.8156	0.773374	FALSE	FALSE	FALSE	lEZFVe	12	23606472	SOX5	0.831598	0.0110169	lEZFVe	TRUE	reported	29672	382509	412181	12	23759406	0.0173	3.76e-06	11784	Sulfotransferase 1A1 levels	TRUE	reported	Sulfotransferase 1A1 levels	2	TRUE	0.00181137	21.3803	Sulfotransferase 1A1 levels.lEZFVe
rs11074902	A	G	A	G	0.0695	-0.00623491	0.561	0.578796	FALSE	FALSE	FALSE	lEZFVe	16	28274454	SBK1	0.507779	0.00941405	lEZFVe	TRUE	reported	29672	382509	412181	16	28285775	0.0139	5.73e-07	11345	Sulfotransferase 1A1 levels	TRUE	reported	Sulfotransferase 1A1 levels	2	TRUE	0.00219877	24.9956	Sulfotransferase 1A1 levels.lEZFVe
rs117222566	A	G	A	G	0.271	-0.037248	0.9826	0.988319	FALSE	FALSE	FALSE	lEZFVe	17	56774403	C17orf67	0.38338	0.042731	lEZFVe	TRUE	reported	29672	382509	412181	17	54851764	0.0581	3.1e-06	10403	Sulfotransferase 1A1 levels	TRUE	reported	Sulfotransferase 1A1 levels	2	TRUE	0.00208699	21.7522	Sulfotransferase 1A1 levels.lEZFVe
rs149278	T	C	T	C	-0.1882	0.0238955	0.5314	0.563151	FALSE	FALSE	FALSE	lEZFVe	16	28550260	SGF29	0.00992156	0.00926703	lEZFVe	TRUE	reported	29672	382509	412181	16	28561581	0.0135	3.58e-44	11344	Sulfotransferase 1A1 levels	TRUE	reported	Sulfotransferase 1A1 levels	2	TRUE	0.0168433	194.31	Sulfotransferase 1A1 levels.lEZFVe
rs149869672	T	C	T	C	-0.3184	0.022875	0.9871	0.993857	FALSE	FALSE	FALSE	lEZFVe	4	126855866	INTU	0.698601	0.0590765	lEZFVe	TRUE	reported	29672	382509	412181	4	127777021	0.0684	3.24e-06	10858	Sulfotransferase 1A1 levels	TRUE	reported	Sulfotransferase 1A1 levels	2	TRUE	0.00199167	21.6648	Sulfotransferase 1A1 levels.lEZFVe
rs1698742	T	C	T	C	-0.0984	-0.0145069	0.8775	0.926209	FALSE	FALSE	FALSE	lEZFVe	1	86003041	COL24A1	0.409859	0.0176024	lEZFVe	TRUE	reported	29672	382509	412181	1	86468724	0.0206	1.78e-06	11790	Sulfotransferase 1A1 levels	TRUE	reported	Sulfotransferase 1A1 levels	2	TRUE	0.00193153	22.813	Sulfotransferase 1A1 levels.lEZFVe
rs2213907	A	G	A	G	-0.1504	0.0115265	0.95	0.965966	FALSE	FALSE	FALSE	lEZFVe	8	17520042	SLC7A2	0.6468	0.0251554	lEZFVe	TRUE	reported	29672	382509	412181	8	17377551	0.0318	2.25e-06	11790	Sulfotransferase 1A1 levels	TRUE	reported	Sulfotransferase 1A1 levels	2	TRUE	0.00189367	22.3649	Sulfotransferase 1A1 levels.lEZFVe
rs232928	T	C	T	C	0.0622	0.00121318	0.4128	0.3785	FALSE	FALSE	FALSE	lEZFVe	12	112674845	RPH3A	0.898555	0.00951609	lEZFVe	TRUE	reported	29672	382509	412181	12	113112650	0.0136	4.8e-06	11345	Sulfotransferase 1A1 levels	TRUE	reported	Sulfotransferase 1A1 levels	2	TRUE	0.00184034	20.9135	Sulfotransferase 1A1 levels.lEZFVe
rs2691531	T	C	T	C	-0.0645	0.00240346	0.5986	0.560059	FALSE	FALSE	FALSE	lEZFVe	7	78331013	MAGI2	0.795796	0.00928723	lEZFVe	TRUE	reported	29672	382509	412181	7	77960330	0.0135	1.77e-06	11793	Sulfotransferase 1A1 levels	TRUE	reported	Sulfotransferase 1A1 levels	2	TRUE	0.00193191	22.8233	Sulfotransferase 1A1 levels.lEZFVe
rs2712255	A	G	A	G	0.0702	0.0040135	0.466	0.381806	FALSE	FALSE	FALSE	lEZFVe	1	118731233	TBX15	0.670925	0.00944624	lEZFVe	TRUE	reported	29672	382509	412181	1	119273856	0.0147	1.79e-06	9849	Sulfotransferase 1A1 levels	TRUE	reported	Sulfotransferase 1A1 levels	2	TRUE	0.00231016	22.8009	Sulfotransferase 1A1 levels.lEZFVe
rs2731674	T	G	T	G	-0.083	0.00901229	0.2653	0.260241	FALSE	FALSE	FALSE	lEZFVe	5	177412889	GRK6	0.389375	0.0104703	lEZFVe	TRUE	reported	29672	382509	412181	5	176839890	0.0152	4.75e-08	11790	Sulfotransferase 1A1 levels	TRUE	reported	Sulfotransferase 1A1 levels	2	TRUE	0.00252266	29.8123	Sulfotransferase 1A1 levels.lEZFVe
rs371387526	A	C	A	C	0.1048	0.0128222	0.8462	0.856067	FALSE	FALSE	FALSE	lEZFVe	4	141382180	ZNF330	0.333001	0.0132449	lEZFVe	TRUE	reported	29672	382509	412181	4	142303334	0.0214	9.72e-07	8817	Sulfotransferase 1A1 levels	TRUE	reported	Sulfotransferase 1A1 levels	2	TRUE	0.00271265	23.9771	Sulfotransferase 1A1 levels.lEZFVe
rs55793562	A	G	A	G	0.0924	0.00874007	0.8711	0.894646	FALSE	FALSE	FALSE	lEZFVe	6	52366876	EFHC1,PAQR8	0.562326	0.015085	lEZFVe	TRUE	reported	29672	382509	412181	6	52231674	0.0199	3.43e-06	11781	Sulfotransferase 1A1 levels	TRUE	reported	Sulfotransferase 1A1 levels	2	TRUE	0.00182668	21.5558	Sulfotransferase 1A1 levels.lEZFVe
rs55939507	A	G	A	G	0.0768	-0.00324696	0.4768	0.435991	FALSE	FALSE	FALSE	lEZFVe	8	125400780	TRIB1	0.735424	0.00960873	lEZFVe	TRUE	reported	29672	382509	412181	8	126413022	0.0166	3.72e-06	9460	Sulfotransferase 1A1 levels	TRUE	reported	Sulfotransferase 1A1 levels	2	TRUE	0.00225753	21.4	Sulfotransferase 1A1 levels.lEZFVe
rs66530140	T	C	T	C	-0.1678	0.000132466	0.4926	0.424011	FALSE	FALSE	FALSE	lEZFVe	4	186240057	KLKB1	0.988603	0.00927321	lEZFVe	TRUE	reported	29672	382509	412181	4	187161211	0.0136	5.64e-35	10913	Sulfotransferase 1A1 levels	TRUE	reported	Sulfotransferase 1A1 levels	2	TRUE	0.0137577	152.204	Sulfotransferase 1A1 levels.lEZFVe
rs703595	T	C	T	C	-0.0715	0.005547	0.2856	0.364802	FALSE	FALSE	FALSE	lEZFVe	12	102680761	PAH	0.561663	0.00955765	lEZFVe	TRUE	reported	29672	382509	412181	12	103074539	0.0147	1.15e-06	11789	Sulfotransferase 1A1 levels	TRUE	reported	Sulfotransferase 1A1 levels	2	TRUE	0.00200276	23.654	Sulfotransferase 1A1 levels.lEZFVe
rs710446	T	C	T	C	-0.0712	0.00193368	0.599	0.621801	FALSE	FALSE	FALSE	lEZFVe	3	186742138	KNG1	0.838073	0.00946218	lEZFVe	TRUE	reported	29672	382509	412181	3	186459927	0.0135	1.33e-07	11793	Sulfotransferase 1A1 levels	TRUE	reported	Sulfotransferase 1A1 levels	2	TRUE	0.00235313	27.8111	Sulfotransferase 1A1 levels.lEZFVe
rs72643498	A	C	A	C	-0.18	0.0156743	0.9587	0.928354	FALSE	FALSE	FALSE	lEZFVe	21	27405578	ADAMTS5	0.380099	0.0178581	lEZFVe	TRUE	reported	29672	382509	412181	21	28777897	0.0376	1.69e-06	11788	Sulfotransferase 1A1 levels	TRUE	reported	Sulfotransferase 1A1 levels	2	TRUE	0.00194038	22.9137	Sulfotransferase 1A1 levels.lEZFVe
rs72656644	C	G	C	G	0.1077	-0.0232713	0.8871	0.89094	FALSE	TRUE	FALSE	lEZFVe	12	12566987	DUSP16	0.116918	0.0148429	lEZFVe	TRUE	reported	29672	382509	412181	12	12719921	0.0224	1.52e-06	11345	Sulfotransferase 1A1 levels	TRUE	reported	Sulfotransferase 1A1 levels	2	TRUE	0.00203351	23.1131	Sulfotransferase 1A1 levels.lEZFVe
rs76833948	A	T	A	T	0.134	0.0262621	0.0644	0.103627	FALSE	TRUE	FALSE	lEZFVe	11	128726474	FLI1	0.0844345	0.0152199	lEZFVe	TRUE	reported	29672	382509	412181	11	128596369	0.0285	2.58e-06	11345	Sulfotransferase 1A1 levels	TRUE	reported	Sulfotransferase 1A1 levels	2	TRUE	0.00194478	22.1026	Sulfotransferase 1A1 levels.lEZFVe
rs77919742	T	C	T	C	-0.1433	-0.011061	0.9287	0.921702	FALSE	FALSE	FALSE	lEZFVe	11	19539069	NAV2	0.525491	0.0174215	lEZFVe	TRUE	reported	29672	382509	412181	11	19560616	0.0287	5.94e-07	11345	Sulfotransferase 1A1 levels	TRUE	reported	Sulfotransferase 1A1 levels	2	TRUE	0.00219266	24.926	Sulfotransferase 1A1 levels.lEZFVe
rs7812322	T	C	T	C	-0.3483	-0.11257	0.9898	0.995522	FALSE	FALSE	FALSE	lEZFVe	8	11553288	BLK	0.109858	0.0704078	lEZFVe	TRUE	reported	29672	382509	412181	8	11410797	0.0756	4.08e-06	10858	Sulfotransferase 1A1 levels	TRUE	reported	Sulfotransferase 1A1 levels	2	TRUE	0.00195104	21.2219	Sulfotransferase 1A1 levels.lEZFVe
rs9804965	A	C	A	C	-0.1927	0.0108154	0.0662	0.0528939	FALSE	FALSE	FALSE	lEZFVe	12	74508378	ATXN7L3B	0.598922	0.0205635	lEZFVe	TRUE	reported	29672	382509	412181	12	74902158	0.0361	9.4e-08	9265	Sulfotransferase 1A1 levels	TRUE	reported	Sulfotransferase 1A1 levels	2	TRUE	0.00306598	28.4876	Sulfotransferase 1A1 levels.lEZFVe
rs10832027	A	G	A	G	-0.0568	0.0143554	0.6474	0.538657	FALSE	FALSE	FALSE	lEZFVe	11	13335636	ARNTL	0.119223	0.00921373	lEZFVe	TRUE	reported	29672	382509	412181	11	13357183	0.012	2.21e-06	14734	Stem cell factor levels	TRUE	reported	Stem cell factor levels	2	TRUE	0.00151829	22.4014	Stem cell factor levels.lEZFVe
rs10894669	A	C	A	C	-0.0606	0.0199642	0.3129	0.323418	FALSE	FALSE	FALSE	lEZFVe	11	133337045	OPCML	0.043142	0.00987188	lEZFVe	TRUE	reported	29672	382509	412181	11	133206940	0.0129	2.63e-06	14735	Stem cell factor levels	TRUE	reported	Stem cell factor levels	2	TRUE	0.00149543	22.0651	Stem cell factor levels.lEZFVe
rs11126305	A	G	A	G	-0.0567	-0.0180236	0.4624	0.40612	FALSE	FALSE	FALSE	lEZFVe	2	70878938	VAX2	0.055063	0.00939521	lEZFVe	TRUE	reported	29672	382509	412181	2	71106068	0.0116	1.02e-06	14718	Stem cell factor levels	TRUE	reported	Stem cell factor levels	2	TRUE	0.00162068	23.8886	Stem cell factor levels.lEZFVe
rs11199541	T	C	T	C	0.1548	0.0424836	0.0334	0.0461481	FALSE	FALSE	FALSE	lEZFVe	10	120772235	WDR11	0.0522793	0.0218894	lEZFVe	TRUE	reported	29672	382509	412181	10	122531747	0.0339	4.96e-06	14736	Stem cell factor levels	TRUE	reported	Stem cell factor levels	2	TRUE	0.00141302	20.8489	Stem cell factor levels.lEZFVe
rs11608458	T	C	T	C	-0.0707	0.00156793	0.6366	0.659661	FALSE	FALSE	FALSE	lEZFVe	12	88976029	DUSP6	0.871575	0.00969905	lEZFVe	TRUE	reported	29672	382509	412181	12	89369806	0.0122	6.83e-09	14288	Stem cell factor levels	TRUE	reported	Stem cell factor levels	2	TRUE	0.00234492	33.5783	Stem cell factor levels.lEZFVe
rs11877350	A	G	A	G	0.0538	-0.0105886	0.4265	0.438249	FALSE	FALSE	FALSE	lEZFVe	18	46287348	C18orf25	0.25294	0.00926196	lEZFVe	TRUE	reported	29672	382509	412181	18	43867311	0.0117	4.26e-06	14728	Stem cell factor levels	TRUE	reported	Stem cell factor levels	2	TRUE	0.00143359	21.1414	Stem cell factor levels.lEZFVe
rs12149545	A	G	A	G	0.1146	0.00761981	0.3094	0.27552	FALSE	FALSE	FALSE	lEZFVe	16	56959249	CETP	0.456767	0.0102392	lEZFVe	TRUE	reported	29672	382509	412181	16	56993161	0.0123	1.2e-20	14736	Stem cell factor levels	TRUE	reported	Stem cell factor levels	2	TRUE	0.00585637	86.7961	Stem cell factor levels.lEZFVe
rs12378537	T	C	T	C	0.105	-0.0294603	0.1215	0.144874	FALSE	FALSE	FALSE	lEZFVe	9	133190139	OBP2B	0.0242527	0.0130754	lEZFVe	TRUE	reported	29672	382509	412181	9	136065526	0.0219	1.63e-06	11337	Stem cell factor levels	TRUE	reported	Stem cell factor levels	2	TRUE	0.00202354	22.9834	Stem cell factor levels.lEZFVe
rs138854302	T	C	T	C	-0.1391	0.0308986	0.0915	0.0789093	FALSE	FALSE	FALSE	lEZFVe	9	126045631	PBX3	0.0709104	0.0171084	lEZFVe	TRUE	reported	29672	382509	412181	9	128807910	0.0205	1.16e-11	14736	Stem cell factor levels	TRUE	reported	Stem cell factor levels	2	TRUE	0.00311467	46.0349	Stem cell factor levels.lEZFVe
rs139690	A	G	A	G	0.1104	-0.00733181	0.9366	0.968468	FALSE	FALSE	FALSE	lEZFVe	22	24857060	SGSM1	0.779354	0.0261701	lEZFVe	TRUE	reported	29672	382509	412181	22	25253027	0.024	4.22e-06	14734	Stem cell factor levels	TRUE	reported	Stem cell factor levels	2	TRUE	0.00143407	21.1571	Stem cell factor levels.lEZFVe
rs146276488	A	G	A	G	0.2422	-0.0136085	0.0144	0.0139423	FALSE	FALSE	FALSE	lEZFVe	20	45480558	WFDC2	0.732808	0.0398615	lEZFVe	TRUE	reported	29672	382509	412181	20	44109198	0.0516	2.68e-06	14728	Stem cell factor levels	TRUE	reported	Stem cell factor levels	2	TRUE	0.00149367	22.0288	Stem cell factor levels.lEZFVe
rs151246947	A	G	A	G	0.2116	0.00798088	0.0274	0.0478436	FALSE	FALSE	FALSE	lEZFVe	17	16453184	LRRC75A	0.711446	0.0215749	lEZFVe	TRUE	reported	29672	382509	412181	17	16356498	0.0453	3e-06	13224	Stem cell factor levels	TRUE	reported	Stem cell factor levels	2	TRUE	0.00164724	21.8157	Stem cell factor levels.lEZFVe
rs16942887	A	G	A	G	0.1658	0.00542237	0.1303	0.150742	FALSE	FALSE	FALSE	lEZFVe	16	67894139	PSKH1	0.673329	0.0128619	lEZFVe	TRUE	reported	29672	382509	412181	16	67928042	0.0171	3.14e-22	14736	Stem cell factor levels	TRUE	reported	Stem cell factor levels	2	TRUE	0.00633921	93.9978	Stem cell factor levels.lEZFVe
rs174535	T	C	T	C	-0.0735	-0.00420324	0.6459	0.584473	FALSE	FALSE	FALSE	lEZFVe	11	61783884	MYRF,TMEM258	0.651096	0.00929426	lEZFVe	TRUE	reported	29672	382509	412181	11	61551356	0.0121	1.24e-09	14736	Stem cell factor levels	TRUE	reported	Stem cell factor levels	2	TRUE	0.00249769	36.8931	Stem cell factor levels.lEZFVe
rs186248365	A	G	A	G	-0.428	0.0262678	0.9928	0.962887	FALSE	FALSE	FALSE	lEZFVe	4	59309115	ADGRL3	0.284713	0.0245541	lEZFVe	TRUE	reported	29672	382509	412181	4	60174833	0.0907	2.37e-06	11538	Stem cell factor levels	TRUE	reported	Stem cell factor levels	2	TRUE	0.00192622	22.2637	Stem cell factor levels.lEZFVe
rs2024570	T	C	T	C	-0.1985	-0.00994838	0.0394	0.026365	FALSE	FALSE	FALSE	lEZFVe	20	46147904	CD40	0.730183	0.0288459	lEZFVe	TRUE	reported	29672	382509	412181	20	44776543	0.0341	5.85e-09	14288	Stem cell factor levels	TRUE	reported	Stem cell factor levels	2	TRUE	0.00236599	33.8806	Stem cell factor levels.lEZFVe
rs2133027	A	G	A	G	0.4722	-0.0479243	0.007	0.025248	FALSE	FALSE	FALSE	lEZFVe	8	46413492	SPIDR	0.100849	0.0292088	lEZFVe	TRUE	reported	29672	382509	412181	8	47325114	0.1032	4.75e-06	8290	Stem cell factor levels	TRUE	reported	Stem cell factor levels	2	TRUE	0.00251908	20.9309	Stem cell factor levels.lEZFVe
rs2740488	A	C	A	C	0.1156	-0.00905171	0.7485	0.801768	FALSE	FALSE	FALSE	lEZFVe	9	104899461	ABCA1	0.432778	0.011539	lEZFVe	TRUE	reported	29672	382509	412181	9	107661742	0.0133	3.57e-18	14732	Stem cell factor levels	TRUE	reported	Stem cell factor levels	2	TRUE	0.00510187	75.5359	Stem cell factor levels.lEZFVe
rs2980888	T	C	T	C	-0.0683	-0.000209141	0.2937	0.25912	FALSE	FALSE	FALSE	lEZFVe	8	125495066	TRIB1	0.984035	0.0104518	lEZFVe	TRUE	reported	29672	382509	412181	8	126507308	0.0126	5.94e-08	14735	Stem cell factor levels	TRUE	reported	Stem cell factor levels	2	TRUE	0.00199015	29.3793	Stem cell factor levels.lEZFVe
rs34813411	T	C	T	C	-0.1619	-0.0449864	0.0373	0.00913027	FALSE	FALSE	FALSE	lEZFVe	4	182622162	TENM3	0.356497	0.048789	lEZFVe	TRUE	reported	29672	382509	412181	4	183543315	0.0339	1.79e-06	14717	Stem cell factor levels	TRUE	reported	Stem cell factor levels	2	TRUE	0.0015474	22.8053	Stem cell factor levels.lEZFVe
rs45617141	T	G	T	G	0.2803	-0.0678519	0.9812	0.996563	FALSE	FALSE	FALSE	lEZFVe	15	43331199	ADAL	0.389544	0.0788569	lEZFVe	TRUE	reported	29672	382509	412181	15	43623397	0.0512	4.38e-08	12935	Stem cell factor levels	TRUE	reported	Stem cell factor levels	2	TRUE	0.00231172	29.9667	Stem cell factor levels.lEZFVe
rs557933	A	C	A	C	-0.0553	-0.0196113	0.4647	0.440427	FALSE	FALSE	FALSE	lEZFVe	1	234717521	AL360294.1	0.0337505	0.00923736	lEZFVe	TRUE	reported	29672	382509	412181	1	234853268	0.0118	2.78e-06	14287	Stem cell factor levels	TRUE	reported	Stem cell factor levels	2	TRUE	0.00153489	21.9597	Stem cell factor levels.lEZFVe
rs6073958	T	C	T	C	-0.2858	-0.00117383	0.8039	0.823453	FALSE	FALSE	FALSE	lEZFVe	20	45923216	PLTP	0.922077	0.0120002	lEZFVe	TRUE	reported	29672	382509	412181	20	44551855	0.0144	1.16e-87	14730	Stem cell factor levels	TRUE	reported	Stem cell factor levels	2	TRUE	0.0260457	393.859	Stem cell factor levels.lEZFVe
rs705379	A	G	A	G	0.0789	-0.000648058	0.4598	0.365623	FALSE	FALSE	FALSE	lEZFVe	7	95324583	PON1	0.946086	0.00958353	lEZFVe	TRUE	reported	29672	382509	412181	7	94953895	0.012	4.87e-11	14288	Stem cell factor levels	TRUE	reported	Stem cell factor levels	2	TRUE	0.00301653	43.2246	Stem cell factor levels.lEZFVe
rs71431776	A	C	A	C	-0.0938	0.000690345	0.1062	0.0842069	FALSE	FALSE	FALSE	lEZFVe	13	26225030	RNF6	0.966926	0.0166492	lEZFVe	TRUE	reported	29672	382509	412181	13	26799167	0.0192	1.03e-06	14714	Stem cell factor levels	TRUE	reported	Stem cell factor levels	2	TRUE	0.00161945	23.8641	Stem cell factor levels.lEZFVe
rs71644719	A	G	A	G	-0.1584	0.0100512	0.0354	0.0477645	FALSE	FALSE	FALSE	lEZFVe	1	222937923	DISP1	0.644463	0.021781	lEZFVe	TRUE	reported	29672	382509	412181	1	223111265	0.0345	4.4e-06	14727	Stem cell factor levels	TRUE	reported	Stem cell factor levels	2	TRUE	0.00142934	21.0772	Stem cell factor levels.lEZFVe
rs72847212	T	C	T	C	-0.0721	-0.00136003	0.7926	0.828993	FALSE	FALSE	FALSE	lEZFVe	11	834389	CD151	0.911163	0.0121898	lEZFVe	TRUE	reported	29672	382509	412181	11	834389	0.015	1.53e-06	13659	Stem cell factor levels	TRUE	reported	Stem cell factor levels	2	TRUE	0.00168863	23.1007	Stem cell factor levels.lEZFVe
rs7664024	T	C	T	C	-0.0718	0.00987714	0.185	0.121586	FALSE	FALSE	FALSE	lEZFVe	4	18943033	LCORL	0.48388	0.0141087	lEZFVe	TRUE	reported	29672	382509	412181	4	18944656	0.0153	2.69e-06	14288	Stem cell factor levels	TRUE	reported	Stem cell factor levels	2	TRUE	0.00153895	22.0194	Stem cell factor levels.lEZFVe
rs78397068	T	C	T	C	0.1202	-0.0102275	0.9155	0.947536	FALSE	FALSE	FALSE	lEZFVe	1	88445949	PKN2	0.622467	0.0207726	lEZFVe	TRUE	reported	29672	382509	412181	1	88911632	0.0233	2.49e-07	14288	Stem cell factor levels	TRUE	reported	Stem cell factor levels	2	TRUE	0.00185916	26.6095	Stem cell factor levels.lEZFVe
rs785900	T	C	T	C	0.0575	-0.00503746	0.4446	0.435692	FALSE	FALSE	FALSE	lEZFVe	9	76532206	GCNT1	0.587626	0.0092894	lEZFVe	TRUE	reported	29672	382509	412181	9	79147122	0.0118	1.1e-06	14288	Stem cell factor levels	TRUE	reported	Stem cell factor levels	2	TRUE	0.00165912	23.7416	Stem cell factor levels.lEZFVe
rs798893	C	G	C	G	0.095	0.00136954	0.2138	0.28863	FALSE	TRUE	FALSE	lEZFVe	19	54289975	LILRB2	0.892184	0.0101043	lEZFVe	TRUE	reported	29672	382509	412181	19	54793830	0.0141	1.61e-11	14725	Stem cell factor levels	TRUE	reported	Stem cell factor levels	2	TRUE	0.00307338	45.3889	Stem cell factor levels.lEZFVe
rs9264796	A	G	A	G	0.1407	0.0462949	0.0716	0.0610638	FALSE	FALSE	FALSE	lEZFVe	6	31302534	HLA-C	0.0153483	0.0190981	lEZFVe	TRUE	reported	29672	382509	412181	6	31270311	0.0303	3.42e-06	12404	Stem cell factor levels	TRUE	reported	Stem cell factor levels	2	TRUE	0.00173535	21.5592	Stem cell factor levels.lEZFVe
rs1034059	A	G	A	G	0.0695	-0.0063319	0.698	0.701738	FALSE	FALSE	FALSE	lEZFVe	6	157772666	SNX9	0.538093	0.0102841	lEZFVe	TRUE	reported	29672	382509	412181	6	158193698	0.0145	1.64e-06	14288	STAM binding protein levels	TRUE	reported	STAM binding protein levels	2	TRUE	0.00160533	22.9706	STAM binding protein levels.lEZFVe
rs111581172	A	G	A	G	-0.1722	0.000317837	0.0323	0.0134761	FALSE	FALSE	FALSE	lEZFVe	14	103897334	C14orf2	0.993618	0.0397387	lEZFVe	TRUE	reported	29672	382509	412181	14	104363671	0.0352	9.98e-07	14736	STAM binding protein levels	TRUE	reported	STAM binding protein levels	2	TRUE	0.00162142	23.9289	STAM binding protein levels.lEZFVe
rs111872246	A	G	A	G	0.2195	-0.0103788	0.0229	0.0226419	FALSE	FALSE	FALSE	lEZFVe	2	73834105	STAMBP	0.737692	0.0309896	lEZFVe	TRUE	reported	29672	382509	412181	2	74061232	0.0425	2.41e-07	14248	STAM binding protein levels	TRUE	reported	STAM binding protein levels	2	TRUE	0.00186864	26.6704	STAM binding protein levels.lEZFVe
rs116198125	T	C	T	C	-0.1484	-0.0250709	0.9619	0.969973	FALSE	FALSE	FALSE	lEZFVe	3	14571717	GRIP2	0.359793	0.0273772	lEZFVe	TRUE	reported	29672	382509	412181	3	14613224	0.0325	4.97e-06	14727	STAM binding protein levels	TRUE	reported	STAM binding protein levels	2	TRUE	0.00141375	20.8469	STAM binding protein levels.lEZFVe
rs12152184	A	G	A	G	0.0961	-0.0212891	0.8851	0.885754	FALSE	FALSE	FALSE	lEZFVe	22	44606929	PRR5	0.142756	0.0145258	lEZFVe	TRUE	reported	29672	382509	412181	22	45002809	0.0208	3.83e-06	12402	STAM binding protein levels	TRUE	reported	STAM binding protein levels	2	TRUE	0.00171823	21.3427	STAM binding protein levels.lEZFVe
rs12531843	C	G	C	G	-0.1251	-0.0239238	0.9177	0.908438	FALSE	TRUE	FALSE	lEZFVe	7	14103861	DGKB	0.137405	0.0161046	lEZFVe	TRUE	reported	29672	382509	412181	7	14143486	0.0243	2.63e-07	12404	STAM binding protein levels	TRUE	reported	STAM binding protein levels	2	TRUE	0.00213213	26.4992	STAM binding protein levels.lEZFVe
rs138897138	A	G	A	G	0.1085	0.0207194	0.9138	0.91521	FALSE	FALSE	FALSE	lEZFVe	2	121973851	TSN	0.207286	0.0164301	lEZFVe	TRUE	reported	29672	382509	412181	2	122731427	0.0218	6.46e-07	14288	STAM binding protein levels	TRUE	reported	STAM binding protein levels	2	TRUE	0.0017307	24.7677	STAM binding protein levels.lEZFVe
rs140656901	A	G	A	G	0.1288	0.00110973	0.0724	0.0952544	FALSE	FALSE	FALSE	lEZFVe	19	6195625	RFX2	0.944041	0.0158099	lEZFVe	TRUE	reported	29672	382509	412181	19	6195636	0.0272	2.19e-06	13224	STAM binding protein levels	TRUE	reported	STAM binding protein levels	2	TRUE	0.00169276	22.4196	STAM binding protein levels.lEZFVe
rs2280441	A	G	A	G	-0.1571	0.00824865	0.0404	0.023292	FALSE	FALSE	FALSE	lEZFVe	15	80948328	CEMIP,MESDC2	0.790742	0.0310863	lEZFVe	TRUE	reported	29672	382509	412181	15	81240669	0.0309	3.69e-07	14735	STAM binding protein levels	TRUE	reported	STAM binding protein levels	2	TRUE	0.00175115	25.845	STAM binding protein levels.lEZFVe
rs73327656	A	G	A	G	0.235	0.00850053	0.0269	0.00770168	FALSE	FALSE	FALSE	lEZFVe	17	62217396	RP11-51L5.7	0.872575	0.0529998	lEZFVe	TRUE	reported	29672	382509	412181	17	60294757	0.0512	4.44e-06	13801	STAM binding protein levels	TRUE	reported	STAM binding protein levels	2	TRUE	0.00152413	21.0636	STAM binding protein levels.lEZFVe
rs75610895	T	C	T	C	-0.1908	-0.012146	0.0247	0.00880525	FALSE	FALSE	FALSE	lEZFVe	10	6758847	PRKCQ	0.806207	0.0495104	lEZFVe	TRUE	reported	29672	382509	412181	10	6800809	0.0394	1.28e-06	14730	STAM binding protein levels	TRUE	reported	STAM binding protein levels	2	TRUE	0.00158954	23.448	STAM binding protein levels.lEZFVe
rs1034059	A	G	A	G	0.076	-0.0063319	0.6981	0.701738	FALSE	FALSE	FALSE	lEZFVe	6	157772666	SNX9	0.538093	0.0102841	lEZFVe	TRUE	reported	29672	382509	412181	6	158193698	0.0145	1.59e-07	14288	SIR2-like protein 2 levels	TRUE	reported	SIR2-like protein 2 levels	2	TRUE	0.00191905	27.4682	SIR2-like protein 2 levels.lEZFVe
rs11115639	A	C	A	C	-0.0841	-0.00957661	0.8864	0.850244	FALSE	FALSE	FALSE	lEZFVe	12	83206746	TMTC2	0.458807	0.0129272	lEZFVe	TRUE	reported	29672	382509	412181	12	83600525	0.0184	4.86e-06	14730	SIR2-like protein 2 levels	TRUE	reported	SIR2-like protein 2 levels	2	TRUE	0.00141624	20.888	SIR2-like protein 2 levels.lEZFVe
rs115455827	A	G	A	G	0.1277	0.00069014	0.9506	0.926444	FALSE	FALSE	FALSE	lEZFVe	5	79492030	HOMER1	0.968826	0.0176592	lEZFVe	TRUE	reported	29672	382509	412181	5	78787853	0.0277	4.02e-06	14735	SIR2-like protein 2 levels	TRUE	reported	SIR2-like protein 2 levels	2	TRUE	0.00144028	21.2502	SIR2-like protein 2 levels.lEZFVe
rs116198125	T	C	T	C	-0.1521	-0.0250709	0.9617	0.969973	FALSE	FALSE	FALSE	lEZFVe	3	14571717	GRIP2	0.359793	0.0273772	lEZFVe	TRUE	reported	29672	382509	412181	3	14613224	0.0329	3.78e-06	14727	SIR2-like protein 2 levels	TRUE	reported	SIR2-like protein 2 levels	2	TRUE	0.00144918	21.3702	SIR2-like protein 2 levels.lEZFVe
rs12152184	A	G	A	G	0.0965	-0.0212891	0.885	0.885754	FALSE	FALSE	FALSE	lEZFVe	22	44606929	PRR5	0.142756	0.0145258	lEZFVe	TRUE	reported	29672	382509	412181	22	45002809	0.0208	3.49e-06	12402	SIR2-like protein 2 levels	TRUE	reported	SIR2-like protein 2 levels	2	TRUE	0.00173254	21.5208	SIR2-like protein 2 levels.lEZFVe
rs12531843	C	G	C	G	-0.1286	-0.0239238	0.9177	0.908438	FALSE	TRUE	FALSE	lEZFVe	7	14103861	DGKB	0.137405	0.0161046	lEZFVe	TRUE	reported	29672	382509	412181	7	14143486	0.0243	1.21e-07	12404	SIR2-like protein 2 levels	TRUE	reported	SIR2-like protein 2 levels	2	TRUE	0.00225283	28.0027	SIR2-like protein 2 levels.lEZFVe
rs138897138	A	G	A	G	0.104	0.0207194	0.9138	0.91521	FALSE	FALSE	FALSE	lEZFVe	2	121973851	TSN	0.207286	0.0164301	lEZFVe	TRUE	reported	29672	382509	412181	2	122731427	0.0218	1.84e-06	14288	SIR2-like protein 2 levels	TRUE	reported	SIR2-like protein 2 levels	2	TRUE	0.00159034	22.7558	SIR2-like protein 2 levels.lEZFVe
rs144373891	T	C	T	C	-0.5739	0.0173149	0.0161	0.00894203	FALSE	FALSE	FALSE	lEZFVe	19	38889130	SIRT2	0.723434	0.0489298	lEZFVe	TRUE	reported	29672	382509	412181	19	39379770	0.0515	7.69e-29	14736	SIR2-like protein 2 levels	TRUE	reported	SIR2-like protein 2 levels	2	TRUE	0.00835668	124.165	SIR2-like protein 2 levels.lEZFVe
rs147383134	T	C	T	C	0.2573	-0.0334458	0.9858	0.993553	FALSE	FALSE	FALSE	lEZFVe	8	88578298	MMP16	0.572038	0.0591906	lEZFVe	TRUE	reported	29672	382509	412181	8	89590527	0.0551	3.02e-06	13801	SIR2-like protein 2 levels	TRUE	reported	SIR2-like protein 2 levels	2	TRUE	0.00157754	21.8029	SIR2-like protein 2 levels.lEZFVe
rs60459634	A	G	A	G	-0.1063	-0.0110653	0.0886	0.0916512	FALSE	FALSE	FALSE	lEZFVe	4	159707985	RAPGEF2	0.490837	0.0160604	lEZFVe	TRUE	reported	29672	382509	412181	4	160629137	0.0229	3.45e-06	14288	SIR2-like protein 2 levels	TRUE	reported	SIR2-like protein 2 levels	2	TRUE	0.00150581	21.5444	SIR2-like protein 2 levels.lEZFVe
rs72883370	A	G	A	G	-0.3428	-0.0248792	0.989	0.984815	FALSE	FALSE	FALSE	lEZFVe	6	62703138	KHDRBS2	0.51586	0.038291	lEZFVe	TRUE	reported	29672	382509	412181	6	63413043	0.0737	3.3e-06	12737	SIR2-like protein 2 levels	TRUE	reported	SIR2-like protein 2 levels	2	TRUE	0.00169567	21.6311	SIR2-like protein 2 levels.lEZFVe
rs7718478	A	T	A	T	0.0639	-0.0154188	0.7496	0.790823	FALSE	TRUE	FALSE	lEZFVe	5	178133338	RMND5B	0.174467	0.0113541	lEZFVe	TRUE	reported	29672	382509	412181	5	177560339	0.0138	3.65e-06	14288	SIR2-like protein 2 levels	TRUE	reported	SIR2-like protein 2 levels	2	TRUE	0.00149838	21.4379	SIR2-like protein 2 levels.lEZFVe
rs77381020	T	C	T	C	0.0862	0.000490264	0.8546	0.836158	FALSE	FALSE	FALSE	lEZFVe	13	36839328	SMAD9	0.968771	0.0125228	lEZFVe	TRUE	reported	29672	382509	412181	13	37413465	0.0184	2.8e-06	14288	SIR2-like protein 2 levels	TRUE	reported	SIR2-like protein 2 levels	2	TRUE	0.0015337	21.9441	SIR2-like protein 2 levels.lEZFVe
rs10212190	A	T	A	T	0.0727	0.00118671	0.6151	0.603177	FALSE	TRUE	FALSE	lEZFVe	3	187013369	ST6GAL1	0.899322	0.00937977	lEZFVe	TRUE	reported	29672	382509	412181	3	186731157	0.0121	1.88e-09	14285	Signaling lymphocytic activation molecule levels	TRUE	reported	Signaling lymphocytic activation molecule levels	2	TRUE	0.0025207	36.0942	Signaling lymphocytic activation molecule levels.lEZFVe
rs10499604	T	C	T	C	0.058	-0.00238349	0.3266	0.312683	FALSE	FALSE	FALSE	lEZFVe	7	38586962	AMPH	0.809299	0.00987644	lEZFVe	TRUE	reported	29672	382509	412181	7	38626562	0.0125	3.48e-06	14730	Signaling lymphocytic activation molecule levels	TRUE	reported	Signaling lymphocytic activation molecule levels	2	TRUE	0.00145948	21.5267	Signaling lymphocytic activation molecule levels.lEZFVe
rs111865527	T	C	T	C	0.2712	0.0337435	0.9863	0.984824	FALSE	FALSE	FALSE	lEZFVe	13	26161910	RNF6	0.37042	0.0376733	lEZFVe	TRUE	reported	29672	382509	412181	13	26736047	0.0569	1.88e-06	14244	Signaling lymphocytic activation molecule levels	TRUE	reported	Signaling lymphocytic activation molecule levels	2	TRUE	0.00159232	22.714	Signaling lymphocytic activation molecule levels.lEZFVe
rs112742549	T	C	T	C	0.2421	0.0159906	0.9791	0.991771	FALSE	FALSE	FALSE	lEZFVe	13	106987074	FAM155A	0.756126	0.0514876	lEZFVe	TRUE	reported	29672	382509	412181	13	107639422	0.0506	1.71e-06	13499	Signaling lymphocytic activation molecule levels	TRUE	reported	Signaling lymphocytic activation molecule levels	2	TRUE	0.00169298	22.8889	Signaling lymphocytic activation molecule levels.lEZFVe
rs12058421	A	C	A	C	-0.1256	-0.00781492	0.1616	0.166119	FALSE	FALSE	FALSE	lEZFVe	1	160611362	SLAMF1	0.527876	0.01238	lEZFVe	TRUE	reported	29672	382509	412181	1	160581152	0.0159	2.8e-15	14731	Signaling lymphocytic activation molecule levels	TRUE	reported	Signaling lymphocytic activation molecule levels	2	TRUE	0.0042181	62.3916	Signaling lymphocytic activation molecule levels.lEZFVe
rs13014154	A	G	A	G	-0.0612	0.00148257	0.3695	0.357422	FALSE	FALSE	FALSE	lEZFVe	2	62348308	B3GNT2	0.877181	0.00959315	lEZFVe	TRUE	reported	29672	382509	412181	2	62575443	0.0123	6.5e-07	14285	Signaling lymphocytic activation molecule levels	TRUE	reported	Signaling lymphocytic activation molecule levels	2	TRUE	0.00173006	24.7532	Signaling lymphocytic activation molecule levels.lEZFVe
rs13147502	A	G	A	G	-0.0609	-0.00597303	0.5964	0.537399	FALSE	FALSE	FALSE	lEZFVe	4	105222640	TET2	0.5179	0.0092378	lEZFVe	TRUE	reported	29672	382509	412181	4	106143797	0.0127	1.62e-06	12843	Signaling lymphocytic activation molecule levels	TRUE	reported	Signaling lymphocytic activation molecule levels	2	TRUE	0.00178724	22.9911	Signaling lymphocytic activation molecule levels.lEZFVe
rs138657007	A	G	A	G	-0.2863	0.0363313	0.0181	0.00830271	FALSE	FALSE	FALSE	lEZFVe	10	64331575	REEP3	0.482731	0.05176	lEZFVe	TRUE	reported	29672	382509	412181	10	66091335	0.0577	6.98e-07	12790	Signaling lymphocytic activation molecule levels	TRUE	reported	Signaling lymphocytic activation molecule levels	2	TRUE	0.00192126	24.6163	Signaling lymphocytic activation molecule levels.lEZFVe
rs147616029	T	C	T	C	-0.0644	0.0031039	0.3774	0.369253	FALSE	FALSE	FALSE	lEZFVe	14	87356582	GALC	0.744214	0.00951306	lEZFVe	TRUE	reported	29672	382509	412181	14	87822926	0.0128	4.87e-07	12850	Signaling lymphocytic activation molecule levels	TRUE	reported	Signaling lymphocytic activation molecule levels	2	TRUE	0.00196605	25.3095	Signaling lymphocytic activation molecule levels.lEZFVe
rs149092077	A	G	A	G	-0.3592	0.0239697	0.9888	0.996469	FALSE	FALSE	FALSE	lEZFVe	18	61566241	CDH20	0.759067	0.0781522	lEZFVe	TRUE	reported	29672	382509	412181	18	59233474	0.073	8.63e-07	11137	Signaling lymphocytic activation molecule levels	TRUE	reported	Signaling lymphocytic activation molecule levels	2	TRUE	0.00216928	24.2074	Signaling lymphocytic activation molecule levels.lEZFVe
rs1609310	T	G	T	G	-0.0557	0.00236835	0.5136	0.362863	FALSE	FALSE	FALSE	lEZFVe	15	55002345	RSL24D1	0.804806	0.00958335	lEZFVe	TRUE	reported	29672	382509	412181	15	55294543	0.012	3.46e-06	14286	Signaling lymphocytic activation molecule levels	TRUE	reported	Signaling lymphocytic activation molecule levels	2	TRUE	0.00150585	21.5421	Signaling lymphocytic activation molecule levels.lEZFVe
rs17720330	C	G	C	G	-0.1982	0.0194929	0.0213	0.018513	FALSE	TRUE	FALSE	lEZFVe	9	76152581	PCSK5	0.567422	0.0340873	lEZFVe	TRUE	reported	29672	382509	412181	9	78767497	0.043	4.04e-06	14727	Signaling lymphocytic activation molecule levels	TRUE	reported	Signaling lymphocytic activation molecule levels	2	TRUE	0.00144056	21.2428	Signaling lymphocytic activation molecule levels.lEZFVe
rs192245879	A	G	A	G	0.3328	-0.0401703	0.989	0.995545	FALSE	FALSE	FALSE	lEZFVe	2	216046048	PECR	0.564959	0.0698018	lEZFVe	TRUE	reported	29672	382509	412181	2	216910771	0.0655	3.76e-07	13799	Signaling lymphocytic activation molecule levels	TRUE	reported	Signaling lymphocytic activation molecule levels	2	TRUE	0.00186735	25.812	Signaling lymphocytic activation molecule levels.lEZFVe
rs2623960	T	C	T	C	0.0688	0.00648611	0.2204	0.2431	FALSE	FALSE	FALSE	lEZFVe	6	152572306	SYNE1	0.545122	0.0107193	lEZFVe	TRUE	reported	29672	382509	412181	6	152893441	0.0143	1.5e-06	14286	Signaling lymphocytic activation molecule levels	TRUE	reported	Signaling lymphocytic activation molecule levels	2	TRUE	0.00161767	23.1443	Signaling lymphocytic activation molecule levels.lEZFVe
rs2790462	T	C	T	C	-0.0747	0.00087938	0.2977	0.227469	FALSE	FALSE	FALSE	lEZFVe	10	28584273	WAC	0.935863	0.010928	lEZFVe	TRUE	reported	29672	382509	412181	10	28873202	0.0126	3.06e-09	14733	Signaling lymphocytic activation molecule levels	TRUE	reported	Signaling lymphocytic activation molecule levels	2	TRUE	0.00237998	35.1432	Signaling lymphocytic activation molecule levels.lEZFVe
rs3184504	T	C	T	C	0.097	0.0310286	0.4758	0.40763	FALSE	FALSE	FALSE	lEZFVe	12	111446804	SH2B3	0.000877849	0.0093263	lEZFVe	TRUE	reported	29672	382509	412181	12	111884608	0.013	8.55e-14	11783	Signaling lymphocytic activation molecule levels	TRUE	reported	Signaling lymphocytic activation molecule levels	2	TRUE	0.00470277	55.6651	Signaling lymphocytic activation molecule levels.lEZFVe
rs35271532	A	G	A	G	-0.1486	0.0121173	0.0449	0.0263597	FALSE	FALSE	FALSE	lEZFVe	18	74676571	ZNF407	0.672687	0.0286825	lEZFVe	TRUE	reported	29672	382509	412181	18	72388527	0.0324	4.51e-06	14286	Signaling lymphocytic activation molecule levels	TRUE	reported	Signaling lymphocytic activation molecule levels	2	TRUE	0.00147027	21.0323	Signaling lymphocytic activation molecule levels.lEZFVe
rs3745163	A	C	A	C	0.0674	-0.00429434	0.2299	0.242311	FALSE	FALSE	FALSE	lEZFVe	19	17226746	OCEL1	0.689131	0.0107349	lEZFVe	TRUE	reported	29672	382509	412181	19	17337555	0.0145	3.35e-06	13669	Signaling lymphocytic activation molecule levels	TRUE	reported	Signaling lymphocytic activation molecule levels	2	TRUE	0.0015782	21.6033	Signaling lymphocytic activation molecule levels.lEZFVe
rs3806818	A	G	A	G	0.0707	0.0144104	0.1909	0.193947	FALSE	FALSE	FALSE	lEZFVe	4	6640604	MRFAP1	0.216123	0.0116504	lEZFVe	TRUE	reported	29672	382509	412181	4	6642331	0.0153	3.82e-06	13853	Signaling lymphocytic activation molecule levels	TRUE	reported	Signaling lymphocytic activation molecule levels	2	TRUE	0.00153902	21.3498	Signaling lymphocytic activation molecule levels.lEZFVe
rs56244095	A	C	A	C	0.1013	-0.032943	0.2121	0.281906	FALSE	FALSE	FALSE	lEZFVe	17	7160580	ASGR1	0.00149644	0.0103745	lEZFVe	TRUE	reported	29672	382509	412181	17	7063899	0.0156	8.38e-11	14286	Signaling lymphocytic activation molecule levels	TRUE	reported	Signaling lymphocytic activation molecule levels	2	TRUE	0.00294292	42.1608	Signaling lymphocytic activation molecule levels.lEZFVe
rs60094514	T	C	T	C	0.2209	0.00801174	0.8506	0.817697	FALSE	FALSE	FALSE	lEZFVe	1	160666769	CD48	0.502101	0.0119367	lEZFVe	TRUE	reported	29672	382509	412181	1	160636559	0.0162	2.45e-42	14732	Signaling lymphocytic activation molecule levels	TRUE	reported	Signaling lymphocytic activation molecule levels	2	TRUE	0.0124639	185.91	Signaling lymphocytic activation molecule levels.lEZFVe
rs73151926	T	C	T	C	0.1063	-0.0107165	0.0805	0.0516047	FALSE	FALSE	FALSE	lEZFVe	22	22096812	IGLV8-61	0.605879	0.0207699	lEZFVe	TRUE	reported	29672	382509	412181	22	22451222	0.0229	3.45e-06	14286	Signaling lymphocytic activation molecule levels	TRUE	reported	Signaling lymphocytic activation molecule levels	2	TRUE	0.00150602	21.5444	Signaling lymphocytic activation molecule levels.lEZFVe
rs73231041	C	G	C	G	-0.2791	0.00858801	0.0148	0.00576432	FALSE	TRUE	FALSE	lEZFVe	13	77707957	SLAIN1	0.889944	0.0620633	lEZFVe	TRUE	reported	29672	382509	412181	13	78282092	0.0598	3.05e-06	12735	Signaling lymphocytic activation molecule levels	TRUE	reported	Signaling lymphocytic activation molecule levels	2	TRUE	0.00170756	21.7796	Signaling lymphocytic activation molecule levels.lEZFVe
rs7745783	T	C	T	C	-0.0589	0.0216261	0.4969	0.505589	FALSE	FALSE	FALSE	lEZFVe	6	42494668	TRERF1	0.0184166	0.00917475	lEZFVe	TRUE	reported	29672	382509	412181	6	42462406	0.0119	7.44e-07	14286	Signaling lymphocytic activation molecule levels	TRUE	reported	Signaling lymphocytic activation molecule levels	2	TRUE	0.00171191	24.4949	Signaling lymphocytic activation molecule levels.lEZFVe
rs79348253	A	G	A	G	-0.1585	-0.0295631	0.0447	0.0632198	FALSE	FALSE	FALSE	lEZFVe	7	135132451	AGBL3,C7orf49	0.122626	0.019149	lEZFVe	TRUE	reported	29672	382509	412181	7	134817203	0.0295	7.75e-08	14719	Signaling lymphocytic activation molecule levels	TRUE	reported	Signaling lymphocytic activation molecule levels	2	TRUE	0.00195743	28.8639	Signaling lymphocytic activation molecule levels.lEZFVe
rs112956934	T	C	T	C	0.1884	0.0172388	0.0246	0.0314539	FALSE	FALSE	FALSE	lEZFVe	12	96177725	ELK3	0.516132	0.0265491	lEZFVe	TRUE	reported	29672	382509	412181	12	96571503	0.0407	3.67e-06	14737	Protein S100-A12 levels	TRUE	reported	Protein S100-A12 levels	2	TRUE	0.00145189	21.4247	Protein S100-A12 levels.lEZFVe
rs112988802	T	C	T	C	-0.1396	-0.00794349	0.9492	0.974108	FALSE	FALSE	FALSE	lEZFVe	14	59523796	CCDC175	0.782966	0.0288377	lEZFVe	TRUE	reported	29672	382509	412181	14	59990514	0.0293	1.89e-06	12851	Protein S100-A12 levels	TRUE	reported	Protein S100-A12 levels	2	TRUE	0.00176332	22.697	Protein S100-A12 levels.lEZFVe
rs13384799	T	C	T	C	-0.0622	0.00117111	0.7266	0.664342	FALSE	FALSE	FALSE	lEZFVe	2	124378012	CNTNAP5	0.90396	0.00970575	lEZFVe	TRUE	reported	29672	382509	412181	2	125135589	0.0133	2.92e-06	14295	Protein S100-A12 levels	TRUE	reported	Protein S100-A12 levels	2	TRUE	0.00152767	21.8684	Protein S100-A12 levels.lEZFVe
rs147302029	A	G	A	G	0.1806	-0.0658002	0.0379	0.0358312	FALSE	FALSE	FALSE	lEZFVe	16	4552208	C16orf96	0.00857986	0.0250347	lEZFVe	TRUE	reported	29672	382509	412181	16	4602209	0.0345	1.65e-07	13649	Protein S100-A12 levels	TRUE	reported	Protein S100-A12 levels	2	TRUE	0.00200367	27.3989	Protein S100-A12 levels.lEZFVe
rs150015576	A	C	A	C	0.194	0.030703	0.0217	0.0403404	FALSE	FALSE	FALSE	lEZFVe	3	175106543	NAALADL2	0.189024	0.0233755	lEZFVe	TRUE	reported	29672	382509	412181	3	174824333	0.0423	4.51e-06	14740	Protein S100-A12 levels	TRUE	reported	Protein S100-A12 levels	2	TRUE	0.00142497	21.0312	Protein S100-A12 levels.lEZFVe
rs174344	A	G	A	G	0.0617	0.01903	0.6296	0.678149	FALSE	FALSE	FALSE	lEZFVe	22	17552541	CECR2	0.0540767	0.00987942	lEZFVe	TRUE	reported	29672	382509	412181	22	18032226	0.0125	7.97e-07	14295	Protein S100-A12 levels	TRUE	reported	Protein S100-A12 levels	2	TRUE	0.00170148	24.3607	Protein S100-A12 levels.lEZFVe
rs191808657	A	C	A	C	0.3059	0.00785783	0.983	0.993236	FALSE	FALSE	FALSE	lEZFVe	7	75504109	SPDYE5	0.889591	0.0566038	lEZFVe	TRUE	reported	29672	382509	412181	7	75133433	0.0665	4.22e-06	12412	Protein S100-A12 levels	TRUE	reported	Protein S100-A12 levels	2	TRUE	0.0017019	21.1566	Protein S100-A12 levels.lEZFVe
rs2425640	A	G	A	G	-0.0583	-0.0145307	0.3511	0.3887	FALSE	FALSE	FALSE	lEZFVe	20	44399397	HNF4A	0.124077	0.00944846	lEZFVe	TRUE	reported	29672	382509	412181	20	43028037	0.0123	2.14e-06	14741	Protein S100-A12 levels	TRUE	reported	Protein S100-A12 levels	2	TRUE	0.00152173	22.463	Protein S100-A12 levels.lEZFVe
rs3014874	A	G	A	G	-0.1726	-0.00819474	0.2623	0.253135	FALSE	FALSE	FALSE	lEZFVe	1	153365467	S100A9	0.43786	0.0105628	lEZFVe	TRUE	reported	29672	382509	412181	1	153337943	0.0137	2.15e-36	14294	Protein S100-A12 levels	TRUE	reported	Protein S100-A12 levels	2	TRUE	0.0109822	158.701	Protein S100-A12 levels.lEZFVe
rs3802266	A	G	A	G	0.0555	0.0124072	0.5633	0.607103	FALSE	FALSE	FALSE	lEZFVe	8	122973468	ZHX2	0.186976	0.00940238	lEZFVe	TRUE	reported	29672	382509	412181	8	123985708	0.0118	2.56e-06	14740	Protein S100-A12 levels	TRUE	reported	Protein S100-A12 levels	2	TRUE	0.00149856	22.1189	Protein S100-A12 levels.lEZFVe
rs55783131	T	C	T	C	0.2064	-0.0156064	0.0239	0.0288374	FALSE	FALSE	FALSE	lEZFVe	22	16925360	GAB4	0.56848	0.0273655	lEZFVe	TRUE	reported	29672	382509	412181	22	17406250	0.0425	1.19e-06	14728	Protein S100-A12 levels	TRUE	reported	Protein S100-A12 levels	2	TRUE	0.00159883	23.5821	Protein S100-A12 levels.lEZFVe
rs56268787	T	C	T	C	-0.0936	-0.00767812	0.0955	0.0662311	FALSE	FALSE	FALSE	lEZFVe	3	152855408	P2RY1	0.675702	0.018354	lEZFVe	TRUE	reported	29672	382509	412181	3	152573197	0.0203	4.01e-06	14737	Protein S100-A12 levels	TRUE	reported	Protein S100-A12 levels	2	TRUE	0.00144054	21.2569	Protein S100-A12 levels.lEZFVe
rs59538998	C	G	C	G	-0.1188	0.00253758	0.0622	0.0703304	FALSE	TRUE	FALSE	lEZFVe	1	245316935	KIF26B	0.888668	0.0181268	lEZFVe	TRUE	reported	29672	382509	412181	1	245480237	0.0258	4.13e-06	14295	Protein S100-A12 levels	TRUE	reported	Protein S100-A12 levels	2	TRUE	0.00148104	21.1998	Protein S100-A12 levels.lEZFVe
rs61803119	T	G	T	G	0.1501	0.0270178	0.1069	0.0861384	FALSE	FALSE	FALSE	lEZFVe	1	153417726	S100A7A	0.100126	0.0164317	lEZFVe	TRUE	reported	29672	382509	412181	1	153390202	0.0194	1.02e-14	14295	Protein S100-A12 levels	TRUE	reported	Protein S100-A12 levels	2	TRUE	0.00417022	59.8545	Protein S100-A12 levels.lEZFVe
rs78800546	A	G	A	G	-0.2529	0.0421183	0.0156	0.00709848	FALSE	FALSE	FALSE	lEZFVe	11	31857597	RCN1	0.431377	0.0535285	lEZFVe	TRUE	reported	29672	382509	412181	11	31879143	0.0534	2.18e-06	14295	Protein S100-A12 levels	TRUE	reported	Protein S100-A12 levels	2	TRUE	0.00156657	22.4261	Protein S100-A12 levels.lEZFVe
rs12539643	C	G	C	G	0.1913	0.00684366	0.966	0.950841	FALSE	TRUE	FALSE	lEZFVe	7	151321935	NUB1	0.749309	0.0214165	lEZFVe	TRUE	reported	29672	382509	412181	7	151019021	0.0407	2.6e-06	11337	Programmed cell death 1 ligand 1 levels	TRUE	reported	Programmed cell death 1 ligand 1 levels	2	TRUE	0.0019449	22.0884	Programmed cell death 1 ligand 1 levels.lEZFVe
rs146328951	A	G	A	G	-0.4926	0.129001	0.0079	0.00173118	FALSE	FALSE	FALSE	lEZFVe	1	27320021	TMEM222	0.25889	0.114259	lEZFVe	TRUE	reported	29672	382509	412181	1	27646512	0.0993	7.02e-07	9354	Programmed cell death 1 ligand 1 levels	TRUE	reported	Programmed cell death 1 ligand 1 levels	2	TRUE	0.00262393	24.6035	Programmed cell death 1 ligand 1 levels.lEZFVe
rs2283438	T	C	T	C	-0.0577	0.0126708	0.4351	0.426516	FALSE	FALSE	FALSE	lEZFVe	15	89178230	ABHD2	0.173206	0.00930323	lEZFVe	TRUE	reported	29672	382509	412181	15	89721461	0.012	1.52e-06	14288	Programmed cell death 1 ligand 1 levels	TRUE	reported	Programmed cell death 1 ligand 1 levels	2	TRUE	0.00161553	23.1168	Programmed cell death 1 ligand 1 levels.lEZFVe
rs35024691	C	G	C	G	-0.1008	0.037605	0.0929	0.104682	FALSE	TRUE	FALSE	lEZFVe	5	18901595	CDH18	0.0125496	0.0150643	lEZFVe	TRUE	reported	29672	382509	412181	5	18901704	0.0219	4.17e-06	12825	Programmed cell death 1 ligand 1 levels	TRUE	reported	Programmed cell death 1 ligand 1 levels	2	TRUE	0.00164914	21.1819	Programmed cell death 1 ligand 1 levels.lEZFVe
rs4974444	A	G	A	G	-0.0816	-0.00494425	0.8717	0.862843	FALSE	FALSE	FALSE	lEZFVe	3	127562126	TPRA1	0.711771	0.0133817	lEZFVe	TRUE	reported	29672	382509	412181	3	127280969	0.0176	3.55e-06	14288	Programmed cell death 1 ligand 1 levels	TRUE	reported	Programmed cell death 1 ligand 1 levels	2	TRUE	0.00150221	21.4929	Programmed cell death 1 ligand 1 levels.lEZFVe
rs60830384	A	T	A	T	0.1138	0.00672802	0.916	0.940819	FALSE	TRUE	FALSE	lEZFVe	9	5485387	CD274	0.729442	0.0194526	lEZFVe	TRUE	reported	29672	382509	412181	9	5485387	0.0213	9.16e-08	14718	Programmed cell death 1 ligand 1 levels	TRUE	reported	Programmed cell death 1 ligand 1 levels	2	TRUE	0.00193569	28.5408	Programmed cell death 1 ligand 1 levels.lEZFVe
rs62373966	T	G	T	G	0.1407	-0.0051065	0.9234	0.903406	FALSE	FALSE	FALSE	lEZFVe	5	90763165	ADGRV1	0.742612	0.0155498	lEZFVe	TRUE	reported	29672	382509	412181	5	90058982	0.0273	2.55e-07	11777	Programmed cell death 1 ligand 1 levels	TRUE	reported	Programmed cell death 1 ligand 1 levels	2	TRUE	0.00225035	26.5576	Programmed cell death 1 ligand 1 levels.lEZFVe
rs6917605	T	C	T	C	0.0554	0.0164851	0.4457	0.451705	FALSE	FALSE	FALSE	lEZFVe	6	19842266	ID4	0.0730651	0.00919712	lEZFVe	TRUE	reported	29672	382509	412181	6	19842497	0.0116	1.79e-06	14733	Programmed cell death 1 ligand 1 levels	TRUE	reported	Programmed cell death 1 ligand 1 levels	2	TRUE	0.00154575	22.8058	Programmed cell death 1 ligand 1 levels.lEZFVe
rs7026097	A	T	A	T	0.0832	0.0217253	0.1779	0.193236	FALSE	TRUE	FALSE	lEZFVe	9	34007648	UBAP2	0.0614257	0.0116152	lEZFVe	TRUE	reported	29672	382509	412181	9	34007646	0.016	1.99e-07	12834	Programmed cell death 1 ligand 1 levels	TRUE	reported	Programmed cell death 1 ligand 1 levels	2	TRUE	0.00210247	27.0358	Programmed cell death 1 ligand 1 levels.lEZFVe
rs7125631	T	C	T	C	-0.0609	0.0163803	0.6543	0.724367	FALSE	FALSE	FALSE	lEZFVe	11	1926956	TNNT3	0.110476	0.010263	lEZFVe	TRUE	reported	29672	382509	412181	11	1948186	0.0128	1.96e-06	14288	Programmed cell death 1 ligand 1 levels	TRUE	reported	Programmed cell death 1 ligand 1 levels	2	TRUE	0.00158181	22.6336	Programmed cell death 1 ligand 1 levels.lEZFVe
rs7304709	T	C	T	C	0.0537	0.00484719	0.5862	0.611532	FALSE	FALSE	FALSE	lEZFVe	12	48276369	H1FNT	0.605798	0.0093923	lEZFVe	TRUE	reported	29672	382509	412181	12	48670152	0.0117	4.44e-06	14727	Programmed cell death 1 ligand 1 levels	TRUE	reported	Programmed cell death 1 ligand 1 levels	2	TRUE	0.00142837	21.0629	Programmed cell death 1 ligand 1 levels.lEZFVe
rs75510105	A	G	A	G	0.1933	-0.0142407	0.0292	0.0125474	FALSE	FALSE	FALSE	lEZFVe	6	134352423	SGK1	0.728511	0.0410267	lEZFVe	TRUE	reported	29672	382509	412181	6	134673561	0.0385	5.15e-07	14727	Programmed cell death 1 ligand 1 levels	TRUE	reported	Programmed cell death 1 ligand 1 levels	2	TRUE	0.00170878	25.2048	Programmed cell death 1 ligand 1 levels.lEZFVe
rs79045618	A	G	A	G	0.1619	0.0218449	0.0521	0.0578077	FALSE	FALSE	FALSE	lEZFVe	19	5798997	DUS3L	0.268208	0.0197298	lEZFVe	TRUE	reported	29672	382509	412181	19	5799008	0.0324	5.83e-07	10714	Programmed cell death 1 ligand 1 levels	TRUE	reported	Programmed cell death 1 ligand 1 levels	2	TRUE	0.0023251	24.9645	Programmed cell death 1 ligand 1 levels.lEZFVe
rs7945680	T	G	T	G	0.061	-0.00175053	0.5018	0.557766	FALSE	FALSE	FALSE	lEZFVe	11	127813772	ETS1	0.850096	0.0092623	lEZFVe	TRUE	reported	29672	382509	412181	11	127683667	0.0114	8.75e-08	14728	Programmed cell death 1 ligand 1 levels	TRUE	reported	Programmed cell death 1 ligand 1 levels	2	TRUE	0.00194027	28.628	Programmed cell death 1 ligand 1 levels.lEZFVe
rs822335	T	C	T	C	-0.1295	0.0118357	0.3471	0.352936	FALSE	FALSE	FALSE	lEZFVe	9	5448218	CD274	0.218397	0.00961623	lEZFVe	TRUE	reported	29672	382509	412181	9	5448218	0.012	3.77e-27	14736	Programmed cell death 1 ligand 1 levels	TRUE	reported	Programmed cell death 1 ligand 1 levels	2	TRUE	0.00784113	116.444	Programmed cell death 1 ligand 1 levels.lEZFVe
rs10142466	A	G	A	G	0.057	0.0135672	0.49	0.513152	FALSE	FALSE	FALSE	lEZFVe	14	68805067	ZFP36L1	0.138868	0.00916694	lEZFVe	TRUE	reported	29672	382509	412181	14	69271784	0.0109	1.7e-07	14721	Osteoprotegerin levels	TRUE	reported	Osteoprotegerin levels	2	TRUE	0.00185419	27.3425	Osteoprotegerin levels.lEZFVe
rs112635299	T	G	T	G	0.2618	-0.0393261	0.0205	0.0201685	FALSE	FALSE	FALSE	lEZFVe	14	94371805	SERPINA1	0.231365	0.032858	lEZFVe	TRUE	reported	29672	382509	412181	14	94838142	0.0433	1.48e-09	14733	Osteoprotegerin levels	TRUE	reported	Osteoprotegerin levels	2	TRUE	0.00247512	36.5514	Osteoprotegerin levels.lEZFVe
rs114165349	C	G	C	G	-0.1948	-0.0101471	0.0337	0.037562	FALSE	TRUE	FALSE	lEZFVe	1	26695422	ARID1A	0.676919	0.0243529	lEZFVe	TRUE	reported	29672	382509	412181	1	27021913	0.034	1.01e-08	14727	Osteoprotegerin levels	TRUE	reported	Osteoprotegerin levels	2	TRUE	0.00222402	32.8217	Osteoprotegerin levels.lEZFVe
rs1230164	C	G	C	G	-0.0671	-0.00114358	0.7288	0.751773	FALSE	TRUE	FALSE	lEZFVe	4	99064872	METAP1	0.914502	0.0106516	lEZFVe	TRUE	reported	29672	382509	412181	4	99986023	0.0129	1.98e-07	14285	Osteoprotegerin levels	TRUE	reported	Osteoprotegerin levels	2	TRUE	0.00189044	27.0523	Osteoprotegerin levels.lEZFVe
rs138408096	A	G	A	G	-0.2007	-0.0752463	0.0206	0.0127336	FALSE	FALSE	FALSE	lEZFVe	15	83581896	SH3GL3	0.0689922	0.0413788	lEZFVe	TRUE	reported	29672	382509	412181	15	84250648	0.0423	2.09e-06	14721	Osteoprotegerin levels	TRUE	reported	Osteoprotegerin levels	2	TRUE	0.00152691	22.5089	Osteoprotegerin levels.lEZFVe
rs138557324	T	C	T	C	-0.2253	-0.0069528	0.0196	0.00488054	FALSE	FALSE	FALSE	lEZFVe	12	119546325	CCDC60	0.916325	0.0661769	lEZFVe	TRUE	reported	29672	382509	412181	12	119984130	0.0473	1.91e-06	14285	Osteoprotegerin levels	TRUE	reported	Osteoprotegerin levels	2	TRUE	0.00158574	22.685	Osteoprotegerin levels.lEZFVe
rs1437633	A	C	A	C	-0.079	0.023992	0.2072	0.151126	FALSE	FALSE	FALSE	lEZFVe	11	16250653	SOX6	0.0616595	0.0128386	lEZFVe	TRUE	reported	29672	382509	412181	11	16272199	0.0147	7.69e-08	12851	Osteoprotegerin levels	TRUE	reported	Osteoprotegerin levels	2	TRUE	0.00224237	28.877	Osteoprotegerin levels.lEZFVe
rs17600346	T	C	T	C	-0.1569	0.0134406	0.9631	0.953754	FALSE	FALSE	FALSE	lEZFVe	3	172506192	TNFSF10	0.537783	0.0218132	lEZFVe	TRUE	reported	29672	382509	412181	3	172223982	0.0299	1.54e-07	14723	Osteoprotegerin levels	TRUE	reported	Osteoprotegerin levels	2	TRUE	0.00186679	27.5324	Osteoprotegerin levels.lEZFVe
rs2247769	T	C	T	C	-0.1705	0.00786772	0.5577	0.595887	FALSE	FALSE	FALSE	lEZFVe	8	119068792	COLEC10	0.402316	0.00939438	lEZFVe	TRUE	reported	29672	382509	412181	8	120081031	0.0114	1.42e-50	14285	Osteoprotegerin levels	TRUE	reported	Osteoprotegerin levels	2	TRUE	0.0154174	223.655	Osteoprotegerin levels.lEZFVe
rs271665	T	C	T	C	-0.0672	0.018844	0.748	0.680652	FALSE	FALSE	FALSE	lEZFVe	17	49861158	TAC4	0.055959	0.00985898	lEZFVe	TRUE	reported	29672	382509	412181	17	47938521	0.0129	1.9e-07	14710	Osteoprotegerin levels	TRUE	reported	Osteoprotegerin levels	2	TRUE	0.00184139	27.1331	Osteoprotegerin levels.lEZFVe
rs28454196	C	G	C	G	-0.2242	0.0477343	0.9758	0.976581	FALSE	TRUE	FALSE	lEZFVe	4	32868836	PCDH7	0.112231	0.0300548	lEZFVe	TRUE	reported	29672	382509	412181	4	32870458	0.0486	3.97e-06	14285	Osteoprotegerin levels	TRUE	reported	Osteoprotegerin levels	2	TRUE	0.00148755	21.2783	Osteoprotegerin levels.lEZFVe
rs376613127	A	G	A	G	-0.2692	0.0115882	0.0133	0.0122223	FALSE	FALSE	FALSE	lEZFVe	12	71395251	TSPAN8	0.780835	0.0416493	lEZFVe	TRUE	reported	29672	382509	412181	12	71789031	0.0568	2.14e-06	13154	Osteoprotegerin levels	TRUE	reported	Osteoprotegerin levels	2	TRUE	0.00170473	22.4588	Osteoprotegerin levels.lEZFVe
rs61968587	A	G	A	G	-0.2671	-0.0875386	0.9843	0.993893	FALSE	FALSE	FALSE	lEZFVe	13	108884834	MYO16	0.134663	0.0585165	lEZFVe	TRUE	reported	29672	382509	412181	13	109537182	0.0567	2.47e-06	13798	Osteoprotegerin levels	TRUE	reported	Osteoprotegerin levels	2	TRUE	0.00160571	22.188	Osteoprotegerin levels.lEZFVe
rs6985207	A	C	A	C	0.0522	0.0119395	0.5556	0.589346	FALSE	FALSE	FALSE	lEZFVe	8	8746913	MFHAS1	0.20163	0.00935025	lEZFVe	TRUE	reported	29672	382509	412181	8	8604423	0.0114	4.67e-06	14285	Osteoprotegerin levels	TRUE	reported	Osteoprotegerin levels	2	TRUE	0.0014656	20.9638	Osteoprotegerin levels.lEZFVe
rs704	A	G	A	G	-0.1404	-0.0044162	0.4726	0.419333	FALSE	FALSE	FALSE	lEZFVe	17	28367840	CTB-96E2.2,SARM1,VTN	0.63387	0.00927214	lEZFVe	TRUE	reported	29672	382509	412181	17	26694861	0.0111	1.14e-36	14733	Osteoprotegerin levels	TRUE	reported	Osteoprotegerin levels	2	TRUE	0.0107425	159.967	Osteoprotegerin levels.lEZFVe
rs74111611	T	C	T	C	-0.1471	-0.0029395	0.9603	0.978076	FALSE	FALSE	FALSE	lEZFVe	12	85213273	LRRIQ1	0.925571	0.0314657	lEZFVe	TRUE	reported	29672	382509	412181	12	85607051	0.0298	7.96e-07	14732	Osteoprotegerin levels	TRUE	reported	Osteoprotegerin levels	2	TRUE	0.00165125	24.3632	Osteoprotegerin levels.lEZFVe
rs77507094	A	G	A	G	0.1965	0.0434234	0.9791	0.963272	FALSE	FALSE	FALSE	lEZFVe	10	53269275	MBL2	0.0734074	0.024255	lEZFVe	TRUE	reported	29672	382509	412181	10	55029035	0.0429	4.64e-06	14726	Osteoprotegerin levels	TRUE	reported	Osteoprotegerin levels	2	TRUE	0.00142268	20.9774	Osteoprotegerin levels.lEZFVe
rs9946923	T	C	T	C	0.172	-0.0949667	0.9707	0.989323	FALSE	FALSE	FALSE	lEZFVe	18	78763646	SALL3	0.0329777	0.0445361	lEZFVe	TRUE	reported	29672	382509	412181	18	76523646	0.0376	4.77e-06	13230	Osteoprotegerin levels	TRUE	reported	Osteoprotegerin levels	2	TRUE	0.00157919	20.9226	Osteoprotegerin levels.lEZFVe
rs116928468	A	G	A	G	-0.2566	-0.0129638	0.019	0.0616294	FALSE	FALSE	FALSE	lEZFVe	17	77182732	SEC14L1	0.497652	0.0191154	lEZFVe	TRUE	reported	29672	382509	412181	17	75178814	0.0536	1.69e-06	11770	Oncostatin-M levels	TRUE	reported	Oncostatin-M levels	2	TRUE	0.0019434	22.9145	Oncostatin-M levels.lEZFVe
rs117867445	C	G	C	G	0.2926	0.012063	0.0172	0.00965736	FALSE	TRUE	FALSE	lEZFVe	9	134984662	FCN1	0.795348	0.0465086	lEZFVe	TRUE	reported	29672	382509	412181	9	137876508	0.0621	2.46e-06	10471	Oncostatin-M levels	TRUE	reported	Oncostatin-M levels	2	TRUE	0.00211572	22.1964	Oncostatin-M levels.lEZFVe
rs2285179	A	G	A	G	-0.0663	0.000402971	0.5586	0.56097	FALSE	FALSE	FALSE	lEZFVe	22	37815947	GCAT	0.96533	0.00927105	lEZFVe	TRUE	reported	29672	382509	412181	22	38211954	0.0122	5.5e-08	14288	Oncostatin-M levels	TRUE	reported	Oncostatin-M levels	2	TRUE	0.00206271	29.5289	Oncostatin-M levels.lEZFVe
rs2511241	T	C	T	C	0.177	0.0143142	0.9163	0.922506	FALSE	FALSE	FALSE	lEZFVe	11	73234296	P2RY2	0.405492	0.0172076	lEZFVe	TRUE	reported	29672	382509	412181	11	72945341	0.0236	6.38e-14	13668	Oncostatin-M levels	TRUE	reported	Oncostatin-M levels	2	TRUE	0.00409858	56.2418	Oncostatin-M levels.lEZFVe
rs28444486	A	G	A	G	0.0636	0.00406777	0.7378	0.747293	FALSE	FALSE	FALSE	lEZFVe	22	48835728	FAM19A5	0.700461	0.0105739	lEZFVe	TRUE	reported	29672	382509	412181	22	49231540	0.0136	2.92e-06	14735	Oncostatin-M levels	TRUE	reported	Oncostatin-M levels	2	TRUE	0.00148198	21.8664	Oncostatin-M levels.lEZFVe
rs3859189	A	G	A	G	0.1101	0.00226163	0.5367	0.558757	FALSE	FALSE	FALSE	lEZFVe	17	39980780	PSMD3	0.806911	0.00925332	lEZFVe	TRUE	reported	29672	382509	412181	17	38137033	0.0117	4.95e-21	14729	Oncostatin-M levels	TRUE	reported	Oncostatin-M levels	2	TRUE	0.00597622	88.5409	Oncostatin-M levels.lEZFVe
rs4823082	C	G	C	G	-0.159	-0.00212767	0.0363	0.0341832	FALSE	TRUE	FALSE	lEZFVe	22	30204116	HORMAD2	0.932368	0.0250708	lEZFVe	TRUE	reported	29672	382509	412181	22	30600105	0.0346	4.32e-06	14724	Oncostatin-M levels	TRUE	reported	Oncostatin-M levels	2	TRUE	0.00143217	21.1146	Oncostatin-M levels.lEZFVe
rs559651	T	C	T	C	-0.0594	0.0195564	0.6496	0.624546	FALSE	FALSE	FALSE	lEZFVe	8	41697848	ANK1	0.0391679	0.00948229	lEZFVe	TRUE	reported	29672	382509	412181	8	41555366	0.0125	2.01e-06	14715	Oncostatin-M levels	TRUE	reported	Oncostatin-M levels	2	TRUE	0.00153224	22.5784	Oncostatin-M levels.lEZFVe
rs61897429	A	G	A	G	-0.0847	0.0150114	0.139	0.140623	FALSE	FALSE	FALSE	lEZFVe	11	47403313	SLC39A13	0.255712	0.0132075	lEZFVe	TRUE	reported	29672	382509	412181	11	47424864	0.017	6.28e-07	14735	Oncostatin-M levels	TRUE	reported	Oncostatin-M levels	2	TRUE	0.00168185	24.8205	Oncostatin-M levels.lEZFVe
rs7007281	A	T	A	T	0.1155	-0.0266748	0.9154	0.934046	FALSE	TRUE	FALSE	lEZFVe	8	2764321	CSMD1	0.150902	0.0185712	lEZFVe	TRUE	reported	29672	382509	412181	8	2621859	0.0243	2e-06	11775	Oncostatin-M levels	TRUE	reported	Oncostatin-M levels	2	TRUE	0.00191495	22.588	Oncostatin-M levels.lEZFVe
rs7102957	T	C	T	C	-0.0803	-0.00544466	0.8631	0.805032	FALSE	FALSE	FALSE	lEZFVe	11	102463421	TMEM123	0.640124	0.0116457	lEZFVe	TRUE	reported	29672	382509	412181	11	102334152	0.0173	3.46e-06	14288	Oncostatin-M levels	TRUE	reported	Oncostatin-M levels	2	TRUE	0.00150561	21.5416	Oncostatin-M levels.lEZFVe
rs76275710	A	G	A	G	0.2665	-0.00567851	0.0176	0.0282364	FALSE	FALSE	FALSE	lEZFVe	10	29743204	SVIL	0.837126	0.0276231	lEZFVe	TRUE	reported	29672	382509	412181	10	30032133	0.0525	3.85e-07	14735	Oncostatin-M levels	TRUE	reported	Oncostatin-M levels	2	TRUE	0.00174569	25.7642	Oncostatin-M levels.lEZFVe
rs80303768	A	G	A	G	-0.152	0.0161189	0.0371	0.012192	FALSE	FALSE	FALSE	lEZFVe	21	41222751	BACE2	0.703848	0.0424036	lEZFVe	TRUE	reported	29672	382509	412181	21	42594678	0.0327	3.35e-06	14722	Oncostatin-M levels	TRUE	reported	Oncostatin-M levels	2	TRUE	0.00146551	21.6039	Oncostatin-M levels.lEZFVe
rs9264931	T	C	T	C	-0.1048	-0.0463245	0.8812	0.938939	FALSE	FALSE	FALSE	lEZFVe	6	31306419	HLA-C	0.0152848	0.0190985	lEZFVe	TRUE	reported	29672	382509	412181	6	31274196	0.0191	4.09e-08	14736	Oncostatin-M levels	TRUE	reported	Oncostatin-M levels	2	TRUE	0.00203887	30.1021	Oncostatin-M levels.lEZFVe
rs10412462	A	C	A	C	-0.1731	-0.0104577	0.0363	0.0561191	FALSE	FALSE	FALSE	lEZFVe	19	14580872	CLEC17A	0.600201	0.0199532	lEZFVe	TRUE	reported	29672	382509	412181	19	14691684	0.0366	2.25e-06	11790	Neurturin levels	TRUE	reported	Neurturin levels	2	TRUE	0.00189363	22.3645	Neurturin levels.lEZFVe
rs113580784	A	G	A	G	-0.2288	-0.0177411	0.0208	0.0468123	FALSE	FALSE	FALSE	lEZFVe	20	56894901	TFAP2C	0.412766	0.0216609	lEZFVe	TRUE	reported	29672	382509	412181	20	55469957	0.0495	3.8e-06	11768	Neurturin levels	TRUE	reported	Neurturin levels	2	TRUE	0.00181222	21.3613	Neurturin levels.lEZFVe
rs143131035	T	C	T	C	-0.4361	0.00604176	0.0118	0.0158748	FALSE	FALSE	FALSE	lEZFVe	4	43311203	GRXCR1	0.870859	0.0371646	lEZFVe	TRUE	reported	29672	382509	412181	4	43313220	0.0867	4.91e-07	7585	Neurturin levels	TRUE	reported	Neurturin levels	2	TRUE	0.00332454	25.2941	Neurturin levels.lEZFVe
rs182274799	A	G	A	G	0.1565	0.0233042	0.0646	0.0398528	FALSE	FALSE	FALSE	lEZFVe	11	10337241	AMPD3	0.325064	0.0236806	lEZFVe	TRUE	reported	29672	382509	412181	11	10358788	0.031	4.46e-07	9461	Neurturin levels	TRUE	reported	Neurturin levels	2	TRUE	0.00268658	25.4808	Neurturin levels.lEZFVe
rs192427410	T	G	T	G	0.3743	0.0232633	0.0252	0.0320942	FALSE	FALSE	FALSE	lEZFVe	8	43330638	HGSNAT	0.379688	0.0264815	lEZFVe	TRUE	reported	29672	382509	412181	8	43185781	0.0786	1.92e-06	8783	Neurturin levels	TRUE	reported	Neurturin levels	2	TRUE	0.00257532	22.6723	Neurturin levels.lEZFVe
rs29630	T	C	T	C	-0.074	0.00211176	0.2493	0.215417	FALSE	FALSE	FALSE	lEZFVe	5	171599584	FGF18	0.851687	0.0112948	lEZFVe	TRUE	reported	29672	382509	412181	5	171026588	0.0159	3.25e-06	11343	Neurturin levels	TRUE	reported	Neurturin levels	2	TRUE	0.00190596	21.6567	Neurturin levels.lEZFVe
rs4360502	A	G	A	G	-0.0652	0.00784563	0.3445	0.328782	FALSE	FALSE	FALSE	lEZFVe	1	214713299	CENPF	0.424522	0.00982422	lEZFVe	TRUE	reported	29672	382509	412181	1	214886642	0.0141	3.76e-06	11342	Neurturin levels	TRUE	reported	Neurturin levels	2	TRUE	0.0018817	21.3787	Neurturin levels.lEZFVe
rs62120726	A	G	A	G	0.0786	0.0100203	0.8077	0.872879	FALSE	FALSE	FALSE	lEZFVe	2	15594674	DDX1	0.465475	0.0137291	lEZFVe	TRUE	reported	29672	382509	412181	2	15734798	0.0172	4.88e-06	11343	Neurturin levels	TRUE	reported	Neurturin levels	2	TRUE	0.00183764	20.8791	Neurturin levels.lEZFVe
rs7202385	A	T	A	T	0.0746	0.0150131	0.6725	0.641602	FALSE	TRUE	FALSE	lEZFVe	16	26069562	HS3ST4	0.119535	0.00964399	lEZFVe	TRUE	reported	29672	382509	412181	16	26080883	0.0157	2.02e-06	9460	Neurturin levels	TRUE	reported	Neurturin levels	2	TRUE	0.00238096	22.5729	Neurturin levels.lEZFVe
rs76777800	T	C	T	C	0.3387	0.0121987	0.0176	0.00170099	FALSE	FALSE	FALSE	lEZFVe	3	73017935	PPP4R2	0.917025	0.11709	lEZFVe	TRUE	reported	29672	382509	412181	3	73067086	0.0738	4.44e-06	6941	Neurturin levels	TRUE	reported	Neurturin levels	2	TRUE	0.00302538	21.0568	Neurturin levels.lEZFVe
rs7712604	C	G	C	G	-0.0879	0.0255492	0.6738	0.706731	FALSE	TRUE	FALSE	lEZFVe	5	21508850	CDH12	0.0112323	0.0100771	lEZFVe	TRUE	reported	29672	382509	412181	5	21508959	0.0176	5.9e-07	8587	Neurturin levels	TRUE	reported	Neurturin levels	2	TRUE	0.00289635	24.9374	Neurturin levels.lEZFVe
rs77216559	T	C	T	C	0.1667	-0.016186	0.958	0.9589	FALSE	FALSE	FALSE	lEZFVe	11	4454680	OR52K2	0.489665	0.0234295	lEZFVe	TRUE	reported	29672	382509	412181	11	4475910	0.034	9.44e-07	11791	Neurturin levels	TRUE	reported	Neurturin levels	2	TRUE	0.0020346	24.0348	Neurturin levels.lEZFVe
rs8033310	T	C	T	C	0.1332	0.00543086	0.9133	0.92536	FALSE	FALSE	FALSE	lEZFVe	15	23800958	NDN	0.762592	0.0179783	lEZFVe	TRUE	reported	29672	382509	412181	15	24046105	0.0286	3.2e-06	11343	Neurturin levels	TRUE	reported	Neurturin levels	2	TRUE	0.00190862	21.687	Neurturin levels.lEZFVe
rs908372	C	G	C	G	-0.0622	0.00270094	0.3324	0.399534	FALSE	TRUE	FALSE	lEZFVe	2	171577863	CYBRD1	0.773979	0.00940525	lEZFVe	TRUE	reported	29672	382509	412181	2	172434373	0.0136	4.8e-06	11773	Neurturin levels	TRUE	reported	Neurturin levels	2	TRUE	0.00177356	20.9136	Neurturin levels.lEZFVe
rs10780690	T	G	T	G	0.0557	0.0151266	0.5265	0.53266	FALSE	FALSE	FALSE	lEZFVe	9	84863257	NTRK2	0.100436	0.00920812	lEZFVe	TRUE	reported	29672	382509	412181	9	87478172	0.012	3.46e-06	14296	Neurotrophin-3 levels	TRUE	reported	Neurotrophin-3 levels	2	TRUE	0.0015048	21.5421	Neurotrophin-3 levels.lEZFVe
rs11225042	A	C	A	C	-0.0973	-0.00630902	0.8737	0.84668	FALSE	FALSE	FALSE	lEZFVe	11	101856953	TRPC6	0.620725	0.01275	lEZFVe	TRUE	reported	29672	382509	412181	11	101727684	0.0203	1.64e-06	12412	Neurotrophin-3 levels	TRUE	reported	Neurotrophin-3 levels	2	TRUE	0.00184752	22.9701	Neurotrophin-3 levels.lEZFVe
rs112418830	T	C	T	C	0.1366	0.0142373	0.0567	0.07319	FALSE	FALSE	FALSE	lEZFVe	6	150972752	MTHFD1L	0.420147	0.0176604	lEZFVe	TRUE	reported	29672	382509	412181	6	151293888	0.0263	2.06e-07	14296	Neurotrophin-3 levels	TRUE	reported	Neurotrophin-3 levels	2	TRUE	0.00188346	26.973	Neurotrophin-3 levels.lEZFVe
rs12517801	A	G	A	G	-0.0555	0.00331209	0.3609	0.459825	FALSE	FALSE	FALSE	lEZFVe	5	1730939	MRPL36	0.720246	0.00924828	lEZFVe	TRUE	reported	29672	382509	412181	5	1731054	0.0121	4.5e-06	14726	Neurotrophin-3 levels	TRUE	reported	Neurotrophin-3 levels	2	TRUE	0.00142663	21.0357	Neurotrophin-3 levels.lEZFVe
rs145686993	C	G	C	G	-0.2464	0.0748119	0.0161	0.0129321	FALSE	TRUE	FALSE	lEZFVe	2	46079035	PRKCE	0.0709725	0.0414321	lEZFVe	TRUE	reported	29672	382509	412181	2	46306174	0.0539	4.84e-06	14257	Neurotrophin-3 levels	TRUE	reported	Neurotrophin-3 levels	2	TRUE	0.00146366	20.895	Neurotrophin-3 levels.lEZFVe
rs146532158	T	C	T	C	-0.1859	0.00904843	0.0249	0.0252941	FALSE	FALSE	FALSE	lEZFVe	10	114074103	ADRB1	0.757562	0.029313	lEZFVe	TRUE	reported	29672	382509	412181	10	115833862	0.0386	1.46e-06	14741	Neurotrophin-3 levels	TRUE	reported	Neurotrophin-3 levels	2	TRUE	0.00157099	23.1913	Neurotrophin-3 levels.lEZFVe
rs17537796	A	C	A	C	-0.2571	-0.0237902	0.9866	0.982937	FALSE	FALSE	FALSE	lEZFVe	7	39986573	CDK13	0.500013	0.0352724	lEZFVe	TRUE	reported	29672	382509	412181	7	40026172	0.0553	3.33e-06	14254	Neurotrophin-3 levels	TRUE	reported	Neurotrophin-3 levels	2	TRUE	0.00151412	21.6119	Neurotrophin-3 levels.lEZFVe
rs2034246	A	C	A	C	0.0582	0.0173422	0.5677	0.589801	FALSE	FALSE	FALSE	lEZFVe	5	115115890	TRIM36	0.0632237	0.00933577	lEZFVe	TRUE	reported	29672	382509	412181	5	114451587	0.012	1.23e-06	14296	Neurotrophin-3 levels	TRUE	reported	Neurotrophin-3 levels	2	TRUE	0.00164269	23.5192	Neurotrophin-3 levels.lEZFVe
rs2107473	A	G	A	G	-0.2393	-0.0111695	0.0175	0.015385	FALSE	FALSE	FALSE	lEZFVe	7	8723326	NXPH1	0.773216	0.03876	lEZFVe	TRUE	reported	29672	382509	412181	7	8762956	0.0507	2.36e-06	13394	Neurotrophin-3 levels	TRUE	reported	Neurotrophin-3 levels	2	TRUE	0.00166049	22.2743	Neurotrophin-3 levels.lEZFVe
rs2846299	A	G	A	G	0.0582	-0.000379632	0.3022	0.299246	FALSE	FALSE	FALSE	lEZFVe	11	123504348	GRAMD1B	0.969713	0.00999861	lEZFVe	TRUE	reported	29672	382509	412181	11	123375056	0.0125	3.22e-06	14721	Neurotrophin-3 levels	TRUE	reported	Neurotrophin-3 levels	2	TRUE	0.00147045	21.6754	Neurotrophin-3 levels.lEZFVe
rs28735437	C	G	C	G	-0.1168	0.00821728	0.1435	0.112824	FALSE	TRUE	FALSE	lEZFVe	15	87971624	NTRK3	0.571133	0.0145083	lEZFVe	TRUE	reported	29672	382509	412181	15	88514855	0.0164	1.06e-12	14737	Neurotrophin-3 levels	TRUE	reported	Neurotrophin-3 levels	2	TRUE	0.00343002	50.7153	Neurotrophin-3 levels.lEZFVe
rs3218587	A	G	A	G	0.1364	0.0166284	0.0429	0.0229008	FALSE	FALSE	FALSE	lEZFVe	6	111367724	REV3L	0.593699	0.0311694	lEZFVe	TRUE	reported	29672	382509	412181	6	111688927	0.0294	3.49e-06	14744	Neurotrophin-3 levels	TRUE	reported	Neurotrophin-3 levels	2	TRUE	0.00145776	21.5216	Neurotrophin-3 levels.lEZFVe
rs5751454	T	C	T	C	0.1823	-0.0147286	0.0287	0.0380005	FALSE	FALSE	FALSE	lEZFVe	22	43253709	SCUBE1	0.543274	0.0242299	lEZFVe	TRUE	reported	29672	382509	412181	22	43649715	0.0398	4.64e-06	13680	Neurotrophin-3 levels	TRUE	reported	Neurotrophin-3 levels	2	TRUE	0.00153128	20.977	Neurotrophin-3 levels.lEZFVe
rs58399805	A	T	A	T	0.1106	0.00129054	0.0799	0.0974104	FALSE	TRUE	FALSE	lEZFVe	12	5570938	ANO2	0.933447	0.015454	lEZFVe	TRUE	reported	29672	382509	412181	12	5680104	0.022	4.98e-07	14737	Neurotrophin-3 levels	TRUE	reported	Neurotrophin-3 levels	2	TRUE	0.00171203	25.27	Neurotrophin-3 levels.lEZFVe
rs72652073	C	G	C	G	0.058	0.000371363	0.3811	0.378299	FALSE	TRUE	FALSE	lEZFVe	8	71119666	EYA1	0.968856	0.00951172	lEZFVe	TRUE	reported	29672	382509	412181	8	72031901	0.0125	3.48e-06	14296	Neurotrophin-3 levels	TRUE	reported	Neurotrophin-3 levels	2	TRUE	0.00150372	21.5266	Neurotrophin-3 levels.lEZFVe
rs73166403	T	C	T	C	-0.092	-0.00202701	0.1114	0.111963	FALSE	FALSE	FALSE	lEZFVe	7	152601143	XRCC2	0.889849	0.0146359	lEZFVe	TRUE	reported	29672	382509	412181	7	152298228	0.02	4.22e-06	14296	Neurotrophin-3 levels	TRUE	reported	Neurotrophin-3 levels	2	TRUE	0.00147795	21.157	Neurotrophin-3 levels.lEZFVe
rs79759094	A	G	A	G	-0.1163	0.0143069	0.0638	0.0606909	FALSE	FALSE	FALSE	lEZFVe	4	7531372	SORCS2	0.456396	0.0192092	lEZFVe	TRUE	reported	29672	382509	412181	4	7533099	0.0251	3.6e-06	14728	Neurotrophin-3 levels	TRUE	reported	Neurotrophin-3 levels	2	TRUE	0.00145558	21.4661	Neurotrophin-3 levels.lEZFVe
rs10903115	A	G	A	G	-0.0559	-0.00587701	0.4429	0.445637	FALSE	FALSE	FALSE	lEZFVe	1	24935205	RUNX3	0.524712	0.00923914	lEZFVe	TRUE	reported	29672	382509	412181	1	25261696	0.0122	4.61e-06	14286	Natural killer cell receptor 2B4 levels	TRUE	reported	Natural killer cell receptor 2B4 levels	2	TRUE	0.00146742	20.9915	Natural killer cell receptor 2B4 levels.lEZFVe
rs10992054	T	C	T	C	-0.3705	-0.0368088	0.9873	0.993281	FALSE	FALSE	FALSE	lEZFVe	9	90094360	GADD45G	0.52437	0.0578188	lEZFVe	TRUE	reported	29672	382509	412181	9	92856642	0.0763	1.2e-06	12304	Natural killer cell receptor 2B4 levels	TRUE	reported	Natural killer cell receptor 2B4 levels	2	TRUE	0.00191271	23.5753	Natural killer cell receptor 2B4 levels.lEZFVe
rs11020961	A	G	A	G	0.0768	-0.0100331	0.8167	0.776749	FALSE	FALSE	FALSE	lEZFVe	11	94842443	AMOTL1	0.364216	0.0110574	lEZFVe	TRUE	reported	29672	382509	412181	11	94575608	0.0161	1.84e-06	14287	Natural killer cell receptor 2B4 levels	TRUE	reported	Natural killer cell receptor 2B4 levels	2	TRUE	0.00159015	22.7515	Natural killer cell receptor 2B4 levels.lEZFVe
rs11220506	A	G	A	G	-0.0702	-0.00198598	0.1876	0.25923	FALSE	FALSE	FALSE	lEZFVe	11	126465434	KIRREL3	0.84985	0.0104906	lEZFVe	TRUE	reported	29672	382509	412181	11	126335329	0.0147	1.79e-06	14729	Natural killer cell receptor 2B4 levels	TRUE	reported	Natural killer cell receptor 2B4 levels	2	TRUE	0.00154595	22.8024	Natural killer cell receptor 2B4 levels.lEZFVe
rs11265488	A	G	A	G	-0.0624	0.0118303	0.4675	0.441551	FALSE	FALSE	FALSE	lEZFVe	1	160804167	LY9	0.200542	0.00924233	lEZFVe	TRUE	reported	29672	382509	412181	1	160773957	0.0118	1.24e-07	14287	Natural killer cell receptor 2B4 levels	TRUE	reported	Natural killer cell receptor 2B4 levels	2	TRUE	0.00195351	27.9605	Natural killer cell receptor 2B4 levels.lEZFVe
rs11265493	A	G	A	G	0.2122	-0.00337976	0.4066	0.395845	FALSE	FALSE	FALSE	lEZFVe	1	160834012	CD244	0.718964	0.00939229	lEZFVe	TRUE	reported	29672	382509	412181	1	160803802	0.0119	3.99e-71	14287	Natural killer cell receptor 2B4 levels	TRUE	reported	Natural killer cell receptor 2B4 levels	2	TRUE	0.0217719	317.933	Natural killer cell receptor 2B4 levels.lEZFVe
rs114758826	A	G	A	G	-0.1804	0.000531292	0.0393	0.0347333	FALSE	FALSE	FALSE	lEZFVe	4	173609464	HAND2	0.983188	0.0252131	lEZFVe	TRUE	reported	29672	382509	412181	4	174530615	0.0337	8.65e-08	14728	Natural killer cell receptor 2B4 levels	TRUE	reported	Natural killer cell receptor 2B4 levels	2	TRUE	0.00194189	28.652	Natural killer cell receptor 2B4 levels.lEZFVe
rs139924614	A	G	A	G	0.1618	0.0514292	0.9666	0.99186	FALSE	FALSE	FALSE	lEZFVe	22	16733115	XKR3	0.318067	0.0515095	lEZFVe	TRUE	reported	29672	382509	412181	22	17214005	0.0348	3.33e-06	14725	Natural killer cell receptor 2B4 levels	TRUE	reported	Natural killer cell receptor 2B4 levels	2	TRUE	0.00146591	21.6142	Natural killer cell receptor 2B4 levels.lEZFVe
rs1434219	T	C	T	C	-0.0589	0.0017102	0.4388	0.432386	FALSE	FALSE	FALSE	lEZFVe	2	79327430	CTNNA2	0.854221	0.00930793	lEZFVe	TRUE	reported	29672	382509	412181	2	79554556	0.0123	1.68e-06	14287	Natural killer cell receptor 2B4 levels	TRUE	reported	Natural killer cell receptor 2B4 levels	2	TRUE	0.00160244	22.9277	Natural killer cell receptor 2B4 levels.lEZFVe
rs147033439	A	G	A	G	0.2053	-0.00908233	0.0249	0.0143247	FALSE	FALSE	FALSE	lEZFVe	1	88211646	PKN2	0.81193	0.0381712	lEZFVe	TRUE	reported	29672	382509	412181	1	88677329	0.0411	5.88e-07	14731	Natural killer cell receptor 2B4 levels	TRUE	reported	Natural killer cell receptor 2B4 levels	2	TRUE	0.00169094	24.948	Natural killer cell receptor 2B4 levels.lEZFVe
rs149458216	A	C	A	C	-0.2146	0.034203	0.0182	0.0154066	FALSE	FALSE	FALSE	lEZFVe	16	48868382	N4BP1	0.352412	0.0367805	lEZFVe	TRUE	reported	29672	382509	412181	16	48902293	0.047	4.97e-06	14725	Natural killer cell receptor 2B4 levels	TRUE	reported	Natural killer cell receptor 2B4 levels	2	TRUE	0.00141382	20.8451	Natural killer cell receptor 2B4 levels.lEZFVe
rs1574847	C	G	C	G	-0.0637	0.017225	0.2366	0.255083	FALSE	TRUE	FALSE	lEZFVe	4	27610137	STIM2	0.103032	0.0105654	lEZFVe	TRUE	reported	29672	382509	412181	4	27611759	0.0139	4.59e-06	14287	Natural killer cell receptor 2B4 levels	TRUE	reported	Natural killer cell receptor 2B4 levels	2	TRUE	0.00146781	20.9985	Natural killer cell receptor 2B4 levels.lEZFVe
rs2554697	A	G	A	G	0.0627	-0.00902066	0.6347	0.665921	FALSE	FALSE	FALSE	lEZFVe	8	4064283	CSMD1	0.355688	0.00976671	lEZFVe	TRUE	reported	29672	382509	412181	8	3921805	0.0134	2.88e-06	11782	Natural killer cell receptor 2B4 levels	TRUE	reported	Natural killer cell receptor 2B4 levels	2	TRUE	0.00185481	21.8903	Natural killer cell receptor 2B4 levels.lEZFVe
rs3184504	T	C	T	C	0.116	0.0310286	0.4764	0.40763	FALSE	FALSE	FALSE	lEZFVe	12	111446804	SH2B3	0.000877849	0.0093263	lEZFVe	TRUE	reported	29672	382509	412181	12	111884608	0.0128	1.27e-19	11784	Natural killer cell receptor 2B4 levels	TRUE	reported	Natural killer cell receptor 2B4 levels	2	TRUE	0.00692129	82.115	Natural killer cell receptor 2B4 levels.lEZFVe
rs34826779	T	G	T	G	0.063	-0.000378647	0.248	0.217981	FALSE	FALSE	FALSE	lEZFVe	8	105558736	ZFPM2	0.972894	0.0111436	lEZFVe	TRUE	reported	29672	382509	412181	8	106570964	0.0138	4.99e-06	14287	Natural killer cell receptor 2B4 levels	TRUE	reported	Natural killer cell receptor 2B4 levels	2	TRUE	0.00145663	20.8383	Natural killer cell receptor 2B4 levels.lEZFVe
rs3828139	T	C	T	C	0.0744	0.00731964	0.4677	0.517002	FALSE	FALSE	FALSE	lEZFVe	1	43787344	ST3GAL3	0.425934	0.00919358	lEZFVe	TRUE	reported	29672	382509	412181	1	44253015	0.0119	4.05e-10	14286	Natural killer cell receptor 2B4 levels	TRUE	reported	Natural killer cell receptor 2B4 levels	2	TRUE	0.00272869	39.0833	Natural killer cell receptor 2B4 levels.lEZFVe
rs4672486	A	G	A	G	0.0661	0.000710788	0.4329	0.450451	FALSE	FALSE	FALSE	lEZFVe	2	62268074	B3GNT2	0.938474	0.00920855	lEZFVe	TRUE	reported	29672	382509	412181	2	62495209	0.0117	1.61e-08	14720	Natural killer cell receptor 2B4 levels	TRUE	reported	Natural killer cell receptor 2B4 levels	2	TRUE	0.00216363	31.9133	Natural killer cell receptor 2B4 levels.lEZFVe
rs56272634	T	C	T	C	0.0704	0.0103394	0.6994	0.709454	FALSE	FALSE	FALSE	lEZFVe	2	111088491	ACOXL	0.306653	0.0101141	lEZFVe	TRUE	reported	29672	382509	412181	2	111846068	0.0126	2.31e-08	14729	Natural killer cell receptor 2B4 levels	TRUE	reported	Natural killer cell receptor 2B4 levels	2	TRUE	0.00211501	31.2137	Natural killer cell receptor 2B4 levels.lEZFVe
rs6928352	A	G	A	G	-0.1074	-0.00620681	0.0794	0.081365	FALSE	FALSE	FALSE	lEZFVe	6	614064	EXOC2	0.710295	0.0167093	lEZFVe	TRUE	reported	29672	382509	412181	6	614064	0.0215	5.87e-07	14731	Natural killer cell receptor 2B4 levels	TRUE	reported	Natural killer cell receptor 2B4 levels	2	TRUE	0.00169108	24.9501	Natural killer cell receptor 2B4 levels.lEZFVe
rs72837690	T	C	T	C	-0.0776	0.0270886	0.6405	0.577026	FALSE	FALSE	FALSE	lEZFVe	17	7185104	DLG4	0.00370621	0.00933399	lEZFVe	TRUE	reported	29672	382509	412181	17	7088423	0.0125	5.37e-10	14287	Natural killer cell receptor 2B4 levels	TRUE	reported	Natural killer cell receptor 2B4 levels	2	TRUE	0.00269025	38.5339	Natural killer cell receptor 2B4 levels.lEZFVe
rs78142752	T	C	T	C	0.2288	0.0213406	0.0184	0.0245072	FALSE	FALSE	FALSE	lEZFVe	5	96742838	CAST	0.468082	0.0294108	lEZFVe	TRUE	reported	29672	382509	412181	5	96078542	0.0497	4.15e-06	14734	Natural killer cell receptor 2B4 levels	TRUE	reported	Natural killer cell receptor 2B4 levels	2	TRUE	0.00143633	21.1905	Natural killer cell receptor 2B4 levels.lEZFVe
rs10140592	A	G	A	G	0.2704	0.0167993	0.0209	0.0265432	FALSE	FALSE	FALSE	lEZFVe	14	69984756	SMOC1	0.559887	0.0288147	lEZFVe	TRUE	reported	29672	382509	412181	14	70451473	0.0553	1.01e-06	13753	Monocyte chemoattractant protein-4 levels	TRUE	reported	Monocyte chemoattractant protein-4 levels	2	TRUE	0.00173545	23.9056	Monocyte chemoattractant protein-4 levels.lEZFVe
rs115511138	A	G	A	G	0.1956	-0.0256978	0.9694	0.99115	FALSE	FALSE	FALSE	lEZFVe	4	114645835	UGT8	0.605057	0.0496918	lEZFVe	TRUE	reported	29672	382509	412181	4	115566991	0.042	3.21e-06	13944	Monocyte chemoattractant protein-4 levels	TRUE	reported	Monocyte chemoattractant protein-4 levels	2	TRUE	0.00155302	21.6859	Monocyte chemoattractant protein-4 levels.lEZFVe
rs12075	A	G	A	G	0.189	0.0128675	0.5553	0.532379	FALSE	FALSE	FALSE	lEZFVe	1	159205564	ACKR1	0.162912	0.00922173	lEZFVe	TRUE	reported	29672	382509	412181	1	159175354	0.0114	9.89e-62	14733	Monocyte chemoattractant protein-4 levels	TRUE	reported	Monocyte chemoattractant protein-4 levels	2	TRUE	0.0183145	274.824	Monocyte chemoattractant protein-4 levels.lEZFVe
rs144118870	A	G	A	G	0.1749	-0.0346104	0.963	0.960049	FALSE	FALSE	FALSE	lEZFVe	6	31247030	HLA-C	0.14088	0.0235041	lEZFVe	TRUE	reported	29672	382509	412181	6	31214807	0.0368	2.01e-06	14735	Monocyte chemoattractant protein-4 levels	TRUE	reported	Monocyte chemoattractant protein-4 levels	2	TRUE	0.00153062	22.5853	Monocyte chemoattractant protein-4 levels.lEZFVe
rs2497351	T	C	T	C	0.0668	0.00267863	0.2018	0.195613	FALSE	FALSE	FALSE	lEZFVe	10	92760589	HHEX	0.816659	0.0115536	lEZFVe	TRUE	reported	29672	382509	412181	10	94520346	0.0145	4.09e-06	14736	Monocyte chemoattractant protein-4 levels	TRUE	reported	Monocyte chemoattractant protein-4 levels	2	TRUE	0.00143818	21.2206	Monocyte chemoattractant protein-4 levels.lEZFVe
rs2631360	A	G	A	G	0.0609	0.00494021	0.5448	0.655385	FALSE	FALSE	FALSE	lEZFVe	5	132371737	SLC22A5	0.609868	0.0096817	lEZFVe	TRUE	reported	29672	382509	412181	5	131707429	0.0131	3.34e-06	11782	Monocyte chemoattractant protein-4 levels	TRUE	reported	Monocyte chemoattractant protein-4 levels	2	TRUE	0.00183095	21.6082	Monocyte chemoattractant protein-4 levels.lEZFVe
rs2721961	T	G	T	G	-0.1201	-0.00169481	0.7293	0.69122	FALSE	FALSE	FALSE	lEZFVe	8	115645684	TRPS1	0.864585	0.00993792	lEZFVe	TRUE	reported	29672	382509	412181	8	116657911	0.0133	1.72e-19	14288	Monocyte chemoattractant protein-4 levels	TRUE	reported	Monocyte chemoattractant protein-4 levels	2	TRUE	0.00567466	81.5308	Monocyte chemoattractant protein-4 levels.lEZFVe
rs3136676	A	G	A	G	0.3903	-0.0120447	0.9384	0.945403	FALSE	FALSE	FALSE	lEZFVe	17	34356270	CCL13	0.550364	0.0201682	lEZFVe	TRUE	reported	29672	382509	412181	17	32683289	0.0251	1.6e-54	14728	Monocyte chemoattractant protein-4 levels	TRUE	reported	Monocyte chemoattractant protein-4 levels	2	TRUE	0.0161523	241.763	Monocyte chemoattractant protein-4 levels.lEZFVe
rs3917900	A	G	A	G	0.1557	-0.00438037	0.6401	0.663851	FALSE	FALSE	FALSE	lEZFVe	17	34260295	CCL2	0.652298	0.00972177	lEZFVe	TRUE	reported	29672	382509	412181	17	32587314	0.012	1.7e-38	14730	Monocyte chemoattractant protein-4 levels	TRUE	reported	Monocyte chemoattractant protein-4 levels	2	TRUE	0.0113	168.328	Monocyte chemoattractant protein-4 levels.lEZFVe
rs55842014	A	G	A	G	-0.0638	-0.0193645	0.3598	0.293074	FALSE	FALSE	FALSE	lEZFVe	3	46247622	CCR3	0.0562497	0.0101433	lEZFVe	TRUE	reported	29672	382509	412181	3	46289113	0.0131	1.11e-06	12404	Monocyte chemoattractant protein-4 levels	TRUE	reported	Monocyte chemoattractant protein-4 levels	2	TRUE	0.00190857	23.7153	Monocyte chemoattractant protein-4 levels.lEZFVe
rs62201455	A	C	A	C	-0.2136	-0.0165518	0.9807	0.949201	FALSE	FALSE	FALSE	lEZFVe	20	12708815	SPTLC3	0.42829	0.0208955	lEZFVe	TRUE	reported	29672	382509	412181	20	12689462	0.0451	2.18e-06	14722	Monocyte chemoattractant protein-4 levels	TRUE	reported	Monocyte chemoattractant protein-4 levels	2	TRUE	0.00152132	22.428	Monocyte chemoattractant protein-4 levels.lEZFVe
rs62336911	T	C	T	C	0.1569	-0.00455986	0.0417	0.0357208	FALSE	FALSE	FALSE	lEZFVe	4	175512557	GPM6A	0.856574	0.0252292	lEZFVe	TRUE	reported	29672	382509	412181	4	176433708	0.0332	2.29e-06	14288	Monocyte chemoattractant protein-4 levels	TRUE	reported	Monocyte chemoattractant protein-4 levels	2	TRUE	0.0015607	22.331	Monocyte chemoattractant protein-4 levels.lEZFVe
rs72825017	T	G	T	G	-0.1997	0.0361911	0.0594	0.0538763	FALSE	FALSE	FALSE	lEZFVe	17	34202691	ASIC2	0.0758228	0.0203841	lEZFVe	TRUE	reported	29672	382509	412181	17	32529710	0.0251	1.77e-15	14730	Monocyte chemoattractant protein-4 levels	TRUE	reported	Monocyte chemoattractant protein-4 levels	2	TRUE	0.00427901	63.2921	Monocyte chemoattractant protein-4 levels.lEZFVe
rs74794857	T	C	T	C	0.0674	-0.0137877	0.4123	0.375636	FALSE	FALSE	FALSE	lEZFVe	5	22143479	CDH12	0.15003	0.00957864	lEZFVe	TRUE	reported	29672	382509	412181	5	22143588	0.0139	1.24e-06	11760	Monocyte chemoattractant protein-4 levels	TRUE	reported	Monocyte chemoattractant protein-4 levels	2	TRUE	0.00199533	23.508	Monocyte chemoattractant protein-4 levels.lEZFVe
rs7612912	T	C	T	C	0.1281	0.0121341	0.6276	0.656172	FALSE	FALSE	FALSE	lEZFVe	3	42869129	ACKR2,CYP8B1,KRBOX1,RP11-136C24.3	0.208418	0.00964613	lEZFVe	TRUE	reported	29672	382509	412181	3	42910621	0.012	1.33e-26	14714	Monocyte chemoattractant protein-4 levels	TRUE	reported	Monocyte chemoattractant protein-4 levels	2	TRUE	0.00768519	113.94	Monocyte chemoattractant protein-4 levels.lEZFVe
rs8112014	A	G	A	G	-0.0578	-0.00897723	0.2923	0.247792	FALSE	FALSE	FALSE	lEZFVe	19	14662265	ADGRE3	0.397824	0.0106175	lEZFVe	TRUE	reported	29672	382509	412181	19	14773077	0.0126	4.49e-06	14724	Monocyte chemoattractant protein-4 levels	TRUE	reported	Monocyte chemoattractant protein-4 levels	2	TRUE	0.00142715	21.0405	Monocyte chemoattractant protein-4 levels.lEZFVe
rs847767	A	G	A	G	0.077	0.0268624	0.8533	0.833037	FALSE	FALSE	FALSE	lEZFVe	6	40083849	MOCS1	0.0285299	0.0122664	lEZFVe	TRUE	reported	29672	382509	412181	6	40051588	0.0168	4.58e-06	14733	Monocyte chemoattractant protein-4 levels	TRUE	reported	Monocyte chemoattractant protein-4 levels	2	TRUE	0.00142381	21.0041	Monocyte chemoattractant protein-4 levels.lEZFVe
rs926646	T	C	T	C	0.1432	-0.0252835	0.9545	0.964021	FALSE	FALSE	FALSE	lEZFVe	20	20042682	CRNKL1	0.30405	0.0245999	lEZFVe	TRUE	reported	29672	382509	412181	20	20023326	0.0304	2.47e-06	14732	Monocyte chemoattractant protein-4 levels	TRUE	reported	Monocyte chemoattractant protein-4 levels	2	TRUE	0.00150392	22.186	Monocyte chemoattractant protein-4 levels.lEZFVe
rs12075	A	G	A	G	-0.0899	0.0128675	0.5624	0.532379	FALSE	FALSE	FALSE	lEZFVe	1	159205564	ACKR1	0.162912	0.00922173	lEZFVe	TRUE	reported	29672	382509	412181	1	159175354	0.013	4.67e-12	11780	Monocyte chemoattractant protein-3 levels	TRUE	reported	Monocyte chemoattractant protein-3 levels	2	TRUE	0.00404322	47.8144	Monocyte chemoattractant protein-3 levels.lEZFVe
rs139796674	A	G	A	G	0.2334	-0.0113829	0.0249	0.0265635	FALSE	FALSE	FALSE	lEZFVe	9	107822071	KLF4	0.700963	0.0296412	lEZFVe	TRUE	reported	29672	382509	412181	9	110584352	0.0492	2.1e-06	11335	Monocyte chemoattractant protein-3 levels	TRUE	reported	Monocyte chemoattractant protein-3 levels	2	TRUE	0.00198147	22.5006	Monocyte chemoattractant protein-3 levels.lEZFVe
rs146174820	A	G	A	G	0.2663	-0.00932007	0.0247	0.00774035	FALSE	FALSE	FALSE	lEZFVe	2	68387100	PLEK	0.863455	0.0541936	lEZFVe	TRUE	reported	29672	382509	412181	2	68614232	0.0547	1.13e-06	10469	Monocyte chemoattractant protein-3 levels	TRUE	reported	Monocyte chemoattractant protein-3 levels	2	TRUE	0.00225881	23.6965	Monocyte chemoattractant protein-3 levels.lEZFVe
rs147793446	A	G	A	G	0.1941	0.0108467	0.0345	0.020241	FALSE	FALSE	FALSE	lEZFVe	1	201800182	NAV1	0.738123	0.0324423	lEZFVe	TRUE	reported	29672	382509	412181	1	201769310	0.0413	2.6e-06	11770	Monocyte chemoattractant protein-3 levels	TRUE	reported	Monocyte chemoattractant protein-3 levels	2	TRUE	0.0018731	22.084	Monocyte chemoattractant protein-3 levels.lEZFVe
rs148859911	A	G	A	G	0.1507	0.00799858	0.05	0.0482811	FALSE	FALSE	FALSE	lEZFVe	11	42223623	LRRC4C	0.709975	0.021508	lEZFVe	TRUE	reported	29672	382509	412181	11	42245173	0.0328	4.34e-06	11771	Monocyte chemoattractant protein-3 levels	TRUE	reported	Monocyte chemoattractant protein-3 levels	2	TRUE	0.00179014	21.106	Monocyte chemoattractant protein-3 levels.lEZFVe
rs16947053	A	G	A	G	0.2264	0.029599	0.9779	0.98472	FALSE	FALSE	FALSE	lEZFVe	15	92549345	FAM174B	0.432192	0.0376843	lEZFVe	TRUE	reported	29672	382509	412181	15	93092575	0.0487	3.34e-06	11783	Monocyte chemoattractant protein-3 levels	TRUE	reported	Monocyte chemoattractant protein-3 levels	2	TRUE	0.00183081	21.6083	Monocyte chemoattractant protein-3 levels.lEZFVe
rs182239847	T	G	T	G	-0.1716	0.00385432	0.9096	0.901205	FALSE	FALSE	FALSE	lEZFVe	4	143970991	GYPB	0.802333	0.0153971	lEZFVe	TRUE	reported	29672	382509	412181	4	144892144	0.0359	1.75e-06	9453	Monocyte chemoattractant protein-3 levels	TRUE	reported	Monocyte chemoattractant protein-3 levels	2	TRUE	0.00241117	22.843	Monocyte chemoattractant protein-3 levels.lEZFVe
rs2228467	T	C	T	C	-0.3169	0.00129347	0.9268	0.923719	FALSE	FALSE	FALSE	lEZFVe	3	42864624	ACKR2,CYP8B1,KRBOX1,RP11-136C24.3	0.940427	0.0173079	lEZFVe	TRUE	reported	29672	382509	412181	3	42906116	0.0252	2.88e-36	11782	Monocyte chemoattractant protein-3 levels	TRUE	reported	Monocyte chemoattractant protein-3 levels	2	TRUE	0.0132445	158.114	Monocyte chemoattractant protein-3 levels.lEZFVe
rs28667091	T	G	T	G	-0.0613	-0.00521759	0.4117	0.446639	FALSE	FALSE	FALSE	lEZFVe	4	47680980	CORIN	0.572236	0.00923856	lEZFVe	TRUE	reported	29672	382509	412181	4	47682997	0.0133	4.05e-06	11782	Monocyte chemoattractant protein-3 levels	TRUE	reported	Monocyte chemoattractant protein-3 levels	2	TRUE	0.00179977	21.2395	Monocyte chemoattractant protein-3 levels.lEZFVe
rs4146770	T	C	T	C	-0.0933	-0.00578449	0.7978	0.82007	FALSE	FALSE	FALSE	lEZFVe	3	151330756	MED12L	0.627434	0.0119184	lEZFVe	TRUE	reported	29672	382509	412181	3	151048544	0.0165	1.56e-08	11760	Monocyte chemoattractant protein-3 levels	TRUE	reported	Monocyte chemoattractant protein-3 levels	2	TRUE	0.0027115	31.9684	Monocyte chemoattractant protein-3 levels.lEZFVe
rs481267	A	G	A	G	-0.0754	-0.0245073	0.3263	0.363366	FALSE	FALSE	FALSE	lEZFVe	1	108175198	SLC25A24	0.010073	0.00952367	lEZFVe	TRUE	reported	29672	382509	412181	1	108717820	0.015	4.99e-07	9889	Monocyte chemoattractant protein-3 levels	TRUE	reported	Monocyte chemoattractant protein-3 levels	2	TRUE	0.00254859	25.2623	Monocyte chemoattractant protein-3 levels.lEZFVe
rs7116054	T	C	T	C	-0.0998	-0.0249496	0.1822	0.104199	FALSE	FALSE	FALSE	lEZFVe	11	69124227	TPCN2	0.0979941	0.0150784	lEZFVe	TRUE	reported	29672	382509	412181	11	68891695	0.0179	2.47e-08	11335	Monocyte chemoattractant protein-3 levels	TRUE	reported	Monocyte chemoattractant protein-3 levels	2	TRUE	0.00273492	31.0798	Monocyte chemoattractant protein-3 levels.lEZFVe
rs7213460	A	G	A	G	0.0942	0.0060389	0.4161	0.391509	FALSE	FALSE	FALSE	lEZFVe	17	34195594	ASIC2	0.52125	0.0094149	lEZFVe	TRUE	reported	29672	382509	412181	17	32522613	0.0132	9.58e-13	11780	Monocyte chemoattractant protein-3 levels	TRUE	reported	Monocyte chemoattractant protein-3 levels	2	TRUE	0.00430462	50.919	Monocyte chemoattractant protein-3 levels.lEZFVe
rs7327202	C	G	C	G	-0.0969	0.000808104	0.1497	0.166034	FALSE	TRUE	FALSE	lEZFVe	13	58357592	PCDH17	0.947773	0.0123369	lEZFVe	TRUE	reported	29672	382509	412181	13	58931726	0.0194	5.89e-07	10903	Monocyte chemoattractant protein-3 levels	TRUE	reported	Monocyte chemoattractant protein-3 levels	2	TRUE	0.002283	24.9439	Monocyte chemoattractant protein-3 levels.lEZFVe
rs74157668	T	C	T	C	0.1574	0.0186125	0.0404	0.0247679	FALSE	FALSE	FALSE	lEZFVe	10	119383800	GRK5	0.526323	0.0293744	lEZFVe	TRUE	reported	29672	382509	412181	10	121143312	0.0343	4.46e-06	11781	Monocyte chemoattractant protein-3 levels	TRUE	reported	Monocyte chemoattractant protein-3 levels	2	TRUE	0.00178428	21.0546	Monocyte chemoattractant protein-3 levels.lEZFVe
rs78848134	T	C	T	C	0.2441	0.012029	0.0198	0.0135192	FALSE	FALSE	FALSE	lEZFVe	20	42498017	PTPRT	0.762412	0.0397899	lEZFVe	TRUE	reported	29672	382509	412181	20	41126657	0.0514	2.04e-06	11296	Monocyte chemoattractant protein-3 levels	TRUE	reported	Monocyte chemoattractant protein-3 levels	2	TRUE	0.00199259	22.5493	Monocyte chemoattractant protein-3 levels.lEZFVe
rs9968876	T	G	T	G	-0.1046	-0.0142288	0.8991	0.930847	FALSE	FALSE	FALSE	lEZFVe	6	99639406	PRDM13	0.428688	0.0179784	lEZFVe	TRUE	reported	29672	382509	412181	6	100087282	0.0221	2.21e-06	11774	Monocyte chemoattractant protein-3 levels	TRUE	reported	Monocyte chemoattractant protein-3 levels	2	TRUE	0.00189902	22.3978	Monocyte chemoattractant protein-3 levels.lEZFVe
rs117265389	C	G	C	G	0.1734	-0.0379798	0.0256	0.0298909	FALSE	TRUE	FALSE	lEZFVe	16	4888451	PPL	0.155716	0.0267534	lEZFVe	TRUE	reported	29672	382509	412181	16	4938452	0.0377	4.24e-06	14733	Monocyte chemoattractant protein-1 levels	TRUE	reported	Monocyte chemoattractant protein-1 levels	2	TRUE	0.00143384	21.1522	Monocyte chemoattractant protein-1 levels.lEZFVe
rs117317477	T	G	T	G	-0.3227	-0.011998	0.0125	0.0491827	FALSE	FALSE	FALSE	lEZFVe	22	21567631	UBE2L3	0.575233	0.0214111	lEZFVe	TRUE	reported	29672	382509	412181	22	21921920	0.0704	4.57e-06	11725	Monocyte chemoattractant protein-1 levels	TRUE	reported	Monocyte chemoattractant protein-1 levels	2	TRUE	0.0017888	21.0077	Monocyte chemoattractant protein-1 levels.lEZFVe
rs117510656	T	C	T	C	-0.2587	-0.0173394	0.9806	0.976594	FALSE	FALSE	FALSE	lEZFVe	11	87566778	TMEM135	0.573205	0.0307797	lEZFVe	TRUE	reported	29672	382509	412181	11	87277670	0.0562	4.16e-06	14285	Monocyte chemoattractant protein-1 levels	TRUE	reported	Monocyte chemoattractant protein-1 levels	2	TRUE	0.00148114	21.1865	Monocyte chemoattractant protein-1 levels.lEZFVe
rs11870164	T	C	T	C	0.0751	-0.012278	0.2772	0.288806	FALSE	FALSE	FALSE	lEZFVe	17	34240660	CCL2	0.22413	0.0101002	lEZFVe	TRUE	reported	29672	382509	412181	17	32567679	0.013	7.61e-09	14733	Monocyte chemoattractant protein-1 levels	TRUE	reported	Monocyte chemoattractant protein-1 levels	2	TRUE	0.00226006	33.3683	Monocyte chemoattractant protein-1 levels.lEZFVe
rs12075	A	G	A	G	0.1694	0.0128675	0.5552	0.532379	FALSE	FALSE	FALSE	lEZFVe	1	159205564	ACKR1	0.162912	0.00922173	lEZFVe	TRUE	reported	29672	382509	412181	1	159175354	0.0113	8.39e-51	14730	Monocyte chemoattractant protein-1 levels	TRUE	reported	Monocyte chemoattractant protein-1 levels	2	TRUE	0.0150277	224.704	Monocyte chemoattractant protein-1 levels.lEZFVe
rs12133241	T	G	T	G	0.0728	-0.00323577	0.8345	0.844353	FALSE	FALSE	FALSE	lEZFVe	1	13933725	KAZN	0.7982	0.0126557	lEZFVe	TRUE	reported	29672	382509	412181	1	14260220	0.0157	3.54e-06	14713	Monocyte chemoattractant protein-1 levels	TRUE	reported	Monocyte chemoattractant protein-1 levels	2	TRUE	0.00145924	21.4983	Monocyte chemoattractant protein-1 levels.lEZFVe
rs12367122	A	G	A	G	0.0739	-0.000862508	0.1756	0.174245	FALSE	FALSE	FALSE	lEZFVe	12	30845435	TSPAN11	0.943186	0.0121026	lEZFVe	TRUE	reported	29672	382509	412181	12	30998369	0.0159	3.35e-06	14284	Monocyte chemoattractant protein-1 levels	TRUE	reported	Monocyte chemoattractant protein-1 levels	2	TRUE	0.00151004	21.599	Monocyte chemoattractant protein-1 levels.lEZFVe
rs146186562	T	G	T	G	-0.2293	0.0117561	0.9789	0.966803	FALSE	FALSE	FALSE	lEZFVe	6	20408498	E2F3	0.649697	0.0258841	lEZFVe	TRUE	reported	29672	382509	412181	6	20408729	0.0497	3.96e-06	14285	Monocyte chemoattractant protein-1 levels	TRUE	reported	Monocyte chemoattractant protein-1 levels	2	TRUE	0.00148788	21.2831	Monocyte chemoattractant protein-1 levels.lEZFVe
rs148307902	A	G	A	G	0.2553	-0.0798343	0.0243	0.0117918	FALSE	FALSE	FALSE	lEZFVe	5	2884900	C5orf38	0.0681412	0.0437671	lEZFVe	TRUE	reported	29672	382509	412181	5	2885014	0.0538	2.08e-06	13798	Monocyte chemoattractant protein-1 levels	TRUE	reported	Monocyte chemoattractant protein-1 levels	2	TRUE	0.00162934	22.5151	Monocyte chemoattractant protein-1 levels.lEZFVe
rs149604038	C	G	C	G	-0.2813	-0.0516265	0.9851	0.988908	FALSE	TRUE	FALSE	lEZFVe	3	185745757	IGF2BP2	0.251688	0.0450391	lEZFVe	TRUE	reported	29672	382509	412181	3	185463545	0.0556	4.21e-07	13798	Monocyte chemoattractant protein-1 levels	TRUE	reported	Monocyte chemoattractant protein-1 levels	2	TRUE	0.00185169	25.5933	Monocyte chemoattractant protein-1 levels.lEZFVe
rs181998213	T	C	T	C	0.3723	-0.0231033	0.9872	0.953987	FALSE	FALSE	FALSE	lEZFVe	3	46478298	LTF	0.29764	0.0221826	lEZFVe	TRUE	reported	29672	382509	412181	3	46519788	0.0695	8.47e-08	14285	Monocyte chemoattractant protein-1 levels	TRUE	reported	Monocyte chemoattractant protein-1 levels	2	TRUE	0.00200477	28.6917	Monocyte chemoattractant protein-1 levels.lEZFVe
rs1846616	A	T	A	T	0.0856	-0.000291531	0.362	0.353204	FALSE	TRUE	FALSE	lEZFVe	3	45990949	FYCO1	0.975766	0.00959714	lEZFVe	TRUE	reported	29672	382509	412181	3	46032441	0.0119	6.33e-13	14719	Monocyte chemoattractant protein-1 levels	TRUE	reported	Monocyte chemoattractant protein-1 levels	2	TRUE	0.00350309	51.7362	Monocyte chemoattractant protein-1 levels.lEZFVe
rs190108694	A	G	A	G	-0.2084	-0.0138666	0.0286	0.0180798	FALSE	FALSE	FALSE	lEZFVe	18	77421512	GALR1	0.691157	0.0349034	lEZFVe	TRUE	reported	29672	382509	412181	18	75133468	0.0455	4.64e-06	11325	Monocyte chemoattractant protein-1 levels	TRUE	reported	Monocyte chemoattractant protein-1 levels	2	TRUE	0.00184897	20.9747	Monocyte chemoattractant protein-1 levels.lEZFVe
rs207311	T	C	T	C	0.0579	-0.00126963	0.6697	0.640756	FALSE	FALSE	FALSE	lEZFVe	4	19074255	LCORL	0.89492	0.00961249	lEZFVe	TRUE	reported	29672	382509	412181	4	19075878	0.0126	4.32e-06	14285	Monocyte chemoattractant protein-1 levels	TRUE	reported	Monocyte chemoattractant protein-1 levels	2	TRUE	0.00147603	21.1133	Monocyte chemoattractant protein-1 levels.lEZFVe
rs34292320	T	C	T	C	-0.0684	-0.00398225	0.2742	0.26113	FALSE	FALSE	FALSE	lEZFVe	13	42979689	EPSTI1	0.704202	0.0104891	lEZFVe	TRUE	reported	29672	382509	412181	13	43553825	0.0134	3.32e-07	14285	Monocyte chemoattractant protein-1 levels	TRUE	reported	Monocyte chemoattractant protein-1 levels	2	TRUE	0.00182067	26.052	Monocyte chemoattractant protein-1 levels.lEZFVe
rs35728689	A	G	A	G	0.3004	-0.00228936	0.0959	0.079221	FALSE	FALSE	FALSE	lEZFVe	3	46348737	CCR2	0.892965	0.0170146	lEZFVe	TRUE	reported	29672	382509	412181	3	46390228	0.0198	5.44e-52	14732	Monocyte chemoattractant protein-1 levels	TRUE	reported	Monocyte chemoattractant protein-1 levels	2	TRUE	0.0153842	230.15	Monocyte chemoattractant protein-1 levels.lEZFVe
rs4682862	A	G	A	G	0.0576	0.012767	0.6154	0.651722	FALSE	FALSE	FALSE	lEZFVe	3	42835921	ACKR2,KRBOX1,RP11-136C24.3	0.184841	0.00962823	lEZFVe	TRUE	reported	29672	382509	412181	3	42877413	0.0122	2.34e-06	14285	Monocyte chemoattractant protein-1 levels	TRUE	reported	Monocyte chemoattractant protein-1 levels	2	TRUE	0.001558	22.2877	Monocyte chemoattractant protein-1 levels.lEZFVe
rs7619350	A	G	A	G	0.0986	0.0108952	0.118	0.124637	FALSE	FALSE	FALSE	lEZFVe	3	132550591	ACAD11	0.433587	0.0139134	lEZFVe	TRUE	reported	29672	382509	412181	3	132269435	0.0201	9.32e-07	11764	Monocyte chemoattractant protein-1 levels	TRUE	reported	Monocyte chemoattractant protein-1 levels	2	TRUE	0.00204136	24.0596	Monocyte chemoattractant protein-1 levels.lEZFVe
rs77128226	T	C	T	C	-0.1063	-0.028163	0.0875	0.055026	FALSE	FALSE	FALSE	lEZFVe	20	15232872	MACROD2	0.162651	0.020171	lEZFVe	TRUE	reported	29672	382509	412181	20	15213518	0.0218	1.08e-06	14285	Monocyte chemoattractant protein-1 levels	TRUE	reported	Monocyte chemoattractant protein-1 levels	2	TRUE	0.00166169	23.7735	Monocyte chemoattractant protein-1 levels.lEZFVe
rs77344300	T	C	T	C	-0.1381	0.0213633	0.0491	0.0452197	FALSE	FALSE	FALSE	lEZFVe	9	76223123	PCSK5	0.338997	0.0223431	lEZFVe	TRUE	reported	29672	382509	412181	9	78838039	0.0293	2.44e-06	14733	Monocyte chemoattractant protein-1 levels	TRUE	reported	Monocyte chemoattractant protein-1 levels	2	TRUE	0.00150559	22.2123	Monocyte chemoattractant protein-1 levels.lEZFVe
rs79697698	T	C	T	C	-0.348	0.0140732	0.0136	0.0502086	FALSE	FALSE	FALSE	lEZFVe	20	9105433	PLCB4	0.504276	0.0210748	lEZFVe	TRUE	reported	29672	382509	412181	20	9086080	0.0653	9.86e-08	13752	Monocyte chemoattractant protein-1 levels	TRUE	reported	Monocyte chemoattractant protein-1 levels	2	TRUE	0.00206096	28.3968	Monocyte chemoattractant protein-1 levels.lEZFVe
rs9942602	T	C	T	C	0.0618	-0.00731865	0.4922	0.398889	FALSE	FALSE	FALSE	lEZFVe	7	17937431	SNX13	0.434438	0.00936344	lEZFVe	TRUE	reported	29672	382509	412181	7	17977054	0.0117	1.28e-07	14728	Monocyte chemoattractant protein-1 levels	TRUE	reported	Monocyte chemoattractant protein-1 levels	2	TRUE	0.00189077	27.8963	Monocyte chemoattractant protein-1 levels.lEZFVe
rs112168535	T	C	T	C	-0.1553	0.0321606	0.9555	0.961103	FALSE	FALSE	FALSE	lEZFVe	16	4654768	MGRN1	0.173756	0.0236434	lEZFVe	TRUE	reported	29672	382509	412181	16	4704769	0.0316	8.9e-07	13670	Monocyte chemoattractant protein 2 levels	TRUE	reported	Monocyte chemoattractant protein 2 levels	2	TRUE	0.00176374	24.1493	Monocyte chemoattractant protein 2 levels.lEZFVe
rs11652256	A	G	A	G	-0.9051	-0.0182138	0.0323	0.0301986	FALSE	FALSE	FALSE	lEZFVe	17	34305359	CCL8	0.497891	0.0268715	lEZFVe	TRUE	reported	29672	382509	412181	17	32632378	0.0354	3.48e-144	14736	Monocyte chemoattractant protein 2 levels	TRUE	reported	Monocyte chemoattractant protein 2 levels	2	TRUE	0.0424772	653.624	Monocyte chemoattractant protein 2 levels.lEZFVe
rs12075	A	G	A	G	-0.0973	0.0128675	0.5553	0.532379	FALSE	FALSE	FALSE	lEZFVe	1	159205564	ACKR1	0.162912	0.00922173	lEZFVe	TRUE	reported	29672	382509	412181	1	159175354	0.0116	4.95e-17	14733	Monocyte chemoattractant protein 2 levels	TRUE	reported	Monocyte chemoattractant protein 2 levels	2	TRUE	0.0047528	70.3478	Monocyte chemoattractant protein 2 levels.lEZFVe
rs12523126	A	T	A	T	0.1121	-0.0265475	0.0746	0.0655828	FALSE	TRUE	FALSE	lEZFVe	5	166222350	TENM2	0.156201	0.0187223	lEZFVe	TRUE	reported	29672	382509	412181	5	165649355	0.0232	1.35e-06	14288	Monocyte chemoattractant protein 2 levels	TRUE	reported	Monocyte chemoattractant protein 2 levels	2	TRUE	0.00163138	23.344	Monocyte chemoattractant protein 2 levels.lEZFVe
rs138884871	T	C	T	C	0.2198	-0.0271414	0.0188	0.0162025	FALSE	FALSE	FALSE	lEZFVe	3	47029967	SETD2	0.458163	0.0365849	lEZFVe	TRUE	reported	29672	382509	412181	3	47071457	0.0473	3.37e-06	13672	Monocyte chemoattractant protein 2 levels	TRUE	reported	Monocyte chemoattractant protein 2 levels	2	TRUE	0.00157694	21.5908	Monocyte chemoattractant protein 2 levels.lEZFVe
rs144101664	T	C	T	C	-0.3694	0.0192093	0.014	0.0132182	FALSE	FALSE	FALSE	lEZFVe	17	34447366	CCL1	0.639561	0.041018	lEZFVe	TRUE	reported	29672	382509	412181	17	32774385	0.0547	1.45e-11	14288	Monocyte chemoattractant protein 2 levels	TRUE	reported	Monocyte chemoattractant protein 2 levels	2	TRUE	0.00318173	45.5993	Monocyte chemoattractant protein 2 levels.lEZFVe
rs144618566	T	C	T	C	0.5171	-0.091748	0.0169	0.00366353	FALSE	FALSE	FALSE	lEZFVe	17	34325288	CCL8	0.237283	0.0776338	lEZFVe	TRUE	reported	29672	382509	412181	17	32652307	0.0538	7.15e-22	13801	Monocyte chemoattractant protein 2 levels	TRUE	reported	Monocyte chemoattractant protein 2 levels	2	TRUE	0.00664931	92.368	Monocyte chemoattractant protein 2 levels.lEZFVe
rs145516279	A	G	A	G	0.2225	-0.0684382	0.979	0.982176	FALSE	FALSE	FALSE	lEZFVe	5	147972352	SPINK5	0.0526538	0.0353183	lEZFVe	TRUE	reported	29672	382509	412181	5	147351915	0.048	3.56e-06	14288	Monocyte chemoattractant protein 2 levels	TRUE	reported	Monocyte chemoattractant protein 2 levels	2	TRUE	0.0015016	21.4841	Monocyte chemoattractant protein 2 levels.lEZFVe
rs16969443	T	C	T	C	-0.4966	-0.00655292	0.9763	0.951302	FALSE	FALSE	FALSE	lEZFVe	17	34306244	CCL8	0.758979	0.0213574	lEZFVe	TRUE	reported	29672	382509	412181	17	32633263	0.0757	5.38e-11	10826	Monocyte chemoattractant protein 2 levels	TRUE	reported	Monocyte chemoattractant protein 2 levels	2	TRUE	0.00395941	43.027	Monocyte chemoattractant protein 2 levels.lEZFVe
rs181726805	A	G	A	G	-0.2479	-0.00263452	0.9838	0.972618	FALSE	FALSE	FALSE	lEZFVe	9	92895704	ZNF484	0.925962	0.0283506	lEZFVe	TRUE	reported	29672	382509	412181	9	95657986	0.0536	3.75e-06	14736	Monocyte chemoattractant protein 2 levels	TRUE	reported	Monocyte chemoattractant protein 2 levels	2	TRUE	0.00144949	21.3877	Monocyte chemoattractant protein 2 levels.lEZFVe
rs1821142	T	C	T	C	0.4013	-0.00151018	0.0184	0.009333	FALSE	FALSE	FALSE	lEZFVe	17	34322969	CCL8	0.975062	0.0483104	lEZFVe	TRUE	reported	29672	382509	412181	17	32649988	0.0478	4.64e-17	13422	Monocyte chemoattractant protein 2 levels	TRUE	reported	Monocyte chemoattractant protein 2 levels	2	TRUE	0.00522385	70.4722	Monocyte chemoattractant protein 2 levels.lEZFVe
rs188234686	C	G	C	G	-0.3591	0.00229335	0.981	0.980273	FALSE	TRUE	FALSE	lEZFVe	17	34298229	CCL11	0.944485	0.0329344	lEZFVe	TRUE	reported	29672	382509	412181	17	32625248	0.0509	1.73e-12	12847	Monocyte chemoattractant protein 2 levels	TRUE	reported	Monocyte chemoattractant protein 2 levels	2	TRUE	0.00385935	49.7654	Monocyte chemoattractant protein 2 levels.lEZFVe
rs34202026	A	T	A	T	0.6652	-0.0167022	0.9715	0.969425	FALSE	TRUE	FALSE	lEZFVe	17	34320338	CCL8	0.535435	0.0269506	lEZFVe	TRUE	reported	29672	382509	412181	17	32647357	0.0371	6.89e-72	14719	Monocyte chemoattractant protein 2 levels	TRUE	reported	Monocyte chemoattractant protein 2 levels	2	TRUE	0.0213744	321.438	Monocyte chemoattractant protein 2 levels.lEZFVe
rs35904471	T	C	T	C	0.0761	-0.00435151	0.2662	0.328683	FALSE	FALSE	FALSE	lEZFVe	17	78948620	LGALS3BP	0.659872	0.00988781	lEZFVe	TRUE	reported	29672	382509	412181	17	76944702	0.0165	3.99e-06	11337	Monocyte chemoattractant protein 2 levels	TRUE	reported	Monocyte chemoattractant protein 2 levels	2	TRUE	0.00187279	21.2679	Monocyte chemoattractant protein 2 levels.lEZFVe
rs407595	A	C	A	C	0.0697	0.0139971	0.2073	0.239829	FALSE	FALSE	FALSE	lEZFVe	5	125763834	GRAMD3	0.19267	0.0107445	lEZFVe	TRUE	reported	29672	382509	412181	5	125099527	0.0147	2.12e-06	14287	Monocyte chemoattractant protein 2 levels	TRUE	reported	Monocyte chemoattractant protein 2 levels	2	TRUE	0.00157111	22.4786	Monocyte chemoattractant protein 2 levels.lEZFVe
rs4722985	T	C	T	C	-0.0626	0.0169337	0.709	0.787985	FALSE	FALSE	FALSE	lEZFVe	7	30432475	NOD1	0.134999	0.0113294	lEZFVe	TRUE	reported	29672	382509	412181	7	30472091	0.0133	2.52e-06	14288	Monocyte chemoattractant protein 2 levels	TRUE	reported	Monocyte chemoattractant protein 2 levels	2	TRUE	0.00154811	22.1506	Monocyte chemoattractant protein 2 levels.lEZFVe
rs6685547	A	G	A	G	0.1462	-0.00487948	0.0505	0.0314826	FALSE	FALSE	FALSE	lEZFVe	1	224694422	CNIH3	0.854744	0.0266538	lEZFVe	TRUE	reported	29672	382509	412181	1	224882124	0.0289	4.22e-07	13239	Monocyte chemoattractant protein 2 levels	TRUE	reported	Monocyte chemoattractant protein 2 levels	2	TRUE	0.00192932	25.5878	Monocyte chemoattractant protein 2 levels.lEZFVe
rs72825048	A	G	A	G	-0.812	0.0328491	0.0508	0.0497058	FALSE	FALSE	FALSE	lEZFVe	17	34244211	CCL2	0.120896	0.021179	lEZFVe	TRUE	reported	29672	382509	412181	17	32571230	0.0268	1e-200	14734	Monocyte chemoattractant protein 2 levels	TRUE	reported	Monocyte chemoattractant protein 2 levels	2	TRUE	0.0586506	917.875	Monocyte chemoattractant protein 2 levels.lEZFVe
rs74350159	A	G	A	G	0.2798	0.0304081	0.012	0.00942553	FALSE	FALSE	FALSE	lEZFVe	21	35369599	RUNX1	0.515905	0.0468054	lEZFVe	TRUE	reported	29672	382509	412181	21	36741897	0.0608	4.19e-06	13801	Monocyte chemoattractant protein 2 levels	TRUE	reported	Monocyte chemoattractant protein 2 levels	2	TRUE	0.00153219	21.1751	Monocyte chemoattractant protein 2 levels.lEZFVe
rs75573205	C	G	C	G	0.1906	0.0167858	0.976	0.961736	FALSE	TRUE	FALSE	lEZFVe	11	101553551	TRPC6	0.484744	0.0240245	lEZFVe	TRUE	reported	29672	382509	412181	11	101424282	0.0408	2.99e-06	14725	Monocyte chemoattractant protein 2 levels	TRUE	reported	Monocyte chemoattractant protein 2 levels	2	TRUE	0.00147988	21.8206	Monocyte chemoattractant protein 2 levels.lEZFVe
rs75580960	T	C	T	C	-0.0904	0.019948	0.8703	0.853054	FALSE	FALSE	FALSE	lEZFVe	19	2151762	AP3D1	0.125598	0.0130235	lEZFVe	TRUE	reported	29672	382509	412181	19	2151761	0.0188	1.52e-06	13224	Monocyte chemoattractant protein 2 levels	TRUE	reported	Monocyte chemoattractant protein 2 levels	2	TRUE	0.00174542	23.1183	Monocyte chemoattractant protein 2 levels.lEZFVe
rs76263310	A	G	A	G	0.296	-0.00294163	0.0187	0.0215665	FALSE	FALSE	FALSE	lEZFVe	17	34318110	CCL8	0.926238	0.0317742	lEZFVe	TRUE	reported	29672	382509	412181	17	32645129	0.0455	7.74e-11	14727	Monocyte chemoattractant protein 2 levels	TRUE	reported	Monocyte chemoattractant protein 2 levels	2	TRUE	0.0028655	42.3157	Monocyte chemoattractant protein 2 levels.lEZFVe
rs78743764	A	C	A	C	-0.2226	-0.0449021	0.019	0.0173475	FALSE	FALSE	FALSE	lEZFVe	1	3385398	PRDM16	0.207048	0.0355878	lEZFVe	TRUE	reported	29672	382509	412181	1	3301962	0.048	3.53e-06	13656	Monocyte chemoattractant protein 2 levels	TRUE	reported	Monocyte chemoattractant protein 2 levels	2	TRUE	0.00157239	21.5033	Monocyte chemoattractant protein 2 levels.lEZFVe
rs79567569	A	C	A	C	-0.3284	0.0998882	0.9877	0.996677	FALSE	FALSE	FALSE	lEZFVe	6	166642770	RPS6KA2	0.199186	0.0778021	lEZFVe	TRUE	reported	29672	382509	412181	6	167056258	0.0669	9.16e-07	13386	Monocyte chemoattractant protein 2 levels	TRUE	reported	Monocyte chemoattractant protein 2 levels	2	TRUE	0.00179689	24.0929	Monocyte chemoattractant protein 2 levels.lEZFVe
rs80131163	A	G	A	G	0.1962	-0.0271366	0.9686	0.940745	FALSE	FALSE	FALSE	lEZFVe	18	34097406	NOL4	0.163574	0.0194786	lEZFVe	TRUE	reported	29672	382509	412181	18	31677370	0.0399	8.77e-07	14730	Monocyte chemoattractant protein 2 levels	TRUE	reported	Monocyte chemoattractant protein 2 levels	2	TRUE	0.00163884	24.1765	Monocyte chemoattractant protein 2 levels.lEZFVe
rs80219280	T	G	T	G	-0.904	0.0152466	0.0365	0.0204778	FALSE	FALSE	FALSE	lEZFVe	17	34283515	CCL11	0.636863	0.0322959	lEZFVe	TRUE	reported	29672	382509	412181	17	32610534	0.0322	2e-173	14736	Monocyte chemoattractant protein 2 levels	TRUE	reported	Monocyte chemoattractant protein 2 levels	2	TRUE	0.0507711	788.072	Monocyte chemoattractant protein 2 levels.lEZFVe
rs948962	A	C	A	C	0.0544	-0.00369561	0.4764	0.55759	FALSE	FALSE	FALSE	lEZFVe	11	77208433	MYO7A	0.690335	0.00927613	lEZFVe	TRUE	reported	29672	382509	412181	11	76919478	0.0119	4.84e-06	14736	Monocyte chemoattractant protein 2 levels	TRUE	reported	Monocyte chemoattractant protein 2 levels	2	TRUE	0.00141615	20.8951	Monocyte chemoattractant protein 2 levels.lEZFVe
rs9889517	A	G	A	G	0.0609	-0.0187247	0.4783	0.405117	FALSE	FALSE	FALSE	lEZFVe	17	4800880	RP11-81A22.5	0.0469235	0.00942363	lEZFVe	TRUE	reported	29672	382509	412181	17	4704175	0.0121	4.83e-07	14288	Monocyte chemoattractant protein 2 levels	TRUE	reported	Monocyte chemoattractant protein 2 levels	2	TRUE	0.0017698	25.3281	Monocyte chemoattractant protein 2 levels.lEZFVe
rs112062276	T	G	T	G	0.1203	-0.0143328	0.0601	0.0863094	FALSE	FALSE	FALSE	lEZFVe	6	133839360	TCF21	0.380781	0.016353	lEZFVe	TRUE	reported	29672	382509	412181	6	134160498	0.0249	1.36e-06	14733	Matrix metalloproteinase-10 levels	TRUE	reported	Matrix metalloproteinase-10 levels	2	TRUE	0.00158181	23.3385	Matrix metalloproteinase-10 levels.lEZFVe
rs11225354	T	C	T	C	0.2957	-0.00993322	0.879	0.880875	FALSE	FALSE	FALSE	lEZFVe	11	102639315	MMP20	0.483183	0.0141662	lEZFVe	TRUE	reported	29672	382509	412181	11	102510046	0.0181	5.38e-60	14296	Matrix metalloproteinase-10 levels	TRUE	reported	Matrix metalloproteinase-10 levels	2	TRUE	0.0183273	266.861	Matrix metalloproteinase-10 levels.lEZFVe
rs112327130	C	G	C	G	-0.2862	0.00968096	0.0153	0.00447926	FALSE	TRUE	FALSE	lEZFVe	8	77041425	PEX2	0.891536	0.0709953	lEZFVe	TRUE	reported	29672	382509	412181	8	77953661	0.0608	2.51e-06	12456	Matrix metalloproteinase-10 levels	TRUE	reported	Matrix metalloproteinase-10 levels	2	TRUE	0.00177575	22.1545	Matrix metalloproteinase-10 levels.lEZFVe
rs113958571	A	G	A	G	-0.2315	0.169218	0.0188	0.00476437	FALSE	FALSE	FALSE	lEZFVe	20	20731052	RALGAPA2	0.0115085	0.0669676	lEZFVe	TRUE	reported	29672	382509	412181	20	20711695	0.0503	4.18e-06	14296	Matrix metalloproteinase-10 levels	TRUE	reported	Matrix metalloproteinase-10 levels	2	TRUE	0.00147948	21.179	Matrix metalloproteinase-10 levels.lEZFVe
rs12567824	A	C	A	C	0.07	0.0167567	0.822	0.830516	FALSE	FALSE	FALSE	lEZFVe	1	160020232	KCNJ10	0.17135	0.0122502	lEZFVe	TRUE	reported	29672	382509	412181	1	159990022	0.0153	4.76e-06	14296	Matrix metalloproteinase-10 levels	TRUE	reported	Matrix metalloproteinase-10 levels	2	TRUE	0.00146205	20.9292	Matrix metalloproteinase-10 levels.lEZFVe
rs1356799	T	G	T	G	-0.069	0.015878	0.7974	0.782317	FALSE	FALSE	FALSE	lEZFVe	2	139810097	LRP1B	0.155165	0.0111697	lEZFVe	TRUE	reported	29672	382509	412181	2	140567666	0.015	4.22e-06	13869	Matrix metalloproteinase-10 levels	TRUE	reported	Matrix metalloproteinase-10 levels	2	TRUE	0.00152338	21.1569	Matrix metalloproteinase-10 levels.lEZFVe
rs142915220	A	G	A	G	-0.3256	0.0732414	0.9794	0.993042	FALSE	FALSE	FALSE	lEZFVe	11	103011223	DCUN1D5	0.187962	0.0556278	lEZFVe	TRUE	reported	29672	382509	412181	11	102881952	0.0494	4.37e-11	13809	Matrix metalloproteinase-10 levels	TRUE	reported	Matrix metalloproteinase-10 levels	2	TRUE	0.00313609	43.4362	Matrix metalloproteinase-10 levels.lEZFVe
rs17099622	A	G	A	G	-0.2064	0.0155199	0.9296	0.921843	FALSE	FALSE	FALSE	lEZFVe	11	102829621	MMP3	0.365576	0.017153	lEZFVe	TRUE	reported	29672	382509	412181	11	102700352	0.0233	8.12e-19	14296	Matrix metalloproteinase-10 levels	TRUE	reported	Matrix metalloproteinase-10 levels	2	TRUE	0.00545903	78.4597	Matrix metalloproteinase-10 levels.lEZFVe
rs17860955	T	C	T	C	1.1371	0.0764555	0.983	0.995813	FALSE	FALSE	FALSE	lEZFVe	11	102778751	MMP10	0.271982	0.0695993	lEZFVe	TRUE	reported	29672	382509	412181	11	102649482	0.047	2.6e-129	14256	Matrix metalloproteinase-10 levels	TRUE	reported	Matrix metalloproteinase-10 levels	2	TRUE	0.0394393	585.249	Matrix metalloproteinase-10 levels.lEZFVe
rs2584662	A	C	A	C	-0.0597	-0.00822377	0.585	0.587051	FALSE	FALSE	FALSE	lEZFVe	17	49393125	PHB	0.378656	0.00934121	lEZFVe	TRUE	reported	29672	382509	412181	17	47470487	0.0122	9.91e-07	14296	Matrix metalloproteinase-10 levels	TRUE	reported	Matrix metalloproteinase-10 levels	2	TRUE	0.0016722	23.9424	Matrix metalloproteinase-10 levels.lEZFVe
rs3742926	T	C	T	C	-0.0912	-0.00209718	0.0978	0.129953	FALSE	FALSE	FALSE	lEZFVe	14	32545663	AKAP6	0.877952	0.0136566	lEZFVe	TRUE	reported	29672	382509	412181	14	33014869	0.0196	3.27e-06	14744	Matrix metalloproteinase-10 levels	TRUE	reported	Matrix metalloproteinase-10 levels	2	TRUE	0.00146631	21.648	Matrix metalloproteinase-10 levels.lEZFVe
rs55804377	A	G	A	G	-0.2185	-0.0293888	0.0185	0.0466827	FALSE	FALSE	FALSE	lEZFVe	10	1017952	GTPBP4	0.178581	0.0218482	lEZFVe	TRUE	reported	29672	382509	412181	10	1063892	0.0469	3.18e-06	14741	Matrix metalloproteinase-10 levels	TRUE	reported	Matrix metalloproteinase-10 levels	2	TRUE	0.00147025	21.7019	Matrix metalloproteinase-10 levels.lEZFVe
rs72699188	C	G	C	G	-0.0931	0.0132075	0.8507	0.852305	FALSE	TRUE	FALSE	lEZFVe	9	6176871	IL33	0.308268	0.0129629	lEZFVe	TRUE	reported	29672	382509	412181	9	6176871	0.0166	2.04e-08	14744	Matrix metalloproteinase-10 levels	TRUE	reported	Matrix metalloproteinase-10 levels	2	TRUE	0.00212884	31.4503	Matrix metalloproteinase-10 levels.lEZFVe
rs7966257	C	G	C	G	-0.0819	0.0134438	0.1335	0.121696	FALSE	TRUE	FALSE	lEZFVe	12	110813633	CCDC63	0.340341	0.0140996	lEZFVe	TRUE	reported	29672	382509	412181	12	111251437	0.0178	4.2e-06	14295	Matrix metalloproteinase-10 levels	TRUE	reported	Matrix metalloproteinase-10 levels	2	TRUE	0.00147877	21.1674	Matrix metalloproteinase-10 levels.lEZFVe
rs10978641	A	T	A	T	0.0649	-0.00177675	0.7462	0.791865	FALSE	TRUE	FALSE	lEZFVe	9	106791915	ZNF462	0.875329	0.0113245	lEZFVe	TRUE	reported	29672	382509	412181	9	109554196	0.014	3.56e-06	14296	Matrix metalloproteinase-1 levels	TRUE	reported	Matrix metalloproteinase-1 levels	2	TRUE	0.00150095	21.4868	Matrix metalloproteinase-1 levels.lEZFVe
rs10990535	T	C	T	C	0.0703	0.0225048	0.253	0.265431	FALSE	FALSE	FALSE	lEZFVe	9	96328727	SLC35D2	0.0309172	0.0104279	lEZFVe	TRUE	reported	29672	382509	412181	9	99091009	0.0135	1.91e-07	14734	Matrix metalloproteinase-1 levels	TRUE	reported	Matrix metalloproteinase-1 levels	2	TRUE	0.00183706	27.1134	Matrix metalloproteinase-1 levels.lEZFVe
rs11673125	T	C	T	C	-0.0585	-0.00844561	0.296	0.247153	FALSE	FALSE	FALSE	lEZFVe	19	14652936	ADGRE3	0.426888	0.0106297	lEZFVe	TRUE	reported	29672	382509	412181	19	14763748	0.0127	4.1e-06	14741	Matrix metalloproteinase-1 levels	TRUE	reported	Matrix metalloproteinase-1 levels	2	TRUE	0.00143732	21.2151	Matrix metalloproteinase-1 levels.lEZFVe
rs116889819	A	G	A	G	-0.176	-0.00691742	0.0455	0.0248547	FALSE	FALSE	FALSE	lEZFVe	11	102935669	MMP13	0.81517	0.0295918	lEZFVe	TRUE	reported	29672	382509	412181	11	102806398	0.03	4.45e-09	14744	Matrix metalloproteinase-1 levels	TRUE	reported	Matrix metalloproteinase-1 levels	2	TRUE	0.00232892	34.4131	Matrix metalloproteinase-1 levels.lEZFVe
rs12141791	A	G	A	G	0.0859	0.0307078	0.6981	0.633699	FALSE	FALSE	FALSE	lEZFVe	1	156449994	MEF2D	0.00128988	0.00954186	lEZFVe	TRUE	reported	29672	382509	412181	1	156419786	0.013	3.9e-11	14296	Matrix metalloproteinase-1 levels	TRUE	reported	Matrix metalloproteinase-1 levels	2	TRUE	0.00304481	43.6555	Matrix metalloproteinase-1 levels.lEZFVe
rs12367368	T	G	T	G	0.0861	0.00964308	0.1146	0.149834	FALSE	FALSE	FALSE	lEZFVe	12	83200264	TMTC2	0.455642	0.0129256	lEZFVe	TRUE	reported	29672	382509	412181	12	83594043	0.0186	3.67e-06	14744	Matrix metalloproteinase-1 levels	TRUE	reported	Matrix metalloproteinase-1 levels	2	TRUE	0.00145122	21.425	Matrix metalloproteinase-1 levels.lEZFVe
rs141782294	A	G	A	G	0.3767	0.0370735	0.9777	0.967978	FALSE	FALSE	FALSE	lEZFVe	11	102483742	TMEM123	0.16131	0.0264683	lEZFVe	TRUE	reported	29672	382509	412181	11	102354473	0.0445	2.56e-17	14731	Matrix metalloproteinase-1 levels	TRUE	reported	Matrix metalloproteinase-1 levels	2	TRUE	0.00484096	71.6493	Matrix metalloproteinase-1 levels.lEZFVe
rs188626385	T	C	T	C	-0.2509	0.176861	0.0177	0.00126703	FALSE	FALSE	FALSE	lEZFVe	7	120951066	ING3	0.16718	0.128037	lEZFVe	TRUE	reported	29672	382509	412181	7	120591120	0.053	2.2e-06	12935	Matrix metalloproteinase-1 levels	TRUE	reported	Matrix metalloproteinase-1 levels	2	TRUE	0.00172954	22.4069	Matrix metalloproteinase-1 levels.lEZFVe
rs2155053	T	C	T	C	-0.3212	-0.0137024	0.9461	0.950301	FALSE	FALSE	FALSE	lEZFVe	11	102733876	MMP8	0.517285	0.0211609	lEZFVe	TRUE	reported	29672	382509	412181	11	102604607	0.0264	4.68e-34	14741	Matrix metalloproteinase-1 levels	TRUE	reported	Matrix metalloproteinase-1 levels	2	TRUE	0.00994207	148.008	Matrix metalloproteinase-1 levels.lEZFVe
rs2229629	A	G	A	G	-0.3153	-0.00863999	0.0135	0.0107094	FALSE	FALSE	FALSE	lEZFVe	2	74889400	HK2	0.850181	0.0457414	lEZFVe	TRUE	reported	29672	382509	412181	2	75116527	0.0673	2.8e-06	10887	Matrix metalloproteinase-1 levels	TRUE	reported	Matrix metalloproteinase-1 levels	2	TRUE	0.00201203	21.9451	Matrix metalloproteinase-1 levels.lEZFVe
rs2926741	T	C	T	C	-0.0704	0.00453573	0.3436	0.310508	FALSE	FALSE	FALSE	lEZFVe	12	56704813	NACA	0.647743	0.00992721	lEZFVe	TRUE	reported	29672	382509	412181	12	57098597	0.0126	2.31e-08	14296	Matrix metalloproteinase-1 levels	TRUE	reported	Matrix metalloproteinase-1 levels	2	TRUE	0.00217893	31.2136	Matrix metalloproteinase-1 levels.lEZFVe
rs4734879	A	G	A	G	0.1136	0.00124221	0.7422	0.779305	FALSE	FALSE	FALSE	lEZFVe	8	105570896	ZFPM2	0.910849	0.0110944	lEZFVe	TRUE	reported	29672	382509	412181	8	106583124	0.0137	1.11e-16	14296	Matrix metalloproteinase-1 levels	TRUE	reported	Matrix metalloproteinase-1 levels	2	TRUE	0.00478649	68.7472	Matrix metalloproteinase-1 levels.lEZFVe
rs6717478	A	T	A	T	0.1548	0.0297873	0.966	0.961835	FALSE	TRUE	FALSE	lEZFVe	2	63429919	WDPCP	0.216592	0.0241068	lEZFVe	TRUE	reported	29672	382509	412181	2	63657053	0.0338	4.65e-06	14742	Matrix metalloproteinase-1 levels	TRUE	reported	Matrix metalloproteinase-1 levels	2	TRUE	0.00142081	20.9725	Matrix metalloproteinase-1 levels.lEZFVe
rs7219205	A	G	A	G	0.0569	0.0116359	0.5023	0.579489	FALSE	FALSE	FALSE	lEZFVe	17	4448017	SPNS3	0.211589	0.00931465	lEZFVe	TRUE	reported	29672	382509	412181	17	4351312	0.0121	2.57e-06	14296	Matrix metalloproteinase-1 levels	TRUE	reported	Matrix metalloproteinase-1 levels	2	TRUE	0.00154443	22.1102	Matrix metalloproteinase-1 levels.lEZFVe
rs77095316	T	G	T	G	-0.1416	-0.00625342	0.0705	0.0499139	FALSE	FALSE	FALSE	lEZFVe	11	102701449	MMP27	0.768016	0.0212001	lEZFVe	TRUE	reported	29672	382509	412181	11	102572180	0.0238	2.69e-09	14744	Matrix metalloproteinase-1 levels	TRUE	reported	Matrix metalloproteinase-1 levels	2	TRUE	0.00239506	35.3927	Matrix metalloproteinase-1 levels.lEZFVe
rs873675	T	C	T	C	0.1234	-0.0101174	0.0684	0.0914378	FALSE	FALSE	FALSE	lEZFVe	3	65005770	ADAMTS9	0.525279	0.0159272	lEZFVe	TRUE	reported	29672	382509	412181	3	64991445	0.0234	1.34e-07	14742	Matrix metalloproteinase-1 levels	TRUE	reported	Matrix metalloproteinase-1 levels	2	TRUE	0.00188288	27.8061	Matrix metalloproteinase-1 levels.lEZFVe
rs113448118	A	G	A	G	0.0818	-0.0152697	0.1528	0.126582	FALSE	FALSE	FALSE	lEZFVe	7	1069318	C7orf50	0.266901	0.0137537	lEZFVe	TRUE	reported	29672	382509	412181	7	1108954	0.0179	4.88e-06	11793	Macrophage inflammatory protein 1a levels	TRUE	reported	Macrophage inflammatory protein 1a levels	2	TRUE	0.0017677	20.8798	Macrophage inflammatory protein 1a levels.lEZFVe
rs1143687	T	C	T	C	-0.1229	0.00576216	0.0627	0.052876	FALSE	FALSE	FALSE	lEZFVe	16	81889208	PLCG2	0.778879	0.020522	lEZFVe	TRUE	reported	29672	382509	412181	16	81922813	0.024	3.04e-07	14743	Macrophage inflammatory protein 1a levels	TRUE	reported	Macrophage inflammatory protein 1a levels	2	TRUE	0.00177551	26.2194	Macrophage inflammatory protein 1a levels.lEZFVe
rs1719209	A	G	A	G	0.4088	-0.000281763	0.231	0.163212	FALSE	FALSE	FALSE	lEZFVe	17	36084936	CCL3	0.982016	0.0124995	lEZFVe	TRUE	reported	29672	382509	412181	17	34412293	0.0135	1e-200	14295	Macrophage inflammatory protein 1a levels	TRUE	reported	Macrophage inflammatory protein 1a levels	2	TRUE	0.0602794	916.84	Macrophage inflammatory protein 1a levels.lEZFVe
rs2847249	T	C	T	C	-0.0621	-0.0181319	0.2605	0.296997	FALSE	FALSE	FALSE	lEZFVe	18	12747236	PSMG2	0.0715089	0.0100608	lEZFVe	TRUE	reported	29672	382509	412181	18	12747235	0.0136	4.97e-06	14294	Macrophage inflammatory protein 1a levels	TRUE	reported	Macrophage inflammatory protein 1a levels	2	TRUE	0.00145653	20.8471	Macrophage inflammatory protein 1a levels.lEZFVe
rs2853926	A	G	A	G	-0.0608	-0.00724211	0.7392	0.841291	FALSE	FALSE	FALSE	lEZFVe	6	31295274	HLA-C	0.563756	0.0125454	lEZFVe	TRUE	reported	29672	382509	412181	6	31263051	0.0133	4.84e-06	14743	Macrophage inflammatory protein 1a levels	TRUE	reported	Macrophage inflammatory protein 1a levels	2	TRUE	0.00141548	20.8951	Macrophage inflammatory protein 1a levels.lEZFVe
rs56675286	A	C	A	C	-0.1806	-0.0191525	0.0383	0.0237402	FALSE	FALSE	FALSE	lEZFVe	17	36031023	CCL23	0.525627	0.0301758	lEZFVe	TRUE	reported	29672	382509	412181	17	34358060	0.0325	2.75e-08	14743	Macrophage inflammatory protein 1a levels	TRUE	reported	Macrophage inflammatory protein 1a levels	2	TRUE	0.00209013	30.8752	Macrophage inflammatory protein 1a levels.lEZFVe
rs570499416	A	C	A	C	-0.3014	0.0575948	0.0147	0.0381517	FALSE	FALSE	FALSE	lEZFVe	2	145176360	ZEB2	0.0187616	0.024506	lEZFVe	TRUE	reported	29672	382509	412181	2	145933927	0.0604	6.04e-07	12229	Macrophage inflammatory protein 1a levels	TRUE	reported	Macrophage inflammatory protein 1a levels	2	TRUE	0.00203207	24.8967	Macrophage inflammatory protein 1a levels.lEZFVe
rs5743604	A	G	A	G	-0.0736	0.00922053	0.7503	0.873474	FALSE	FALSE	FALSE	lEZFVe	4	38799664	TLR1	0.506326	0.0138744	lEZFVe	TRUE	reported	29672	382509	412181	4	38801285	0.0135	4.98e-08	14737	Macrophage inflammatory protein 1a levels	TRUE	reported	Macrophage inflammatory protein 1a levels	2	TRUE	0.00201282	29.7187	Macrophage inflammatory protein 1a levels.lEZFVe
rs677925	T	C	T	C	-0.0668	-0.0304267	0.7284	0.743335	FALSE	FALSE	FALSE	lEZFVe	17	15838151	TBC1D26	0.00370527	0.0104839	lEZFVe	TRUE	reported	29672	382509	412181	17	15741465	0.0143	2.99e-06	12411	Macrophage inflammatory protein 1a levels	TRUE	reported	Macrophage inflammatory protein 1a levels	2	TRUE	0.00175514	21.8178	Macrophage inflammatory protein 1a levels.lEZFVe
rs78871521	T	C	T	C	0.1812	-0.0346934	0.0304	0.0307912	FALSE	FALSE	FALSE	lEZFVe	16	4724016	ANKS3	0.186735	0.0262769	lEZFVe	TRUE	reported	29672	382509	412181	16	4774017	0.0371	1.04e-06	13246	Macrophage inflammatory protein 1a levels	TRUE	reported	Macrophage inflammatory protein 1a levels	2	TRUE	0.00179764	23.8508	Macrophage inflammatory protein 1a levels.lEZFVe
rs9540456	A	G	A	G	0.0926	0.0133013	0.8776	0.921496	FALSE	FALSE	FALSE	lEZFVe	13	65511242	PCDH9	0.433706	0.0169905	lEZFVe	TRUE	reported	29672	382509	412181	13	66085374	0.0181	3.12e-07	14295	Macrophage inflammatory protein 1a levels	TRUE	reported	Macrophage inflammatory protein 1a levels	2	TRUE	0.00182762	26.17	Macrophage inflammatory protein 1a levels.lEZFVe
rs9911791	A	G	A	G	0.176	-0.01479	0.8208	0.743496	FALSE	FALSE	FALSE	lEZFVe	17	36465154	ZNHIT3	0.161193	0.0105562	lEZFVe	TRUE	reported	29672	382509	412181	17	34820996	0.0162	1.71e-27	14295	Macrophage inflammatory protein 1a levels	TRUE	reported	Macrophage inflammatory protein 1a levels	2	TRUE	0.00818917	118.014	Macrophage inflammatory protein 1a levels.lEZFVe
rs10042665	C	G	C	G	0.0583	0.00506568	0.3043	0.328293	FALSE	TRUE	FALSE	lEZFVe	5	79479276	HOMER1	0.603904	0.00976433	lEZFVe	TRUE	reported	29672	382509	412181	5	78775099	0.0122	1.76e-06	14727	Macrophage colony-stimulating factor 1 levels	TRUE	reported	Macrophage colony-stimulating factor 1 levels	2	TRUE	0.00154821	22.8328	Macrophage colony-stimulating factor 1 levels.lEZFVe
rs115370595	A	G	A	G	-0.2277	-0.00503414	0.9815	0.9901	FALSE	FALSE	FALSE	lEZFVe	2	139727401	LRP1B	0.914484	0.0468794	lEZFVe	TRUE	reported	29672	382509	412181	2	140484970	0.0496	4.42e-06	13799	Macrophage colony-stimulating factor 1 levels	TRUE	reported	Macrophage colony-stimulating factor 1 levels	2	TRUE	0.00152494	21.0717	Macrophage colony-stimulating factor 1 levels.lEZFVe
rs116443177	T	C	T	C	0.0827	0.00389323	0.1595	0.17608	FALSE	FALSE	FALSE	lEZFVe	2	27541255	AC109829.1	0.746363	0.012037	lEZFVe	TRUE	reported	29672	382509	412181	2	27764122	0.0173	1.75e-06	12403	Macrophage colony-stimulating factor 1 levels	TRUE	reported	Macrophage colony-stimulating factor 1 levels	2	TRUE	0.00183905	22.848	Macrophage colony-stimulating factor 1 levels.lEZFVe
rs11685487	T	C	T	C	0.0944	-0.0141314	0.1197	0.12175	FALSE	FALSE	FALSE	lEZFVe	2	8635190	ID2	0.319814	0.0142046	lEZFVe	TRUE	reported	29672	382509	412181	2	8775320	0.0196	1.46e-06	14286	Macrophage colony-stimulating factor 1 levels	TRUE	reported	Macrophage colony-stimulating factor 1 levels	2	TRUE	0.00162113	23.1938	Macrophage colony-stimulating factor 1 levels.lEZFVe
rs117591817	C	G	C	G	-0.1989	0.00314994	0.0348	0.0287606	FALSE	TRUE	FALSE	lEZFVe	19	58364206	ZNF497	0.909417	0.0276861	lEZFVe	TRUE	reported	29672	382509	412181	19	58875573	0.0435	4.82e-06	14286	Macrophage colony-stimulating factor 1 levels	TRUE	reported	Macrophage colony-stimulating factor 1 levels	2	TRUE	0.00146132	20.904	Macrophage colony-stimulating factor 1 levels.lEZFVe
rs142421172	A	G	A	G	0.1439	-0.0352228	0.044	0.0659997	FALSE	FALSE	FALSE	lEZFVe	1	179712952	TDRD5	0.0616013	0.0188443	lEZFVe	TRUE	reported	29672	382509	412181	1	179682087	0.031	3.45e-06	12840	Macrophage colony-stimulating factor 1 levels	TRUE	reported	Macrophage colony-stimulating factor 1 levels	2	TRUE	0.00167535	21.5442	Macrophage colony-stimulating factor 1 levels.lEZFVe
rs1605333	C	G	C	G	-0.0601	0.0141231	0.6484	0.62029	FALSE	TRUE	FALSE	lEZFVe	12	57994449	ATP23	0.135631	0.00946424	lEZFVe	TRUE	reported	29672	382509	412181	12	58388232	0.0124	1.25e-06	13237	Macrophage colony-stimulating factor 1 levels	TRUE	reported	Macrophage colony-stimulating factor 1 levels	2	TRUE	0.00177152	23.4877	Macrophage colony-stimulating factor 1 levels.lEZFVe
rs17610659	T	C	T	C	0.1684	0.00368102	0.4821	0.509219	FALSE	FALSE	FALSE	lEZFVe	1	109960674	AHCYL1	0.688584	0.00918471	lEZFVe	TRUE	reported	29672	382509	412181	1	110503296	0.0118	3.31e-46	14286	Macrophage colony-stimulating factor 1 levels	TRUE	reported	Macrophage colony-stimulating factor 1 levels	2	TRUE	0.014056	203.638	Macrophage colony-stimulating factor 1 levels.lEZFVe
rs17734417	T	C	T	C	-0.1225	0.00143168	0.9466	0.954244	FALSE	FALSE	FALSE	lEZFVe	14	57994886	C14orf37	0.948224	0.0220472	lEZFVe	TRUE	reported	29672	382509	412181	14	58461604	0.0265	3.79e-06	14723	Macrophage colony-stimulating factor 1 levels	TRUE	reported	Macrophage colony-stimulating factor 1 levels	2	TRUE	0.00144929	21.3659	Macrophage colony-stimulating factor 1 levels.lEZFVe
rs563284470	A	G	A	G	0.2087	0.0197304	0.9696	0.976149	FALSE	FALSE	FALSE	lEZFVe	3	47197967	KIF9	0.513995	0.0302321	lEZFVe	TRUE	reported	29672	382509	412181	3	47239457	0.0385	5.93e-08	11720	Macrophage colony-stimulating factor 1 levels	TRUE	reported	Macrophage colony-stimulating factor 1 levels	2	TRUE	0.00250097	29.3798	Macrophage colony-stimulating factor 1 levels.lEZFVe
rs7227917	A	G	A	G	-0.0872	0.00906083	0.8823	0.85962	FALSE	FALSE	FALSE	lEZFVe	18	48019814	ZBTB7C	0.491567	0.0131733	lEZFVe	TRUE	reported	29672	382509	412181	18	45546185	0.0185	2.43e-06	14286	Macrophage colony-stimulating factor 1 levels	TRUE	reported	Macrophage colony-stimulating factor 1 levels	2	TRUE	0.00155276	22.2141	Macrophage colony-stimulating factor 1 levels.lEZFVe
rs72783071	T	C	T	C	-0.199	0.0163001	0.0231	0.0155501	FALSE	FALSE	FALSE	lEZFVe	16	60404059	RP11-457D20.2	0.657699	0.0367871	lEZFVe	TRUE	reported	29672	382509	412181	16	60437963	0.0414	1.53e-06	14247	Macrophage colony-stimulating factor 1 levels	TRUE	reported	Macrophage colony-stimulating factor 1 levels	2	TRUE	0.00161912	23.1017	Macrophage colony-stimulating factor 1 levels.lEZFVe
rs74849049	T	G	T	G	-0.0914	-0.017532	0.8992	0.896813	FALSE	FALSE	FALSE	lEZFVe	3	171713145	PLD1	0.249162	0.0152136	lEZFVe	TRUE	reported	29672	382509	412181	3	171430935	0.02	4.88e-06	14286	Macrophage colony-stimulating factor 1 levels	TRUE	reported	Macrophage colony-stimulating factor 1 levels	2	TRUE	0.00145978	20.882	Macrophage colony-stimulating factor 1 levels.lEZFVe
rs7538029	A	C	A	C	0.0775	0.00526497	0.2211	0.277888	FALSE	FALSE	FALSE	lEZFVe	1	109932073	CSF1	0.605908	0.0102049	lEZFVe	TRUE	reported	29672	382509	412181	1	110474695	0.0165	2.64e-06	11335	Macrophage colony-stimulating factor 1 levels	TRUE	reported	Macrophage colony-stimulating factor 1 levels	2	TRUE	0.00194254	22.0576	Macrophage colony-stimulating factor 1 levels.lEZFVe
rs75869070	A	G	A	G	0.1151	-0.00389395	0.936	0.963556	FALSE	FALSE	FALSE	lEZFVe	14	78227265	NRXN3	0.874524	0.0246585	lEZFVe	TRUE	reported	29672	382509	412181	14	78693608	0.0239	1.47e-06	14715	Macrophage colony-stimulating factor 1 levels	TRUE	reported	Macrophage colony-stimulating factor 1 levels	2	TRUE	0.00157366	23.1897	Macrophage colony-stimulating factor 1 levels.lEZFVe
rs76421506	A	G	A	G	0.0778	0.0267943	0.853	0.85285	FALSE	FALSE	FALSE	lEZFVe	3	115576833	GAP43	0.0393659	0.0130048	lEZFVe	TRUE	reported	29672	382509	412181	3	115295680	0.0168	3.64e-06	14286	Macrophage colony-stimulating factor 1 levels	TRUE	reported	Macrophage colony-stimulating factor 1 levels	2	TRUE	0.00149892	21.4427	Macrophage colony-stimulating factor 1 levels.lEZFVe
rs115938660	T	C	T	C	-0.2181	0.0225354	0.0215	0.0309041	FALSE	FALSE	FALSE	lEZFVe	5	111448543	CAMK4	0.39715	0.0266148	lEZFVe	TRUE	reported	29672	382509	412181	5	110784241	0.0467	3.01e-06	11770	Leukemia inhibitory factor receptor levels	TRUE	reported	Leukemia inhibitory factor receptor levels	2	TRUE	0.00184968	21.8074	Leukemia inhibitory factor receptor levels.lEZFVe
rs117117000	A	G	A	G	0.1586	-0.00224496	0.961	0.940682	FALSE	FALSE	FALSE	lEZFVe	8	118904823	TNFRSF11B	0.90811	0.0194498	lEZFVe	TRUE	reported	29672	382509	412181	8	119917062	0.0333	1.91e-06	11784	Leukemia inhibitory factor receptor levels	TRUE	reported	Leukemia inhibitory factor receptor levels	2	TRUE	0.00192128	22.6801	Leukemia inhibitory factor receptor levels.lEZFVe
rs12754806	A	G	A	G	0.0563	0.000987912	0.4817	0.43836	FALSE	FALSE	FALSE	lEZFVe	1	238658153	MTRNR2L11	0.914887	0.00924346	lEZFVe	TRUE	reported	29672	382509	412181	1	238821453	0.0122	3.94e-06	11768	Leukemia inhibitory factor receptor levels	TRUE	reported	Leukemia inhibitory factor receptor levels	2	TRUE	0.00180638	21.2923	Leukemia inhibitory factor receptor levels.lEZFVe
rs147006060	A	G	A	G	-0.2602	-0.0240887	0.0179	0.0256839	FALSE	FALSE	FALSE	lEZFVe	21	42360698	TFF1	0.412962	0.0294234	lEZFVe	TRUE	reported	29672	382509	412181	21	43780807	0.0566	4.28e-06	11775	Leukemia inhibitory factor receptor levels	TRUE	reported	Leukemia inhibitory factor receptor levels	2	TRUE	0.0017916	21.1304	Leukemia inhibitory factor receptor levels.lEZFVe
rs1690678	A	C	A	C	0.0904	-0.00679811	0.1109	0.134757	FALSE	FALSE	FALSE	lEZFVe	10	27641889	MKX	0.614964	0.0135151	lEZFVe	TRUE	reported	29672	382509	412181	10	27930818	0.0192	2.5e-06	11784	Leukemia inhibitory factor receptor levels	TRUE	reported	Leukemia inhibitory factor receptor levels	2	TRUE	0.0018777	22.1646	Leukemia inhibitory factor receptor levels.lEZFVe
rs2289779	T	G	T	G	0.0788	6.68194e-06	0.5419	0.528507	FALSE	FALSE	FALSE	lEZFVe	5	38527126	LIFR	0.999421	0.00920902	lEZFVe	TRUE	reported	29672	382509	412181	5	38527228	0.0134	4.09e-09	11336	Leukemia inhibitory factor receptor levels	TRUE	reported	Leukemia inhibitory factor receptor levels	2	TRUE	0.00304131	34.5753	Leukemia inhibitory factor receptor levels.lEZFVe
rs41307428	T	C	T	C	0.2027	-0.04472	0.067	0.118482	FALSE	FALSE	FALSE	lEZFVe	9	133471682	SLC2A6	0.00168302	0.014237	lEZFVe	TRUE	reported	29672	382509	412181	9	136336804	0.0299	1.21e-11	11774	Leukemia inhibitory factor receptor levels	TRUE	reported	Leukemia inhibitory factor receptor levels	2	TRUE	0.00388821	45.9506	Leukemia inhibitory factor receptor levels.lEZFVe
rs4937122	T	G	T	G	0.1262	-0.0158551	0.9129	0.895515	FALSE	FALSE	FALSE	lEZFVe	11	126358764	ST3GAL4	0.292485	0.0150616	lEZFVe	TRUE	reported	29672	382509	412181	11	126228659	0.0248	3.61e-07	11336	Leukemia inhibitory factor receptor levels	TRUE	reported	Leukemia inhibitory factor receptor levels	2	TRUE	0.00227911	25.8904	Leukemia inhibitory factor receptor levels.lEZFVe
rs6002001	A	G	A	G	0.6489	-0.13036	0.0043	0.000464792	FALSE	FALSE	FALSE	lEZFVe	22	40658963	MCHR1	0.529572	0.207362	lEZFVe	TRUE	reported	29672	382509	412181	22	41054967	0.1417	4.66e-06	6861	Leukemia inhibitory factor receptor levels	TRUE	reported	Leukemia inhibitory factor receptor levels	2	TRUE	0.00304721	20.9647	Leukemia inhibitory factor receptor levels.lEZFVe
rs62258077	T	C	T	C	-0.063	-0.0116709	0.6603	0.752547	FALSE	FALSE	FALSE	lEZFVe	3	58377644	PXK	0.272929	0.0106453	lEZFVe	TRUE	reported	29672	382509	412181	3	58363371	0.013	1.26e-06	11762	Leukemia inhibitory factor receptor levels	TRUE	reported	Leukemia inhibitory factor receptor levels	2	TRUE	0.00199272	23.4812	Leukemia inhibitory factor receptor levels.lEZFVe
rs635634	T	C	T	C	-0.2885	0.0535948	0.1918	0.202308	FALSE	FALSE	FALSE	lEZFVe	9	133279427	ABO	2.34191e-06	0.0113514	lEZFVe	TRUE	reported	29672	382509	412181	9	136155000	0.0153	2.61e-79	11784	Leukemia inhibitory factor receptor levels	TRUE	reported	Leukemia inhibitory factor receptor levels	2	TRUE	0.0292891	355.496	Leukemia inhibitory factor receptor levels.lEZFVe
rs72730728	A	T	A	T	0.1414	0.00122592	0.9403	0.938853	FALSE	TRUE	FALSE	lEZFVe	5	36424139	RANBP3L	0.949607	0.0193973	lEZFVe	TRUE	reported	29672	382509	412181	5	36424241	0.0302	2.84e-06	11336	Leukemia inhibitory factor receptor levels	TRUE	reported	Leukemia inhibitory factor receptor levels	2	TRUE	0.00193013	21.9184	Leukemia inhibitory factor receptor levels.lEZFVe
rs72837682	T	C	T	C	-0.08	0.0329399	0.7807	0.718093	FALSE	FALSE	FALSE	lEZFVe	17	7160331	ASGR1	0.00149792	0.0103745	lEZFVe	TRUE	reported	29672	382509	412181	17	7063650	0.0172	3.3e-06	11336	Leukemia inhibitory factor receptor levels	TRUE	reported	Leukemia inhibitory factor receptor levels	2	TRUE	0.00190474	21.6295	Leukemia inhibitory factor receptor levels.lEZFVe
rs73157388	T	C	T	C	-0.1306	-0.0202935	0.9229	0.88941	FALSE	FALSE	FALSE	lEZFVe	7	79720414	MAGI2	0.169124	0.0147586	lEZFVe	TRUE	reported	29672	382509	412181	7	79349730	0.0285	4.6e-06	11336	Leukemia inhibitory factor receptor levels	TRUE	reported	Leukemia inhibitory factor receptor levels	2	TRUE	0.00184898	20.9952	Leukemia inhibitory factor receptor levels.lEZFVe
rs778016	A	G	A	G	-0.0681	-0.00992823	0.2875	0.315647	FALSE	FALSE	FALSE	lEZFVe	6	68208688	ADGRB3	0.315315	0.00988737	lEZFVe	TRUE	reported	29672	382509	412181	6	68918580	0.0145	2.65e-06	9883	Leukemia inhibitory factor receptor levels	TRUE	reported	Leukemia inhibitory factor receptor levels	2	TRUE	0.0022269	22.0531	Leukemia inhibitory factor receptor levels.lEZFVe
rs9313148	C	G	C	G	-0.0824	0.013215	0.1414	0.1151	FALSE	TRUE	FALSE	lEZFVe	5	6378079	MED10	0.359213	0.0144133	lEZFVe	TRUE	reported	29672	382509	412181	5	6378192	0.0173	1.91e-06	11777	Leukemia inhibitory factor receptor levels	TRUE	reported	Leukemia inhibitory factor receptor levels	2	TRUE	0.00192261	22.6824	Leukemia inhibitory factor receptor levels.lEZFVe
rs11127419	T	C	T	C	0.0707	0.00431315	0.3559	0.298511	FALSE	FALSE	FALSE	lEZFVe	2	3087699	TSSC1	0.667678	0.0100461	lEZFVe	TRUE	reported	29672	382509	412181	2	3091471	0.0153	3.82e-06	9252	Leukemia inhibitory factor levels	TRUE	reported	Leukemia inhibitory factor levels	2	TRUE	0.0023026	21.3482	Leukemia inhibitory factor levels.lEZFVe
rs11608349	A	T	A	T	-0.3084	0.0168273	0.0168	0.00442282	FALSE	TRUE	FALSE	lEZFVe	12	67632264	DYRK2	0.809696	0.0698754	lEZFVe	TRUE	reported	29672	382509	412181	12	68026044	0.0661	3.08e-06	9362	Leukemia inhibitory factor levels	TRUE	reported	Leukemia inhibitory factor levels	2	TRUE	0.00231979	21.7637	Leukemia inhibitory factor levels.lEZFVe
rs116794364	C	G	C	G	-0.3015	-0.0124197	0.9851	0.986428	FALSE	TRUE	FALSE	lEZFVe	2	223427808	SCG2	0.757431	0.0402117	lEZFVe	TRUE	reported	29672	382509	412181	2	224292526	0.0631	1.77e-06	10858	Leukemia inhibitory factor levels	TRUE	reported	Leukemia inhibitory factor levels	2	TRUE	0.00209823	22.8263	Leukemia inhibitory factor levels.lEZFVe
rs11883375	A	G	A	G	-0.1011	-0.0197895	0.1385	0.107323	FALSE	FALSE	FALSE	lEZFVe	19	54340572	LILRA4	0.184618	0.0149167	lEZFVe	TRUE	reported	29672	382509	412181	19	54851842	0.0197	2.87e-07	11776	Leukemia inhibitory factor levels	TRUE	reported	Leukemia inhibitory factor levels	2	TRUE	0.00223153	26.3327	Leukemia inhibitory factor levels.lEZFVe
rs145344087	C	G	C	G	0.2548	0.0189628	0.021	0.0128012	FALSE	TRUE	FALSE	lEZFVe	3	58969016	C3orf67	0.646871	0.0413933	lEZFVe	TRUE	reported	29672	382509	412181	3	58954742	0.0556	4.59e-06	10281	Leukemia inhibitory factor levels	TRUE	reported	Leukemia inhibitory factor levels	2	TRUE	0.00203858	20.9974	Leukemia inhibitory factor levels.lEZFVe
rs234592	A	G	A	G	-0.0635	0.0158764	0.5456	0.616317	FALSE	FALSE	FALSE	lEZFVe	14	96620760	PAPOLA	0.0931194	0.0094549	lEZFVe	TRUE	reported	29672	382509	412181	14	97087097	0.0136	3.02e-06	11345	Leukemia inhibitory factor levels	TRUE	reported	Leukemia inhibitory factor levels	2	TRUE	0.00191792	21.7968	Leukemia inhibitory factor levels.lEZFVe
rs332426	A	G	A	G	0.112	-0.0227009	0.0899	0.0812124	FALSE	FALSE	FALSE	lEZFVe	19	6801955	VAV1	0.181624	0.0169946	lEZFVe	TRUE	reported	29672	382509	412181	19	6801966	0.0238	2.53e-06	11789	Leukemia inhibitory factor levels	TRUE	reported	Leukemia inhibitory factor levels	2	TRUE	0.00187495	22.1416	Leukemia inhibitory factor levels.lEZFVe
rs7225483	T	G	T	G	0.0671	-0.0117528	0.486	0.4634	FALSE	FALSE	FALSE	lEZFVe	17	30014661	EFCAB5	0.200995	0.00919103	lEZFVe	TRUE	reported	29672	382509	412181	17	28341679	0.0143	2.7e-06	9849	Leukemia inhibitory factor levels	TRUE	reported	Leukemia inhibitory factor levels	2	TRUE	0.00223055	22.0133	Leukemia inhibitory factor levels.lEZFVe
rs74992559	A	G	A	G	0.1725	0.028046	0.0351	0.0184028	FALSE	FALSE	FALSE	lEZFVe	10	31201273	ZEB1	0.413049	0.0342634	lEZFVe	TRUE	reported	29672	382509	412181	10	31490202	0.0367	2.6e-06	11784	Leukemia inhibitory factor levels	TRUE	reported	Leukemia inhibitory factor levels	2	TRUE	0.00187128	22.0888	Leukemia inhibitory factor levels.lEZFVe
rs80092539	A	T	A	T	0.0993	0.0486406	0.8758	0.910298	FALSE	TRUE	FALSE	lEZFVe	2	45898764	PRKCE	0.00271944	0.0162255	lEZFVe	TRUE	reported	29672	382509	412181	2	46125903	0.0213	3.13e-06	11345	Leukemia inhibitory factor levels	TRUE	reported	Leukemia inhibitory factor levels	2	TRUE	0.00191207	21.7301	Leukemia inhibitory factor levels.lEZFVe
rs825264	A	G	A	G	-0.2119	-0.00992599	0.0321	0.059872	FALSE	FALSE	FALSE	lEZFVe	2	221720748	EPHA4	0.609101	0.019411	lEZFVe	TRUE	reported	29672	382509	412181	2	222585468	0.0453	2.9e-06	10291	Leukemia inhibitory factor levels	TRUE	reported	Leukemia inhibitory factor levels	2	TRUE	0.00212171	21.8767	Leukemia inhibitory factor levels.lEZFVe
rs10403201	A	G	A	G	-0.0597	-0.0085442	0.292	0.246066	FALSE	FALSE	FALSE	lEZFVe	19	14653998	ADGRE3	0.422731	0.0106577	lEZFVe	TRUE	reported	29672	382509	412181	19	14764810	0.0125	1.79e-06	14730	Latency-associated peptide transforming growth factor beta 1 levels	TRUE	reported	Latency-associated peptide transforming growth factor beta 1 levels	2	TRUE	0.00154616	22.8071	Latency-associated peptide transforming growth factor beta 1 levels.lEZFVe
rs10508556	T	C	T	C	0.0523	0.0182882	0.4627	0.436593	FALSE	FALSE	FALSE	lEZFVe	10	17996413	SLC39A12	0.0478432	0.00924226	lEZFVe	TRUE	reported	29672	382509	412181	10	18285342	0.0114	4.48e-06	14735	Latency-associated peptide transforming growth factor beta 1 levels	TRUE	reported	Latency-associated peptide transforming growth factor beta 1 levels	2	TRUE	0.00142634	21.0443	Latency-associated peptide transforming growth factor beta 1 levels.lEZFVe
rs114152855	T	C	T	C	-0.299	0.0199563	0.0112	0.00925481	FALSE	FALSE	FALSE	lEZFVe	4	174616489	GLRA3	0.678394	0.0481274	lEZFVe	TRUE	reported	29672	382509	412181	4	175537640	0.0613	1.07e-06	14249	Latency-associated peptide transforming growth factor beta 1 levels	TRUE	reported	Latency-associated peptide transforming growth factor beta 1 levels	2	TRUE	0.00166691	23.7881	Latency-associated peptide transforming growth factor beta 1 levels.lEZFVe
rs143420877	T	C	T	C	0.1447	0.00445903	0.0388	0.0327061	FALSE	FALSE	FALSE	lEZFVe	8	50783752	SNTG1	0.862722	0.0257881	lEZFVe	TRUE	reported	29672	382509	412181	8	51696312	0.0303	1.79e-06	14729	Latency-associated peptide transforming growth factor beta 1 levels	TRUE	reported	Latency-associated peptide transforming growth factor beta 1 levels	2	TRUE	0.00154599	22.803	Latency-associated peptide transforming growth factor beta 1 levels.lEZFVe
rs144834546	T	C	T	C	-0.2662	0.00546576	0.0227	0.00373756	FALSE	FALSE	FALSE	lEZFVe	12	24656493	BCAT1	0.943489	0.0771074	lEZFVe	TRUE	reported	29672	382509	412181	12	24809427	0.0526	4.17e-07	12935	Latency-associated peptide transforming growth factor beta 1 levels	TRUE	reported	Latency-associated peptide transforming growth factor beta 1 levels	2	TRUE	0.00197615	25.6081	Latency-associated peptide transforming growth factor beta 1 levels.lEZFVe
rs149458216	A	C	A	C	-0.2301	0.034203	0.0182	0.0154066	FALSE	FALSE	FALSE	lEZFVe	16	48868382	N4BP1	0.352412	0.0367805	lEZFVe	TRUE	reported	29672	382509	412181	16	48902293	0.0472	1.09e-06	14726	Latency-associated peptide transforming growth factor beta 1 levels	TRUE	reported	Latency-associated peptide transforming growth factor beta 1 levels	2	TRUE	0.00161125	23.7624	Latency-associated peptide transforming growth factor beta 1 levels.lEZFVe
rs1800472	A	G	A	G	-0.4623	0.00722013	0.0345	0.0337568	FALSE	FALSE	FALSE	lEZFVe	19	41341955	TGFB1	0.775774	0.0253488	lEZFVe	TRUE	reported	29672	382509	412181	19	41847860	0.0335	2.55e-43	14736	Latency-associated peptide transforming growth factor beta 1 levels	TRUE	reported	Latency-associated peptide transforming growth factor beta 1 levels	2	TRUE	0.0127586	190.414	Latency-associated peptide transforming growth factor beta 1 levels.lEZFVe
rs183319799	T	G	T	G	0.2185	0.0164379	0.0182	0.0231854	FALSE	FALSE	FALSE	lEZFVe	9	84496168	SLC28A3	0.595768	0.0309859	lEZFVe	TRUE	reported	29672	382509	412181	9	87111083	0.0461	2.14e-06	14733	Latency-associated peptide transforming growth factor beta 1 levels	TRUE	reported	Latency-associated peptide transforming growth factor beta 1 levels	2	TRUE	0.00152247	22.4617	Latency-associated peptide transforming growth factor beta 1 levels.lEZFVe
rs1921885	A	C	A	C	0.1265	-0.00329458	0.9391	0.97784	FALSE	FALSE	FALSE	lEZFVe	4	84031290	GPAT3	0.916291	0.0313449	lEZFVe	TRUE	reported	29672	382509	412181	4	84952443	0.0263	1.51e-06	14288	Latency-associated peptide transforming growth factor beta 1 levels	TRUE	reported	Latency-associated peptide transforming growth factor beta 1 levels	2	TRUE	0.00161657	23.1318	Latency-associated peptide transforming growth factor beta 1 levels.lEZFVe
rs2281119	T	C	T	C	-0.0873	0.0216952	0.1204	0.115155	FALSE	FALSE	FALSE	lEZFVe	22	44606844	PRR5	0.133664	0.0144653	lEZFVe	TRUE	reported	29672	382509	412181	22	45002724	0.019	4.33e-06	14284	Latency-associated peptide transforming growth factor beta 1 levels	TRUE	reported	Latency-associated peptide transforming growth factor beta 1 levels	2	TRUE	0.00147581	21.1087	Latency-associated peptide transforming growth factor beta 1 levels.lEZFVe
rs34536806	T	G	T	G	0.0989	-0.00271457	0.9023	0.928932	FALSE	FALSE	FALSE	lEZFVe	11	95541323	FAM76B	0.880317	0.018029	lEZFVe	TRUE	reported	29672	382509	412181	11	95274487	0.021	2.48e-06	14288	Latency-associated peptide transforming growth factor beta 1 levels	TRUE	reported	Latency-associated peptide transforming growth factor beta 1 levels	2	TRUE	0.00154992	22.1765	Latency-associated peptide transforming growth factor beta 1 levels.lEZFVe
rs34992551	T	C	T	C	-0.0931	-0.0120722	0.1103	0.19775	FALSE	FALSE	FALSE	lEZFVe	7	16366945	ISPD	0.299963	0.0116469	lEZFVe	TRUE	reported	29672	382509	412181	7	16406570	0.0199	2.89e-06	14734	Latency-associated peptide transforming growth factor beta 1 levels	TRUE	reported	Latency-associated peptide transforming growth factor beta 1 levels	2	TRUE	0.0014833	21.8844	Latency-associated peptide transforming growth factor beta 1 levels.lEZFVe
rs60821320	A	C	A	C	-0.1083	0.00609517	0.0779	0.0514605	FALSE	FALSE	FALSE	lEZFVe	12	94919106	NDUFA12	0.767837	0.0206472	lEZFVe	TRUE	reported	29672	382509	412181	12	95312882	0.0232	3.04e-06	12852	Latency-associated peptide transforming growth factor beta 1 levels	TRUE	reported	Latency-associated peptide transforming growth factor beta 1 levels	2	TRUE	0.00169268	21.7878	Latency-associated peptide transforming growth factor beta 1 levels.lEZFVe
rs7013321	A	G	A	G	-0.0608	-0.00295413	0.4469	0.389031	FALSE	FALSE	FALSE	lEZFVe	8	105581330	ZFPM2	0.755715	0.00949538	lEZFVe	TRUE	reported	29672	382509	412181	8	106593558	0.0121	5.04e-07	14288	Latency-associated peptide transforming growth factor beta 1 levels	TRUE	reported	Latency-associated peptide transforming growth factor beta 1 levels	2	TRUE	0.001764	25.245	Latency-associated peptide transforming growth factor beta 1 levels.lEZFVe
rs7247630	T	C	T	C	0.1378	-0.00501907	0.0525	0.070156	FALSE	FALSE	FALSE	lEZFVe	19	41475287	ERICH4	0.780524	0.018013	lEZFVe	TRUE	reported	29672	382509	412181	19	41981195	0.0271	3.68e-07	14729	Latency-associated peptide transforming growth factor beta 1 levels	TRUE	reported	Latency-associated peptide transforming growth factor beta 1 levels	2	TRUE	0.00175237	25.8524	Latency-associated peptide transforming growth factor beta 1 levels.lEZFVe
rs73045256	A	G	A	G	-0.1921	-0.0163871	0.9378	0.906712	FALSE	FALSE	FALSE	lEZFVe	19	41305167	HNRNPUL1,TGFB1	0.300416	0.0158247	lEZFVe	TRUE	reported	29672	382509	412181	19	41811072	0.0276	3.4e-12	14288	Latency-associated peptide transforming growth factor beta 1 levels	TRUE	reported	Latency-associated peptide transforming growth factor beta 1 levels	2	TRUE	0.00337905	48.4368	Latency-associated peptide transforming growth factor beta 1 levels.lEZFVe
rs7570818	A	G	A	G	-0.0849	-0.00258611	0.8857	0.918694	FALSE	FALSE	FALSE	lEZFVe	2	106693625	ST6GAL2	0.878506	0.0169178	lEZFVe	TRUE	reported	29672	382509	412181	2	107310081	0.0183	3.5e-06	14729	Latency-associated peptide transforming growth factor beta 1 levels	TRUE	reported	Latency-associated peptide transforming growth factor beta 1 levels	2	TRUE	0.00145917	21.5206	Latency-associated peptide transforming growth factor beta 1 levels.lEZFVe
rs7656674	A	T	A	T	0.0626	0.00537423	0.5957	0.629398	FALSE	TRUE	FALSE	lEZFVe	4	5791325	CRMP1,EVC	0.571563	0.00949928	lEZFVe	TRUE	reported	29672	382509	412181	4	5793052	0.0121	2.3e-07	14288	Latency-associated peptide transforming growth factor beta 1 levels	TRUE	reported	Latency-associated peptide transforming growth factor beta 1 levels	2	TRUE	0.00186979	26.7619	Latency-associated peptide transforming growth factor beta 1 levels.lEZFVe
rs7820135	T	C	T	C	-0.0747	0.00137	0.8321	0.763626	FALSE	FALSE	FALSE	lEZFVe	8	67807219	CPA6	0.899427	0.0108399	lEZFVe	TRUE	reported	29672	382509	412181	8	68719454	0.0155	1.44e-06	14730	Latency-associated peptide transforming growth factor beta 1 levels	TRUE	reported	Latency-associated peptide transforming growth factor beta 1 levels	2	TRUE	0.00157431	23.223	Latency-associated peptide transforming growth factor beta 1 levels.lEZFVe
rs12075	A	G	A	G	0.0667	0.0128675	0.5552	0.532379	FALSE	FALSE	FALSE	lEZFVe	1	159205564	ACKR1	0.162912	0.00922173	lEZFVe	TRUE	reported	29672	382509	412181	1	159175354	0.0116	8.92e-09	14741	Interleukin-8 levels	TRUE	reported	Interleukin-8 levels	2	TRUE	0.00223787	33.058	Interleukin-8 levels.lEZFVe
rs12188297	A	T	A	T	-0.0755	0.000111476	0.2006	0.218708	FALSE	TRUE	FALSE	lEZFVe	5	121273044	FTMT	0.991999	0.0111159	lEZFVe	TRUE	reported	29672	382509	412181	5	120608739	0.0147	2.81e-07	14740	Interleukin-8 levels	TRUE	reported	Interleukin-8 levels	2	TRUE	0.00178643	26.3755	Interleukin-8 levels.lEZFVe
rs13064825	T	C	T	C	0.056	0.00422034	0.4104	0.43102	FALSE	FALSE	FALSE	lEZFVe	3	16663551	DAZL	0.650338	0.00931037	lEZFVe	TRUE	reported	29672	382509	412181	3	16705058	0.012	3.06e-06	14296	Interleukin-8 levels	TRUE	reported	Interleukin-8 levels	2	TRUE	0.00152103	21.7747	Interleukin-8 levels.lEZFVe
rs141979722	T	C	T	C	0.2829	-0.126931	0.0146	0.00185166	FALSE	FALSE	FALSE	lEZFVe	3	173159583	SPATA16	0.242557	0.108616	lEZFVe	TRUE	reported	29672	382509	412181	3	172877373	0.0608	3.27e-06	11669	Interleukin-8 levels	TRUE	reported	Interleukin-8 levels	2	TRUE	0.00185191	21.6463	Interleukin-8 levels.lEZFVe
rs144815207	T	C	T	C	0.3186	-0.06039	0.9879	0.992866	FALSE	FALSE	FALSE	lEZFVe	1	233406264	RP5-862P8.2	0.273956	0.0552012	lEZFVe	TRUE	reported	29672	382509	412181	1	233542010	0.0622	3.02e-07	13394	Interleukin-8 levels	TRUE	reported	Interleukin-8 levels	2	TRUE	0.00195502	26.2329	Interleukin-8 levels.lEZFVe
rs145125644	A	G	A	G	0.2687	-0.00242275	0.9866	0.950406	FALSE	FALSE	FALSE	lEZFVe	7	17648605	SNX13	0.908266	0.021026	lEZFVe	TRUE	reported	29672	382509	412181	7	17688229	0.0555	1.29e-06	14733	Interleukin-8 levels	TRUE	reported	Interleukin-8 levels	2	TRUE	0.00158843	23.4364	Interleukin-8 levels.lEZFVe
rs1516478	T	C	T	C	0.1479	-0.0242778	0.0386	0.0144596	FALSE	FALSE	FALSE	lEZFVe	3	76169037	ROBO2	0.52113	0.0378392	lEZFVe	TRUE	reported	29672	382509	412181	3	76218188	0.0322	4.37e-06	14741	Interleukin-8 levels	TRUE	reported	Interleukin-8 levels	2	TRUE	0.00142915	21.0943	Interleukin-8 levels.lEZFVe
rs34519991	T	C	T	C	0.0555	0.00552437	0.5073	0.452016	FALSE	FALSE	FALSE	lEZFVe	18	12258052	CIDEA	0.550642	0.00925667	lEZFVe	TRUE	reported	29672	382509	412181	18	12258051	0.012	3.75e-06	14296	Interleukin-8 levels	TRUE	reported	Interleukin-8 levels	2	TRUE	0.00149403	21.3876	Interleukin-8 levels.lEZFVe
rs6446951	A	G	A	G	-0.1894	-0.0212432	0.0665	0.0413091	FALSE	FALSE	FALSE	lEZFVe	4	73708548	CXCL8	0.358181	0.0231197	lEZFVe	TRUE	reported	29672	382509	412181	4	74574265	0.0241	3.87e-15	14729	Interleukin-8 levels	TRUE	reported	Interleukin-8 levels	2	TRUE	0.00417576	61.7543	Interleukin-8 levels.lEZFVe
rs6585420	T	C	T	C	0.1545	-0.00492864	0.9598	0.955295	FALSE	FALSE	FALSE	lEZFVe	10	116869938	ENO4	0.8245	0.022225	lEZFVe	TRUE	reported	29672	382509	412181	10	118629449	0.0325	2e-06	14744	Interleukin-8 levels	TRUE	reported	Interleukin-8 levels	2	TRUE	0.00153042	22.596	Interleukin-8 levels.lEZFVe
rs6709159	A	G	A	G	0.0562	0.00105569	0.4424	0.521983	FALSE	FALSE	FALSE	lEZFVe	2	108329722	SULT1C2	0.90915	0.00925144	lEZFVe	TRUE	reported	29672	382509	412181	2	108946178	0.0117	1.56e-06	14744	Interleukin-8 levels	TRUE	reported	Interleukin-8 levels	2	TRUE	0.00156245	23.0697	Interleukin-8 levels.lEZFVe
rs7216538	A	G	A	G	-0.1324	-0.0333197	0.0541	0.0306676	FALSE	FALSE	FALSE	lEZFVe	17	75576717	LLGL2	0.208579	0.0264972	lEZFVe	TRUE	reported	29672	382509	412181	17	73572798	0.0279	2.08e-06	13672	Interleukin-8 levels	TRUE	reported	Interleukin-8 levels	2	TRUE	0.00164445	22.5167	Interleukin-8 levels.lEZFVe
rs72633250	A	C	A	C	0.0574	0.00273229	0.4025	0.416595	FALSE	FALSE	FALSE	lEZFVe	15	101109596	LRRK1	0.770724	0.00937551	lEZFVe	TRUE	reported	29672	382509	412181	15	101649801	0.0124	3.67e-06	14296	Interleukin-8 levels	TRUE	reported	Interleukin-8 levels	2	TRUE	0.00149663	21.4249	Interleukin-8 levels.lEZFVe
rs72886502	T	G	T	G	-0.3895	0.0758474	0.0095	0.00229237	FALSE	FALSE	FALSE	lEZFVe	18	39113012	CELF4	0.433957	0.0969373	lEZFVe	TRUE	reported	29672	382509	412181	18	36692976	0.076	2.98e-07	12291	Interleukin-8 levels	TRUE	reported	Interleukin-8 levels	2	TRUE	0.00213242	26.2614	Interleukin-8 levels.lEZFVe
rs8069322	A	G	A	G	0.0668	-0.00449222	0.7222	0.727085	FALSE	FALSE	FALSE	lEZFVe	17	56372773	ANKFN1	0.662618	0.0102961	lEZFVe	TRUE	reported	29672	382509	412181	17	54450134	0.0131	3.41e-07	14726	Interleukin-8 levels	TRUE	reported	Interleukin-8 levels	2	TRUE	0.00176262	25.9987	Interleukin-8 levels.lEZFVe
rs906401	T	C	T	C	0.0941	-0.0144496	0.9034	0.918872	FALSE	FALSE	FALSE	lEZFVe	18	75988381	ZNF516	0.389562	0.0167939	lEZFVe	TRUE	reported	29672	382509	412181	18	73700336	0.02	2.54e-06	14729	Interleukin-8 levels	TRUE	reported	Interleukin-8 levels	2	TRUE	0.0015007	22.134	Interleukin-8 levels.lEZFVe
rs972492	A	C	A	C	-0.0936	-0.000255339	0.1404	0.09735	FALSE	FALSE	FALSE	lEZFVe	5	37903825	GDNF	0.986966	0.0156299	lEZFVe	TRUE	reported	29672	382509	412181	5	37903927	0.0184	3.64e-07	12412	Interleukin-8 levels	TRUE	reported	Interleukin-8 levels	2	TRUE	0.00208051	25.873	Interleukin-8 levels.lEZFVe
rs10403201	A	G	A	G	-0.0584	-0.0085442	0.2923	0.246066	FALSE	FALSE	FALSE	lEZFVe	19	14653998	ADGRE3	0.422731	0.0106577	lEZFVe	TRUE	reported	29672	382509	412181	19	14764810	0.0127	4.26e-06	14730	Interleukin-7 levels	TRUE	reported	Interleukin-7 levels	2	TRUE	0.00143348	21.1426	Interleukin-7 levels.lEZFVe
rs1050152	T	C	T	C	-0.0651	0.000625349	0.4122	0.316043	FALSE	FALSE	FALSE	lEZFVe	5	132340627	SLC22A4	0.949634	0.00990009	lEZFVe	TRUE	reported	29672	382509	412181	5	131676320	0.0133	9.84e-07	11785	Interleukin-7 levels	TRUE	reported	Interleukin-7 levels	2	TRUE	0.00202884	23.9544	Interleukin-7 levels.lEZFVe
rs11742240	T	G	T	G	-0.0647	6.05747e-05	0.2796	0.330862	FALSE	FALSE	FALSE	lEZFVe	5	35881274	IL7R	0.995044	0.00975172	lEZFVe	TRUE	reported	29672	382509	412181	5	35881376	0.0131	7.86e-07	14736	Interleukin-7 levels	TRUE	reported	Interleukin-7 levels	2	TRUE	0.0016526	24.3897	Interleukin-7 levels.lEZFVe
rs12321566	A	G	A	G	0.0698	-0.00178882	0.237	0.289855	FALSE	FALSE	FALSE	lEZFVe	12	97413637	NEDD1	0.860142	0.0101526	lEZFVe	TRUE	reported	29672	382509	412181	12	97807415	0.0139	5.12e-07	14287	Interleukin-7 levels	TRUE	reported	Interleukin-7 levels	2	TRUE	0.00176187	25.2128	Interleukin-7 levels.lEZFVe
rs12699881	A	G	A	G	0.068	0.00798807	0.2517	0.347975	FALSE	FALSE	FALSE	lEZFVe	7	2361934	EIF3B	0.406243	0.00961811	lEZFVe	TRUE	reported	29672	382509	412181	7	2401569	0.0138	8.33e-07	14288	Interleukin-7 levels	TRUE	reported	Interleukin-7 levels	2	TRUE	0.00169649	24.2772	Interleukin-7 levels.lEZFVe
rs144728120	T	C	T	C	0.1495	-0.00246371	0.0436	0.0540256	FALSE	FALSE	FALSE	lEZFVe	3	35460912	ARPP21	0.903709	0.0203651	lEZFVe	TRUE	reported	29672	382509	412181	3	35502404	0.0316	2.23e-06	14717	Interleukin-7 levels	TRUE	reported	Interleukin-7 levels	2	TRUE	0.00151855	22.3794	Interleukin-7 levels.lEZFVe
rs55849454	A	G	A	G	0.0729	-0.00135737	0.7913	0.835775	FALSE	FALSE	FALSE	lEZFVe	5	134561544	JADE2	0.912999	0.0124238	lEZFVe	TRUE	reported	29672	382509	412181	5	133897234	0.0159	4.54e-06	12202	Interleukin-7 levels	TRUE	reported	Interleukin-7 levels	2	TRUE	0.00171982	21.0179	Interleukin-7 levels.lEZFVe
rs570880779	T	C	T	C	-0.2336	0.00755069	0.0215	0.00384815	FALSE	FALSE	FALSE	lEZFVe	15	73668362	CD276	0.919472	0.0746865	lEZFVe	TRUE	reported	29672	382509	412181	15	73960703	0.0505	3.73e-06	13605	Interleukin-7 levels	TRUE	reported	Interleukin-7 levels	2	TRUE	0.0015703	21.3943	Interleukin-7 levels.lEZFVe
rs7026771	A	G	A	G	0.0691	-0.00268879	0.5682	0.4939	FALSE	FALSE	FALSE	lEZFVe	9	130978949	LAMC3	0.773457	0.00934074	lEZFVe	TRUE	reported	29672	382509	412181	9	133854336	0.0148	3.03e-06	12403	Interleukin-7 levels	TRUE	reported	Interleukin-7 levels	2	TRUE	0.00175446	21.7953	Interleukin-7 levels.lEZFVe
rs74131483	A	G	A	G	0.1372	-0.00159695	0.9451	0.950101	FALSE	FALSE	FALSE	lEZFVe	1	194307086	CDC73	0.939508	0.0210434	lEZFVe	TRUE	reported	29672	382509	412181	1	194276216	0.0274	5.52e-07	13240	Interleukin-7 levels	TRUE	reported	Interleukin-7 levels	2	TRUE	0.00189016	25.0693	Interleukin-7 levels.lEZFVe
rs77336315	A	C	A	C	0.2512	-0.0400205	0.9836	0.994217	FALSE	FALSE	FALSE	lEZFVe	1	96821962	PTBP2	0.514752	0.0614325	lEZFVe	TRUE	reported	29672	382509	412181	1	97287518	0.0531	2.24e-06	13801	Interleukin-7 levels	TRUE	reported	Interleukin-7 levels	2	TRUE	0.00161896	22.3762	Interleukin-7 levels.lEZFVe
rs79072837	T	C	T	C	-0.136	0.0140138	0.0497	0.0366208	FALSE	FALSE	FALSE	lEZFVe	15	81028915	CFAP161	0.572229	0.0248132	lEZFVe	TRUE	reported	29672	382509	412181	15	81321256	0.028	1.19e-06	14715	Interleukin-7 levels	TRUE	reported	Interleukin-7 levels	2	TRUE	0.00160068	23.5886	Interleukin-7 levels.lEZFVe
rs10234370	T	C	T	C	0.0582	0.00343638	0.6371	0.607233	FALSE	FALSE	FALSE	lEZFVe	7	28446549	CREB5	0.716439	0.00946083	lEZFVe	TRUE	reported	29672	382509	412181	7	28486167	0.0127	4.59e-06	14295	Interleukin-6 levels	TRUE	reported	Interleukin-6 levels	2	TRUE	0.00146696	20.998	Interleukin-6 levels.lEZFVe
rs10977774	A	C	A	C	-0.3418	0.0147462	0.9865	0.980781	FALSE	FALSE	FALSE	lEZFVe	9	954741	DMRT1	0.65979	0.0334987	lEZFVe	TRUE	reported	29672	382509	412181	9	954741	0.0701	1.08e-06	12312	Interleukin-6 levels	TRUE	reported	Interleukin-6 levels	2	TRUE	0.00192727	23.7705	Interleukin-6 levels.lEZFVe
rs1346147	A	G	A	G	-0.0659	0.0146846	0.7459	0.773199	FALSE	FALSE	FALSE	lEZFVe	8	21403269	GFRA2	0.181189	0.0109824	lEZFVe	TRUE	reported	29672	382509	412181	8	21260780	0.0135	1.05e-06	14295	Interleukin-6 levels	TRUE	reported	Interleukin-6 levels	2	TRUE	0.00166416	23.8255	Interleukin-6 levels.lEZFVe
rs17486819	T	G	T	G	0.0975	0.0169635	0.9152	0.847888	FALSE	FALSE	FALSE	lEZFVe	2	113114229	IL1RN	0.185334	0.0128074	lEZFVe	TRUE	reported	29672	382509	412181	2	113871806	0.0211	3.82e-06	14739	Interleukin-6 levels	TRUE	reported	Interleukin-6 levels	2	TRUE	0.0014466	21.3494	Interleukin-6 levels.lEZFVe
rs185969953	T	G	T	G	-0.3427	0.0240076	0.0105	0.00416905	FALSE	FALSE	FALSE	lEZFVe	13	68368479	PCDH9	0.737476	0.0716223	lEZFVe	TRUE	reported	29672	382509	412181	13	68942611	0.0682	5.04e-07	12934	Interleukin-6 levels	TRUE	reported	Interleukin-6 levels	2	TRUE	0.00194841	25.246	Interleukin-6 levels.lEZFVe
rs187416244	T	C	T	C	-0.2244	0.151966	0.0182	0.00281369	FALSE	FALSE	FALSE	lEZFVe	7	77163023	CCDC146	0.0821051	0.0874071	lEZFVe	TRUE	reported	29672	382509	412181	7	76792340	0.0469	1.71e-06	14726	Interleukin-6 levels	TRUE	reported	Interleukin-6 levels	2	TRUE	0.00155217	22.8897	Interleukin-6 levels.lEZFVe
rs2228145	A	C	A	C	-0.1684	0.00816215	0.6128	0.700603	FALSE	FALSE	FALSE	lEZFVe	1	154454494	IL6R	0.415635	0.010027	lEZFVe	TRUE	reported	29672	382509	412181	1	154426970	0.0119	1.83e-45	14742	Interleukin-6 levels	TRUE	reported	Interleukin-6 levels	2	TRUE	0.0134021	200.231	Interleukin-6 levels.lEZFVe
rs248536	T	G	T	G	-0.0671	-0.0186468	0.2276	0.18823	FALSE	FALSE	FALSE	lEZFVe	5	141767180	ARAP3	0.111431	0.0117143	lEZFVe	TRUE	reported	29672	382509	412181	5	141146747	0.0143	2.7e-06	14295	Interleukin-6 levels	TRUE	reported	Interleukin-6 levels	2	TRUE	0.00153787	22.0147	Interleukin-6 levels.lEZFVe
rs10988407	A	G	A	G	0.0777	0.00422811	0.2002	0.138365	FALSE	FALSE	FALSE	lEZFVe	9	129519322	NTMT1	0.751779	0.0133676	lEZFVe	TRUE	reported	29672	382509	412181	9	132281601	0.0167	3.28e-06	11791	Interleukin-5 levels	TRUE	reported	Interleukin-5 levels	2	TRUE	0.00183258	21.6439	Interleukin-5 levels.lEZFVe
rs114829303	T	C	T	C	0.1661	-0.0214275	0.0436	0.0401894	FALSE	FALSE	FALSE	lEZFVe	1	37007713	GRIK3	0.366427	0.0237244	lEZFVe	TRUE	reported	29672	382509	412181	1	37473314	0.0361	4.2e-06	11344	Interleukin-5 levels	TRUE	reported	Interleukin-5 levels	2	TRUE	0.00186273	21.1665	Interleukin-5 levels.lEZFVe
rs12592185	T	C	T	C	0.0838	0.022473	0.8068	0.821595	FALSE	FALSE	FALSE	lEZFVe	15	70253793	TLE3	0.0610787	0.0119989	lEZFVe	TRUE	reported	29672	382509	412181	15	70546132	0.0173	1.27e-06	11344	Interleukin-5 levels	TRUE	reported	Interleukin-5 levels	2	TRUE	0.00206411	23.4595	Interleukin-5 levels.lEZFVe
rs132210	T	C	T	C	-0.0686	0.0181391	0.3408	0.310248	FALSE	FALSE	FALSE	lEZFVe	22	47748164	TBC1D22A	0.068259	0.00994854	lEZFVe	TRUE	reported	29672	382509	412181	22	48143913	0.0141	1.14e-06	11344	Interleukin-5 levels	TRUE	reported	Interleukin-5 levels	2	TRUE	0.00208228	23.6665	Interleukin-5 levels.lEZFVe
rs141941146	A	G	A	G	0.3833	0.0208576	0.9859	0.969213	FALSE	FALSE	FALSE	lEZFVe	6	124153139	NKAIN2	0.445288	0.0273258	lEZFVe	TRUE	reported	29672	382509	412181	6	124474284	0.0825	3.38e-06	10280	Interleukin-5 levels	TRUE	reported	Interleukin-5 levels	2	TRUE	0.00209539	21.5817	Interleukin-5 levels.lEZFVe
rs17009223	A	G	A	G	-0.1169	0.0291168	0.0881	0.0683607	FALSE	FALSE	FALSE	lEZFVe	1	207877015	CD34	0.109721	0.0182042	lEZFVe	TRUE	reported	29672	382509	412181	1	208050360	0.0236	7.29e-07	11789	Interleukin-5 levels	TRUE	reported	Interleukin-5 levels	2	TRUE	0.00207695	24.5319	Interleukin-5 levels.lEZFVe
rs34639000	A	G	A	G	0.0765	-0.000776884	0.7289	0.635099	FALSE	FALSE	FALSE	lEZFVe	5	96194838	PCSK1	0.935124	0.00954403	lEZFVe	TRUE	reported	29672	382509	412181	5	95530542	0.0147	1.95e-07	11773	Interleukin-5 levels	TRUE	reported	Interleukin-5 levels	2	TRUE	0.00229511	27.0779	Interleukin-5 levels.lEZFVe
rs4277106	A	G	A	G	-0.2747	-0.0302509	0.9858	0.987569	FALSE	FALSE	FALSE	lEZFVe	11	10358676	AMPD3	0.46527	0.0414284	lEZFVe	TRUE	reported	29672	382509	412181	11	10380223	0.0592	3.48e-06	11790	Interleukin-5 levels	TRUE	reported	Interleukin-5 levels	2	TRUE	0.00182292	21.5278	Interleukin-5 levels.lEZFVe
rs62069649	A	G	A	G	0.2206	0.0136034	0.0267	0.00537482	FALSE	FALSE	FALSE	lEZFVe	17	61325117	BCAS3	0.831911	0.0640911	lEZFVe	TRUE	reported	29672	382509	412181	17	59402478	0.0482	4.72e-06	10431	Interleukin-5 levels	TRUE	reported	Interleukin-5 levels	2	TRUE	0.0020041	20.9427	Interleukin-5 levels.lEZFVe
rs7142197	A	G	A	G	-0.0924	0.00790695	0.1442	0.123144	FALSE	FALSE	FALSE	lEZFVe	14	92849774	GOLGA5	0.571276	0.0139656	lEZFVe	TRUE	reported	29672	382509	412181	14	93316119	0.0188	8.88e-07	11773	Interleukin-5 levels	TRUE	reported	Interleukin-5 levels	2	TRUE	0.00204763	24.1521	Interleukin-5 levels.lEZFVe
rs7193141	C	G	C	G	0.2407	-0.0332253	0.0351	0.0262719	FALSE	TRUE	FALSE	lEZFVe	16	86900288	C16orf95	0.261192	0.029571	lEZFVe	TRUE	reported	29672	382509	412181	16	86933894	0.0521	3.84e-06	9377	Interleukin-5 levels	TRUE	reported	Interleukin-5 levels	2	TRUE	0.00227104	21.3395	Interleukin-5 levels.lEZFVe
rs116963481	A	G	A	G	0.2805	-0.0132509	0.9846	0.976249	FALSE	FALSE	FALSE	lEZFVe	10	33995478	PARD3	0.662989	0.0304065	lEZFVe	TRUE	reported	29672	382509	412181	10	34284406	0.0592	2.16e-06	11793	Interleukin-4 levels	TRUE	reported	Interleukin-4 levels	2	TRUE	0.00190008	22.4465	Interleukin-4 levels.lEZFVe
rs11989681	A	G	A	G	0.0678	-0.000702905	0.5982	0.659225	FALSE	FALSE	FALSE	lEZFVe	8	22792399	PEBP4	0.942293	0.00971014	lEZFVe	TRUE	reported	29672	382509	412181	8	22649912	0.0136	6.19e-07	11345	Interleukin-4 levels	TRUE	reported	Interleukin-4 levels	2	TRUE	0.00218588	24.8488	Interleukin-4 levels.lEZFVe
rs12641440	C	G	C	G	-0.1181	0.0102349	0.9065	0.880071	FALSE	TRUE	FALSE	lEZFVe	4	184608480	CASP3	0.470227	0.0141736	lEZFVe	TRUE	reported	29672	382509	412181	4	185529634	0.025	2.31e-06	11345	Interleukin-4 levels	TRUE	reported	Interleukin-4 levels	2	TRUE	0.00196319	22.3122	Interleukin-4 levels.lEZFVe
rs13130198	A	G	A	G	-0.0773	-0.00163349	0.2374	0.23995	FALSE	FALSE	FALSE	lEZFVe	4	40155261	N4BP2	0.879398	0.0107656	lEZFVe	TRUE	reported	29672	382509	412181	4	40156881	0.0159	1.16e-06	11345	Interleukin-4 levels	TRUE	reported	Interleukin-4 levels	2	TRUE	0.00207901	23.6313	Interleukin-4 levels.lEZFVe
rs13418255	A	G	A	G	0.0701	0.00860402	0.7233	0.625345	FALSE	FALSE	FALSE	lEZFVe	2	107051719	ST6GAL2	0.368585	0.00956931	lEZFVe	TRUE	reported	29672	382509	412181	2	107668175	0.0153	4.61e-06	11345	Interleukin-4 levels	TRUE	reported	Interleukin-4 levels	2	TRUE	0.00184691	20.9883	Interleukin-4 levels.lEZFVe
rs1490743	T	G	T	G	-0.1338	0.00989244	0.0752	0.0555315	FALSE	FALSE	FALSE	lEZFVe	9	114273767	COL27A1	0.623854	0.0201724	lEZFVe	TRUE	reported	29672	382509	412181	9	117036047	0.0278	1.49e-06	10281	Interleukin-4 levels	TRUE	reported	Interleukin-4 levels	2	TRUE	0.00224807	23.16	Interleukin-4 levels.lEZFVe
rs2502347	T	C	T	C	-0.077	-0.00229264	0.2195	0.248584	FALSE	FALSE	FALSE	lEZFVe	1	242908088	CEP170	0.829772	0.0106637	lEZFVe	TRUE	reported	29672	382509	412181	1	243071390	0.0167	4.01e-06	11345	Interleukin-4 levels	TRUE	reported	Interleukin-4 levels	2	TRUE	0.00187038	21.2555	Interleukin-4 levels.lEZFVe
rs4876407	T	G	T	G	-0.1391	-0.00698686	0.9451	0.939573	FALSE	FALSE	FALSE	lEZFVe	8	118262010	SAMD12	0.716134	0.0192141	lEZFVe	TRUE	reported	29672	382509	412181	8	119274249	0.0299	3.28e-06	11788	Interleukin-4 levels	TRUE	reported	Interleukin-4 levels	2	TRUE	0.00183263	21.6391	Interleukin-4 levels.lEZFVe
rs75610895	T	C	T	C	-0.2354	-0.012146	0.0253	0.00880525	FALSE	FALSE	FALSE	lEZFVe	10	6758847	PRKCQ	0.806207	0.0495104	lEZFVe	TRUE	reported	29672	382509	412181	10	6800809	0.045	1.68e-07	11787	Interleukin-4 levels	TRUE	reported	Interleukin-4 levels	2	TRUE	0.00231621	27.3599	Interleukin-4 levels.lEZFVe
rs1013434	T	C	T	C	-0.0732	-0.000423228	0.2201	0.234771	FALSE	FALSE	FALSE	lEZFVe	21	39112084	PSMG1	0.968973	0.0108808	lEZFVe	TRUE	reported	29672	382509	412181	21	40484010	0.0158	3.61e-06	11783	Interleukin-33 levels	TRUE	reported	Interleukin-33 levels	2	TRUE	0.00181828	21.4602	Interleukin-33 levels.lEZFVe
rs10415966	A	C	A	C	-0.1184	0.0029316	0.1177	0.0782022	FALSE	FALSE	FALSE	lEZFVe	19	14188927	ADGRL1	0.865182	0.0172668	lEZFVe	TRUE	reported	29672	382509	412181	19	14299739	0.0233	3.74e-07	10281	Interleukin-33 levels	TRUE	reported	Interleukin-33 levels	2	TRUE	0.00250534	25.8171	Interleukin-33 levels.lEZFVe
rs112495884	A	G	A	G	0.3432	-0.0242398	0.0112	0.0188968	FALSE	FALSE	FALSE	lEZFVe	18	75647160	SMIM21	0.476004	0.0340091	lEZFVe	TRUE	reported	29672	382509	412181	18	73359115	0.0748	4.47e-06	10858	Interleukin-33 levels	TRUE	reported	Interleukin-33 levels	2	TRUE	0.00193509	21.048	Interleukin-33 levels.lEZFVe
rs13336496	A	C	A	C	0.0936	-0.034021	0.8755	0.916147	FALSE	FALSE	FALSE	lEZFVe	16	79457679	MAF	0.0415566	0.0166939	lEZFVe	TRUE	reported	29672	382509	412181	16	79491576	0.0203	4.01e-06	11780	Interleukin-33 levels	TRUE	reported	Interleukin-33 levels	2	TRUE	0.00180149	21.2562	Interleukin-33 levels.lEZFVe
rs17149396	C	G	C	G	0.1833	0.0414468	0.0307	0.0106388	FALSE	TRUE	FALSE	lEZFVe	7	24383826	NPY	0.346675	0.0440429	lEZFVe	TRUE	reported	29672	382509	412181	7	24423445	0.04	4.59e-06	11789	Interleukin-33 levels	TRUE	reported	Interleukin-33 levels	2	TRUE	0.0017781	20.9957	Interleukin-33 levels.lEZFVe
rs62556318	C	G	C	G	0.1308	0.00377453	0.9172	0.8458	FALSE	TRUE	FALSE	lEZFVe	9	21663052	MTAP	0.771296	0.0129851	lEZFVe	TRUE	reported	29672	382509	412181	9	21663051	0.0277	2.34e-06	11345	Interleukin-33 levels	TRUE	reported	Interleukin-33 levels	2	TRUE	0.00196155	22.2936	Interleukin-33 levels.lEZFVe
rs66755903	A	G	A	G	-0.0752	0.00420923	0.2321	0.23918	FALSE	FALSE	FALSE	lEZFVe	8	86983693	CNBD1	0.697219	0.0108185	lEZFVe	TRUE	reported	29672	382509	412181	8	87995921	0.0162	3.45e-06	11345	Interleukin-33 levels	TRUE	reported	Interleukin-33 levels	2	TRUE	0.00189573	21.5441	Interleukin-33 levels.lEZFVe
rs7742625	C	G	C	G	0.0691	-0.00365823	0.6997	0.665282	FALSE	TRUE	FALSE	lEZFVe	6	38752074	DNAH8	0.710295	0.00984826	lEZFVe	TRUE	reported	29672	382509	412181	6	38719850	0.0148	3.03e-06	11345	Interleukin-33 levels	TRUE	reported	Interleukin-33 levels	2	TRUE	0.00191776	21.795	Interleukin-33 levels.lEZFVe
rs77792454	T	C	T	C	-0.1166	0.00960434	0.1064	0.111593	FALSE	FALSE	FALSE	lEZFVe	6	156551127	ARID1B	0.511839	0.0146413	lEZFVe	TRUE	reported	29672	382509	412181	6	156872261	0.0255	4.82e-06	8817	Interleukin-33 levels	TRUE	reported	Interleukin-33 levels	2	TRUE	0.00236574	20.9035	Interleukin-33 levels.lEZFVe
rs78455659	A	G	A	G	0.1259	-0.0146604	0.9273	0.882776	FALSE	FALSE	FALSE	lEZFVe	12	96046036	LTA4H	0.313407	0.0145426	lEZFVe	TRUE	reported	29672	382509	412181	12	96439814	0.0273	3.99e-06	11345	Interleukin-33 levels	TRUE	reported	Interleukin-33 levels	2	TRUE	0.00187115	21.2642	Interleukin-33 levels.lEZFVe
rs8042883	T	C	T	C	-0.0681	0.00225791	0.5496	0.555261	FALSE	FALSE	FALSE	lEZFVe	15	66677933	SMAD6	0.807467	0.00926532	lEZFVe	TRUE	reported	29672	382509	412181	15	66970271	0.0135	4.55e-07	11345	Interleukin-33 levels	TRUE	reported	Interleukin-33 levels	2	TRUE	0.00223794	25.4419	Interleukin-33 levels.lEZFVe
rs11256610	A	G	A	G	0.3005	0.0769744	0.0145	0.00144522	FALSE	FALSE	FALSE	lEZFVe	10	6080380	RBM17	0.530712	0.122782	lEZFVe	TRUE	reported	29672	382509	412181	10	6122343	0.0641	2.76e-06	10850	Interleukin-24 levels	TRUE	reported	Interleukin-24 levels	2	TRUE	0.00202146	21.9732	Interleukin-24 levels.lEZFVe
rs116790447	T	C	T	C	0.1729	-0.0264993	0.0521	0.0390022	FALSE	FALSE	FALSE	lEZFVe	1	18604828	PAX7	0.269921	0.0240194	lEZFVe	TRUE	reported	29672	382509	412181	1	18931322	0.0371	3.16e-06	9453	Interleukin-24 levels	TRUE	reported	Interleukin-24 levels	2	TRUE	0.00229232	21.7145	Interleukin-24 levels.lEZFVe
rs117613902	A	G	A	G	-0.3	-0.0576839	0.9862	0.996308	FALSE	FALSE	FALSE	lEZFVe	14	97275462	VRK1	0.440495	0.0747823	lEZFVe	TRUE	reported	29672	382509	412181	14	97741799	0.0657	4.97e-06	10850	Interleukin-24 levels	TRUE	reported	Interleukin-24 levels	2	TRUE	0.001918	20.8464	Interleukin-24 levels.lEZFVe
rs143986178	A	G	A	G	0.2969	-0.0039181	0.0144	0.00277589	FALSE	FALSE	FALSE	lEZFVe	21	24695221	MRPL39	0.965108	0.0895685	lEZFVe	TRUE	reported	29672	382509	412181	21	26067535	0.0644	4.02e-06	10850	Interleukin-24 levels	TRUE	reported	Interleukin-24 levels	2	TRUE	0.0019551	21.2505	Interleukin-24 levels.lEZFVe
rs145295031	A	T	A	T	0.3063	-0.00768271	0.014	0.0126179	FALSE	TRUE	FALSE	lEZFVe	7	9919470	NDUFA4	0.849775	0.0405624	lEZFVe	TRUE	reported	29672	382509	412181	7	9959098	0.0647	2.2e-06	11287	Interleukin-24 levels	TRUE	reported	Interleukin-24 levels	2	TRUE	0.00198173	22.4083	Interleukin-24 levels.lEZFVe
rs167018	A	G	A	G	0.0657	-0.00605871	0.4443	0.459476	FALSE	FALSE	FALSE	lEZFVe	7	155830396	SHH	0.512604	0.00925293	lEZFVe	TRUE	reported	29672	382509	412181	7	155623090	0.0136	1.36e-06	11336	Interleukin-24 levels	TRUE	reported	Interleukin-24 levels	2	TRUE	0.00205447	23.3333	Interleukin-24 levels.lEZFVe
rs2341294	A	G	A	G	-0.1318	0.00231692	0.0716	0.0828478	FALSE	FALSE	FALSE	lEZFVe	5	149852745	PPARGC1B	0.888951	0.016593	lEZFVe	TRUE	reported	29672	382509	412181	5	149232308	0.028	2.51e-06	9900	Interleukin-24 levels	TRUE	reported	Interleukin-24 levels	2	TRUE	0.0022331	22.1527	Interleukin-24 levels.lEZFVe
rs60306270	A	G	A	G	-0.0886	-0.00627562	0.1398	0.0865876	FALSE	FALSE	FALSE	lEZFVe	16	49541253	ZNF423	0.701806	0.0163904	lEZFVe	TRUE	reported	29672	382509	412181	16	49575164	0.0191	3.51e-06	11781	Interleukin-24 levels	TRUE	reported	Interleukin-24 levels	2	TRUE	0.00182317	21.5143	Interleukin-24 levels.lEZFVe
rs73169406	A	G	A	G	0.111	0.0181927	0.1327	0.104652	FALSE	FALSE	FALSE	lEZFVe	22	48265297	FAM19A5	0.228493	0.015107	lEZFVe	TRUE	reported	29672	382509	412181	22	48661109	0.0207	8.22e-08	11337	Interleukin-24 levels	TRUE	reported	Interleukin-24 levels	2	TRUE	0.00252992	28.7494	Interleukin-24 levels.lEZFVe
rs7401175	A	T	A	T	0.0892	-0.0210149	0.2392	0.163926	FALSE	TRUE	FALSE	lEZFVe	14	85557828	FLRT2	0.0959025	0.0126212	lEZFVe	TRUE	reported	29672	382509	412181	14	86024172	0.0195	4.78e-06	7943	Interleukin-24 levels	TRUE	reported	Interleukin-24 levels	2	TRUE	0.00262744	20.9195	Interleukin-24 levels.lEZFVe
rs117263973	A	G	A	G	0.3467	0.0583268	0.0109	0.00602153	FALSE	FALSE	FALSE	lEZFVe	21	40923228	DSCAM	0.323884	0.0591245	lEZFVe	TRUE	reported	29672	382509	412181	21	42295154	0.0752	4.02e-06	10858	Interleukin-22 receptor subunit alpha-1 levels	TRUE	reported	Interleukin-22 receptor subunit alpha-1 levels	2	TRUE	0.00195377	21.2516	Interleukin-22 receptor subunit alpha-1 levels.lEZFVe
rs12240324	A	G	A	G	0.2203	0.0178716	0.9713	0.957266	FALSE	FALSE	FALSE	lEZFVe	10	44173889	C10orf142	0.43414	0.02285	lEZFVe	TRUE	reported	29672	382509	412181	10	44669337	0.047	2.77e-06	11793	Interleukin-22 receptor subunit alpha-1 levels	TRUE	reported	Interleukin-22 receptor subunit alpha-1 levels	2	TRUE	0.00185952	21.9664	Interleukin-22 receptor subunit alpha-1 levels.lEZFVe
rs13257574	T	C	T	C	0.2714	0.00532706	0.0167	0.00960366	FALSE	FALSE	FALSE	lEZFVe	8	86473536	RMDN1,WWP1	0.909883	0.0470646	lEZFVe	TRUE	reported	29672	382509	412181	8	87485765	0.0584	3.36e-06	11306	Interleukin-22 receptor subunit alpha-1 levels	TRUE	reported	Interleukin-22 receptor subunit alpha-1 levels	2	TRUE	0.00190659	21.5932	Interleukin-22 receptor subunit alpha-1 levels.lEZFVe
rs1473089	A	C	A	C	0.2679	0.0236151	0.0253	0.00260894	FALSE	FALSE	FALSE	lEZFVe	4	26141460	RBPJ	0.800811	0.0935998	lEZFVe	TRUE	reported	29672	382509	412181	4	26143082	0.0561	1.79e-06	10916	Interleukin-22 receptor subunit alpha-1 levels	TRUE	reported	Interleukin-22 receptor subunit alpha-1 levels	2	TRUE	0.00208473	22.8003	Interleukin-22 receptor subunit alpha-1 levels.lEZFVe
rs17256492	T	C	T	C	-0.0751	-0.0160413	0.7694	0.840224	FALSE	FALSE	FALSE	lEZFVe	14	61928189	SYT16	0.203121	0.0126041	lEZFVe	TRUE	reported	29672	382509	412181	14	62394907	0.0162	3.56e-06	11345	Interleukin-22 receptor subunit alpha-1 levels	TRUE	reported	Interleukin-22 receptor subunit alpha-1 levels	2	TRUE	0.0018907	21.4869	Interleukin-22 receptor subunit alpha-1 levels.lEZFVe
rs3181361	T	C	T	C	0.27	0.00545331	0.0163	0.0102672	FALSE	FALSE	FALSE	lEZFVe	9	114905169	TNFSF8	0.904231	0.0453242	lEZFVe	TRUE	reported	29672	382509	412181	9	117667449	0.0582	3.5e-06	11345	Interleukin-22 receptor subunit alpha-1 levels	TRUE	reported	Interleukin-22 receptor subunit alpha-1 levels	2	TRUE	0.00189345	21.5182	Interleukin-22 receptor subunit alpha-1 levels.lEZFVe
rs4811167	T	C	T	C	0.0632	0.0106379	0.5504	0.574259	FALSE	FALSE	FALSE	lEZFVe	20	51385215	NFATC2	0.25145	0.00927588	lEZFVe	TRUE	reported	29672	382509	412181	20	50001752	0.0134	2.4e-06	11793	Interleukin-22 receptor subunit alpha-1 levels	TRUE	reported	Interleukin-22 receptor subunit alpha-1 levels	2	TRUE	0.0018827	22.2408	Interleukin-22 receptor subunit alpha-1 levels.lEZFVe
rs56282088	A	G	A	G	0.2815	-0.0393199	0.0165	0.00265179	FALSE	FALSE	FALSE	lEZFVe	8	80590101	ZNF704	0.651813	0.0871364	lEZFVe	TRUE	reported	29672	382509	412181	8	81502336	0.0571	8.23e-07	10919	Interleukin-22 receptor subunit alpha-1 levels	TRUE	reported	Interleukin-22 receptor subunit alpha-1 levels	2	TRUE	0.00222094	24.2999	Interleukin-22 receptor subunit alpha-1 levels.lEZFVe
rs75590335	A	G	A	G	0.1722	0.0393618	0.0376	0.0456301	FALSE	FALSE	FALSE	lEZFVe	4	156110593	CTSO	0.0771312	0.0222688	lEZFVe	TRUE	reported	29672	382509	412181	4	157031745	0.037	3.25e-06	11345	Interleukin-22 receptor subunit alpha-1 levels	TRUE	reported	Interleukin-22 receptor subunit alpha-1 levels	2	TRUE	0.00190559	21.6564	Interleukin-22 receptor subunit alpha-1 levels.lEZFVe
rs78594373	T	C	T	C	-0.1271	0.00282308	0.0671	0.0455633	FALSE	FALSE	FALSE	lEZFVe	2	85092921	KCMF1	0.897948	0.0220116	lEZFVe	TRUE	reported	29672	382509	412181	2	85320044	0.0273	3.23e-06	11767	Interleukin-22 receptor subunit alpha-1 levels	TRUE	reported	Interleukin-22 receptor subunit alpha-1 levels	2	TRUE	0.00183866	21.6717	Interleukin-22 receptor subunit alpha-1 levels.lEZFVe
rs79229049	A	T	A	T	-0.2102	0.0451435	0.9695	0.982743	FALSE	TRUE	FALSE	lEZFVe	7	81525425	HGF	0.206137	0.0357074	lEZFVe	TRUE	reported	29672	382509	412181	7	81154741	0.0412	3.36e-07	11781	Interleukin-22 receptor subunit alpha-1 levels	TRUE	reported	Interleukin-22 receptor subunit alpha-1 levels	2	TRUE	0.0022046	26.0254	Interleukin-22 receptor subunit alpha-1 levels.lEZFVe
rs113153423	A	G	A	G	0.1913	-0.00499278	0.972	0.980819	FALSE	FALSE	FALSE	lEZFVe	8	138975057	COL22A1	0.880816	0.0332998	lEZFVe	TRUE	reported	29672	382509	412181	8	139987300	0.0407	2.6e-06	11792	Interleukin-20 receptor subunit alpha levels	TRUE	reported	Interleukin-20 receptor subunit alpha levels	2	TRUE	0.00187	22.0886	Interleukin-20 receptor subunit alpha levels.lEZFVe
rs113563938	A	T	A	T	0.3176	0.0335171	0.9871	0.995323	FALSE	TRUE	FALSE	lEZFVe	7	12520928	AC005281.1	0.623751	0.0683268	lEZFVe	TRUE	reported	29672	382509	412181	7	12560554	0.0676	2.62e-06	11344	Interleukin-20 receptor subunit alpha levels	TRUE	reported	Interleukin-20 receptor subunit alpha levels	2	TRUE	0.00194204	22.0694	Interleukin-20 receptor subunit alpha levels.lEZFVe
rs11987533	A	G	A	G	0.1171	0.020546	0.1374	0.15112	FALSE	FALSE	FALSE	lEZFVe	8	35296721	UNC5D	0.108309	0.0127945	lEZFVe	TRUE	reported	29672	382509	412181	8	35154239	0.0198	3.34e-09	11344	Interleukin-20 receptor subunit alpha levels	TRUE	reported	Interleukin-20 receptor subunit alpha levels	2	TRUE	0.00307383	34.9709	Interleukin-20 receptor subunit alpha levels.lEZFVe
rs12056343	T	G	T	G	-0.0761	0.0132771	0.7494	0.720635	FALSE	FALSE	FALSE	lEZFVe	8	78928499	IL7	0.195545	0.0102578	lEZFVe	TRUE	reported	29672	382509	412181	8	79840734	0.0166	4.55e-06	9894	Interleukin-20 receptor subunit alpha levels	TRUE	reported	Interleukin-20 receptor subunit alpha levels	2	TRUE	0.00211963	21.0119	Interleukin-20 receptor subunit alpha levels.lEZFVe
rs12138611	C	G	C	G	0.119	-0.0185363	0.1039	0.132408	FALSE	TRUE	FALSE	lEZFVe	1	168211636	TIPRL	0.177569	0.0137481	lEZFVe	TRUE	reported	29672	382509	412181	1	168180874	0.0256	3.34e-06	11344	Interleukin-20 receptor subunit alpha levels	TRUE	reported	Interleukin-20 receptor subunit alpha levels	2	TRUE	0.00190117	21.6042	Interleukin-20 receptor subunit alpha levels.lEZFVe
rs143067549	T	C	T	C	-0.4166	-0.0477817	0.0114	0.0025283	FALSE	FALSE	FALSE	lEZFVe	5	46131893	HCN1	0.594763	0.0898242	lEZFVe	TRUE	reported	29672	382509	412181	5	46131995	0.091	4.69e-06	7315	Interleukin-20 receptor subunit alpha levels	TRUE	reported	Interleukin-20 receptor subunit alpha levels	2	TRUE	0.00285693	20.9526	Interleukin-20 receptor subunit alpha levels.lEZFVe
rs149111746	A	G	A	G	0.2357	-6.39067e-05	0.0208	0.0212465	FALSE	FALSE	FALSE	lEZFVe	17	61311661	BCAS3	0.998422	0.0323191	lEZFVe	TRUE	reported	29672	382509	412181	17	59389022	0.0511	3.98e-06	11783	Interleukin-20 receptor subunit alpha levels	TRUE	reported	Interleukin-20 receptor subunit alpha levels	2	TRUE	0.00180235	21.2718	Interleukin-20 receptor subunit alpha levels.lEZFVe
rs540645152	A	C	A	C	-0.0817	0.00753654	0.4221	0.364548	FALSE	FALSE	FALSE	lEZFVe	1	153109901	SPRR2F	0.42984	0.00954639	lEZFVe	TRUE	reported	29672	382509	412181	1	153082377	0.0155	1.36e-07	8814	Interleukin-20 receptor subunit alpha levels	TRUE	reported	Interleukin-20 receptor subunit alpha levels	2	TRUE	0.00314225	27.7768	Interleukin-20 receptor subunit alpha levels.lEZFVe
rs544388667	A	G	A	G	0.3626	-0.0305688	0.0114	0.0273549	FALSE	FALSE	FALSE	lEZFVe	3	113295005	AC026348.1,CFAP44	0.278855	0.0282288	lEZFVe	TRUE	reported	29672	382509	412181	3	113013852	0.075	1.33e-06	9261	Interleukin-20 receptor subunit alpha levels	TRUE	reported	Interleukin-20 receptor subunit alpha levels	2	TRUE	0.00251756	23.369	Interleukin-20 receptor subunit alpha levels.lEZFVe
rs59446445	A	G	A	G	0.1741	-0.0132915	0.0321	0.021514	FALSE	FALSE	FALSE	lEZFVe	5	155197884	KIF4B	0.676184	0.0318225	lEZFVe	TRUE	reported	29672	382509	412181	5	154577444	0.038	4.61e-06	11790	Interleukin-20 receptor subunit alpha levels	TRUE	reported	Interleukin-20 receptor subunit alpha levels	2	TRUE	0.00177723	20.9873	Interleukin-20 receptor subunit alpha levels.lEZFVe
rs72785422	T	C	T	C	0.0897	0.00216232	0.8313	0.860089	FALSE	FALSE	FALSE	lEZFVe	16	14194707	MKL2	0.872257	0.0134479	lEZFVe	TRUE	reported	29672	382509	412181	16	14288564	0.0195	4.22e-06	11343	Interleukin-20 receptor subunit alpha levels	TRUE	reported	Interleukin-20 receptor subunit alpha levels	2	TRUE	0.00186199	21.1563	Interleukin-20 receptor subunit alpha levels.lEZFVe
rs114209791	A	G	A	G	-0.2134	-0.0182082	0.9756	0.981289	FALSE	FALSE	FALSE	lEZFVe	2	51987992	NRXN1	0.591931	0.033968	lEZFVe	TRUE	reported	29672	382509	412181	2	52215130	0.046	3.5e-06	11784	Interleukin-20 levels	TRUE	reported	Interleukin-20 levels	2	TRUE	0.00182301	21.5179	Interleukin-20 levels.lEZFVe
rs114363239	T	C	T	C	-0.2372	-0.0317223	0.0189	0.00969983	FALSE	FALSE	FALSE	lEZFVe	1	40968293	CTPS1	0.505581	0.0476502	lEZFVe	TRUE	reported	29672	382509	412181	1	41433965	0.0487	1.11e-06	11782	Interleukin-20 levels	TRUE	reported	Interleukin-20 levels	2	TRUE	0.00200946	23.7191	Interleukin-20 levels.lEZFVe
rs117977288	T	G	T	G	-0.1546	0.0255291	0.9553	0.953475	FALSE	FALSE	FALSE	lEZFVe	16	80655416	CDYL2	0.244555	0.0219383	lEZFVe	TRUE	reported	29672	382509	412181	16	80689313	0.0316	9.96e-07	11784	Interleukin-20 levels	TRUE	reported	Interleukin-20 levels	2	TRUE	0.00202708	23.9316	Interleukin-20 levels.lEZFVe
rs12498781	A	G	A	G	0.0635	-0.00304218	0.3202	0.216326	FALSE	FALSE	FALSE	lEZFVe	4	132262302	PCDH10	0.785458	0.0111757	lEZFVe	TRUE	reported	29672	382509	412181	4	133183457	0.0137	3.57e-06	11763	Interleukin-20 levels	TRUE	reported	Interleukin-20 levels	2	TRUE	0.00182304	21.4799	Interleukin-20 levels.lEZFVe
rs138771212	A	G	A	G	-0.3596	0.0155298	0.9909	0.993403	FALSE	FALSE	FALSE	lEZFVe	8	67926872	PREX2	0.783264	0.0564578	lEZFVe	TRUE	reported	29672	382509	412181	8	68839107	0.0778	3.8e-06	11336	Interleukin-20 levels	TRUE	reported	Interleukin-20 levels	2	TRUE	0.00188106	21.3601	Interleukin-20 levels.lEZFVe
rs146918864	T	C	T	C	-0.2551	0.0729636	0.0228	0.0394266	FALSE	FALSE	FALSE	lEZFVe	2	141156397	LRP1B	0.00178152	0.0233526	lEZFVe	TRUE	reported	29672	382509	412181	2	141913966	0.0515	7.29e-07	11438	Interleukin-20 levels	TRUE	reported	Interleukin-20 levels	2	TRUE	0.00214055	24.5319	Interleukin-20 levels.lEZFVe
rs188205021	T	C	T	C	-0.222	-0.03086	0.0255	0.0111126	FALSE	FALSE	FALSE	lEZFVe	11	100725295	ARHGAP42	0.480282	0.0437204	lEZFVe	TRUE	reported	29672	382509	412181	11	100596026	0.0427	2e-07	11774	Interleukin-20 levels	TRUE	reported	Interleukin-20 levels	2	TRUE	0.0022905	27.0257	Interleukin-20 levels.lEZFVe
rs200680034	A	G	A	G	-0.3598	0.0962375	0.0177	0.00427099	FALSE	FALSE	FALSE	lEZFVe	7	76610194	POMZP3	0.176854	0.0712605	lEZFVe	TRUE	reported	29672	382509	412181	7	76239511	0.071	4.03e-07	8243	Interleukin-20 levels	TRUE	reported	Interleukin-20 levels	2	TRUE	0.00310577	25.6744	Interleukin-20 levels.lEZFVe
rs28542561	T	C	T	C	-0.1753	-0.0164647	0.965	0.959549	FALSE	FALSE	FALSE	lEZFVe	15	23524802	MKRN3	0.48017	0.0233202	lEZFVe	TRUE	reported	29672	382509	412181	15	23769949	0.0372	2.45e-06	11774	Interleukin-20 levels	TRUE	reported	Interleukin-20 levels	2	TRUE	0.0018825	22.2026	Interleukin-20 levels.lEZFVe
rs72633862	T	G	T	G	-0.1722	-0.0373913	0.0444	0.0414821	FALSE	FALSE	FALSE	lEZFVe	1	9686007	PIK3CD	0.108516	0.0232982	lEZFVe	TRUE	reported	29672	382509	412181	1	9746065	0.0376	4.65e-06	11774	Interleukin-20 levels	TRUE	reported	Interleukin-20 levels	2	TRUE	0.00177825	20.9709	Interleukin-20 levels.lEZFVe
rs72659995	T	C	T	C	-0.1232	-0.00596334	0.9142	0.920062	FALSE	FALSE	FALSE	lEZFVe	14	20701703	RNASE4	0.732322	0.0174347	lEZFVe	TRUE	reported	29672	382509	412181	14	21169862	0.0267	3.95e-06	11336	Interleukin-20 levels	TRUE	reported	Interleukin-20 levels	2	TRUE	0.00187467	21.2874	Interleukin-20 levels.lEZFVe
rs115890206	A	G	A	G	0.232	0.0835421	0.9786	0.994293	FALSE	FALSE	FALSE	lEZFVe	2	170386979	MYO3B	0.175854	0.0617171	lEZFVe	TRUE	reported	29672	382509	412181	2	171243489	0.0502	3.81e-06	10403	Interleukin-2 receptor subunit beta levels	TRUE	reported	Interleukin-2 receptor subunit beta levels	2	TRUE	0.00204889	21.3543	Interleukin-2 receptor subunit beta levels.lEZFVe
rs116007066	A	G	A	G	-0.2101	-0.0185825	0.025	0.0235263	FALSE	FALSE	FALSE	lEZFVe	4	135834088	PABPC4L	0.536738	0.0300808	lEZFVe	TRUE	reported	29672	382509	412181	4	136755243	0.0441	1.9e-06	10295	Interleukin-2 receptor subunit beta levels	TRUE	reported	Interleukin-2 receptor subunit beta levels	2	TRUE	0.00219985	22.6929	Interleukin-2 receptor subunit beta levels.lEZFVe
rs11630708	T	C	T	C	-0.2102	0.0238655	0.9766	0.969144	FALSE	FALSE	FALSE	lEZFVe	15	83996576	ADAMTSL3	0.364321	0.0263078	lEZFVe	TRUE	reported	29672	382509	412181	15	84665328	0.0443	2.09e-06	11788	Interleukin-2 receptor subunit beta levels	TRUE	reported	Interleukin-2 receptor subunit beta levels	2	TRUE	0.00190629	22.5105	Interleukin-2 receptor subunit beta levels.lEZFVe
rs117538197	T	C	T	C	0.1213	0.0122848	0.0695	0.0510625	FALSE	FALSE	FALSE	lEZFVe	17	4604136	SMTNL2	0.557762	0.0209577	lEZFVe	TRUE	reported	29672	382509	412181	17	4507431	0.0261	3.36e-06	11774	Interleukin-2 receptor subunit beta levels	TRUE	reported	Interleukin-2 receptor subunit beta levels	2	TRUE	0.00183114	21.5957	Interleukin-2 receptor subunit beta levels.lEZFVe
rs13001788	T	C	T	C	0.2769	0.0255503	0.9745	0.986778	FALSE	FALSE	FALSE	lEZFVe	2	31671770	SRD5A2	0.523381	0.0400385	lEZFVe	TRUE	reported	29672	382509	412181	2	31896839	0.0557	6.65e-07	8243	Interleukin-2 receptor subunit beta levels	TRUE	reported	Interleukin-2 receptor subunit beta levels	2	TRUE	0.00298917	24.7076	Interleukin-2 receptor subunit beta levels.lEZFVe
rs141460846	T	C	T	C	-0.2471	0.0424617	0.9783	0.982385	FALSE	FALSE	FALSE	lEZFVe	11	40448482	LRRC4C	0.228225	0.0352395	lEZFVe	TRUE	reported	29672	382509	412181	11	40470032	0.0535	3.86e-06	11304	Interleukin-2 receptor subunit beta levels	TRUE	reported	Interleukin-2 receptor subunit beta levels	2	TRUE	0.00188359	21.3285	Interleukin-2 receptor subunit beta levels.lEZFVe
rs1472270	C	G	C	G	0.0704	0.0111398	0.346	0.343616	FALSE	TRUE	FALSE	lEZFVe	7	98492531	BAIAP2L1	0.251386	0.00971219	lEZFVe	TRUE	reported	29672	382509	412181	7	98121843	0.0144	1.01e-06	11344	Interleukin-2 receptor subunit beta levels	TRUE	reported	Interleukin-2 receptor subunit beta levels	2	TRUE	0.00210252	23.897	Interleukin-2 receptor subunit beta levels.lEZFVe
rs17549820	T	C	T	C	0.0631	-0.00594916	0.5622	0.572944	FALSE	FALSE	FALSE	lEZFVe	4	107197144	DKK2	0.523556	0.00932655	lEZFVe	TRUE	reported	29672	382509	412181	4	108118301	0.0129	1e-06	11791	Interleukin-2 receptor subunit beta levels	TRUE	reported	Interleukin-2 receptor subunit beta levels	2	TRUE	0.00202511	23.9224	Interleukin-2 receptor subunit beta levels.lEZFVe
rs2157876	T	G	T	G	-0.1133	-0.0110929	0.0879	0.0984719	FALSE	FALSE	FALSE	lEZFVe	12	111154576	CUX2	0.471173	0.0153946	lEZFVe	TRUE	reported	29672	382509	412181	12	111592380	0.0239	2.13e-06	11343	Interleukin-2 receptor subunit beta levels	TRUE	reported	Interleukin-2 receptor subunit beta levels	2	TRUE	0.00197732	22.4692	Interleukin-2 receptor subunit beta levels.lEZFVe
rs34246740	T	C	T	C	-0.0721	-0.0106051	0.2619	0.189565	FALSE	FALSE	FALSE	lEZFVe	11	36176683	LDLRAD3	0.369236	0.0118109	lEZFVe	TRUE	reported	29672	382509	412181	11	36198233	0.0156	3.8e-06	11344	Interleukin-2 receptor subunit beta levels	TRUE	reported	Interleukin-2 receptor subunit beta levels	2	TRUE	0.00187948	21.3572	Interleukin-2 receptor subunit beta levels.lEZFVe
rs9321271	A	C	A	C	-0.157	0.054037	0.9549	0.987033	FALSE	FALSE	FALSE	lEZFVe	6	131072631	EPB41L2	0.176055	0.0399386	lEZFVe	TRUE	reported	29672	382509	412181	6	131393771	0.0325	1.36e-06	11779	Interleukin-2 receptor subunit beta levels	TRUE	reported	Interleukin-2 receptor subunit beta levels	2	TRUE	0.00197726	23.3324	Interleukin-2 receptor subunit beta levels.lEZFVe
rs9921181	A	G	A	G	-0.0606	0.00124704	0.4465	0.347995	FALSE	FALSE	FALSE	lEZFVe	16	80741817	CDYL2	0.89734	0.00966531	lEZFVe	TRUE	reported	29672	382509	412181	16	80775714	0.0128	2.2e-06	11786	Interleukin-2 receptor subunit beta levels	TRUE	reported	Interleukin-2 receptor subunit beta levels	2	TRUE	0.00189816	22.4105	Interleukin-2 receptor subunit beta levels.lEZFVe
rs10996419	T	C	T	C	-0.1222	-0.0133715	0.9188	0.885881	FALSE	FALSE	FALSE	lEZFVe	10	65443180	CTNNA3	0.35427	0.0144348	lEZFVe	TRUE	reported	29672	382509	412181	10	67202938	0.0259	2.38e-06	11784	Interleukin-2 levels	TRUE	reported	Interleukin-2 levels	2	TRUE	0.00188552	22.2571	Interleukin-2 levels.lEZFVe
rs144129701	C	G	C	G	-0.2699	-0.000539837	0.9727	0.978284	FALSE	TRUE	FALSE	lEZFVe	14	55097176	LGALS3	0.986371	0.0316026	lEZFVe	TRUE	reported	29672	382509	412181	14	55563894	0.0576	2.79e-06	11341	Interleukin-2 levels	TRUE	reported	Interleukin-2 levels	2	TRUE	0.00193228	21.9525	Interleukin-2 levels.lEZFVe
rs1671226	C	G	C	G	-0.0849	-0.0214015	0.2053	0.163097	FALSE	TRUE	FALSE	lEZFVe	19	54991478	NLRP2	0.0844151	0.0124022	lEZFVe	TRUE	reported	29672	382509	412181	19	55502846	0.017	5.91e-07	11341	Interleukin-2 levels	TRUE	reported	Interleukin-2 levels	2	TRUE	0.00219438	24.9368	Interleukin-2 levels.lEZFVe
rs201229721	A	C	A	C	-0.1468	0.00139224	0.9396	0.976594	FALSE	FALSE	FALSE	lEZFVe	9	86160200	GOLM1	0.965105	0.0318236	lEZFVe	TRUE	reported	29672	382509	412181	9	88775115	0.0309	2.03e-06	9257	Interleukin-2 levels	TRUE	reported	Interleukin-2 levels	2	TRUE	0.00243224	22.5653	Interleukin-2 levels.lEZFVe
rs28515912	A	C	A	C	-0.0723	0.0183998	0.6969	0.621043	FALSE	FALSE	FALSE	lEZFVe	17	253508	RPH3AL	0.0527922	0.00950102	lEZFVe	TRUE	reported	29672	382509	412181	17	103299	0.0149	1.22e-06	10723	Interleukin-2 levels	TRUE	reported	Interleukin-2 levels	2	TRUE	0.00219096	23.5409	Interleukin-2 levels.lEZFVe
rs36006983	T	C	T	C	-0.0728	-0.0161008	0.7384	0.820472	FALSE	FALSE	FALSE	lEZFVe	16	77397842	ADAMTS18	0.177419	0.0119376	lEZFVe	TRUE	reported	29672	382509	412181	16	77431739	0.0153	1.95e-06	11341	Interleukin-2 levels	TRUE	reported	Interleukin-2 levels	2	TRUE	0.00199234	22.6362	Interleukin-2 levels.lEZFVe
rs4703508	T	C	T	C	-0.1216	0.00138382	0.9334	0.968857	FALSE	FALSE	FALSE	lEZFVe	5	35188700	PRLR	0.958115	0.0263488	lEZFVe	TRUE	reported	29672	382509	412181	5	35188802	0.026	2.91e-06	11789	Interleukin-2 levels	TRUE	reported	Interleukin-2 levels	2	TRUE	0.00185199	21.8699	Interleukin-2 levels.lEZFVe
rs6535212	T	G	T	G	-0.0646	-0.00268443	0.6861	0.691497	FALSE	FALSE	FALSE	lEZFVe	4	137314002	PCDH18	0.787245	0.00994644	lEZFVe	TRUE	reported	29672	382509	412181	4	138235156	0.0139	3.36e-06	11784	Interleukin-2 levels	TRUE	reported	Interleukin-2 levels	2	TRUE	0.00182956	21.5954	Interleukin-2 levels.lEZFVe
rs74852566	T	G	T	G	-0.1999	0.0206435	0.0244	0.0191012	FALSE	FALSE	FALSE	lEZFVe	10	2251609	ADARB2	0.536284	0.0333799	lEZFVe	TRUE	reported	29672	382509	412181	10	2293803	0.0431	3.52e-06	11789	Interleukin-2 levels	TRUE	reported	Interleukin-2 levels	2	TRUE	0.00182139	21.5079	Interleukin-2 levels.lEZFVe
rs75739108	T	C	T	C	0.1737	-0.0224359	0.039	0.0565986	FALSE	FALSE	FALSE	lEZFVe	3	137528626	SOX14	0.264475	0.020106	lEZFVe	TRUE	reported	29672	382509	412181	3	137247468	0.038	4.85e-06	11341	Interleukin-2 levels	TRUE	reported	Interleukin-2 levels	2	TRUE	0.001839	20.8908	Interleukin-2 levels.lEZFVe
rs7638939	A	T	A	T	0.0854	0.0124571	0.8293	0.843352	FALSE	TRUE	FALSE	lEZFVe	3	126272197	KLF15	0.32732	0.0127175	lEZFVe	TRUE	reported	29672	382509	412181	3	125991040	0.0174	9.2e-07	11769	Interleukin-2 levels	TRUE	reported	Interleukin-2 levels	2	TRUE	0.00204263	24.0848	Interleukin-2 levels.lEZFVe
rs77832761	A	G	A	G	0.1922	-0.00562305	0.0318	0.0459349	FALSE	FALSE	FALSE	lEZFVe	13	85294543	SLITRK6	0.800054	0.0222011	lEZFVe	TRUE	reported	29672	382509	412181	13	85868678	0.0414	3.44e-06	11785	Interleukin-2 levels	TRUE	reported	Interleukin-2 levels	2	TRUE	0.0018255	21.5493	Interleukin-2 levels.lEZFVe
rs77853517	T	C	T	C	-0.1048	-0.0074892	0.8961	0.813696	FALSE	FALSE	FALSE	lEZFVe	3	64879940	ADAMTS9	0.527927	0.0118655	lEZFVe	TRUE	reported	29672	382509	412181	3	64865615	0.0217	1.37e-06	11787	Interleukin-2 levels	TRUE	reported	Interleukin-2 levels	2	TRUE	0.00197488	23.32	Interleukin-2 levels.lEZFVe
rs79419497	A	G	A	G	0.2016	0.0353016	0.9733	0.982531	FALSE	FALSE	FALSE	lEZFVe	2	191714658	NABP1	0.312692	0.0349664	lEZFVe	TRUE	reported	29672	382509	412181	2	192579384	0.0424	1.99e-06	11789	Interleukin-2 levels	TRUE	reported	Interleukin-2 levels	2	TRUE	0.00191399	22.6035	Interleukin-2 levels.lEZFVe
rs79925007	T	G	T	G	0.1176	-0.000892671	0.9036	0.877216	FALSE	FALSE	FALSE	lEZFVe	4	34711812	ARAP2	0.949567	0.0141132	lEZFVe	TRUE	reported	29672	382509	412181	4	34713434	0.0255	3.99e-06	11341	Interleukin-2 levels	TRUE	reported	Interleukin-2 levels	2	TRUE	0.00187184	21.2646	Interleukin-2 levels.lEZFVe
rs10233998	T	G	T	G	0.131	-0.0270369	0.0604	0.0414009	FALSE	FALSE	FALSE	lEZFVe	7	89431617	ZNF804B	0.243569	0.0231855	lEZFVe	TRUE	reported	29672	382509	412181	7	89060931	0.0286	4.64e-06	11785	Interleukin-1-alpha levels	TRUE	reported	Interleukin-1-alpha levels	2	TRUE	0.00177709	20.9767	Interleukin-1-alpha levels.lEZFVe
rs115494443	A	G	A	G	0.2658	-0.0228215	0.0186	0.00992168	FALSE	FALSE	FALSE	lEZFVe	1	116241509	MAB21L3	0.624193	0.0465825	lEZFVe	TRUE	reported	29672	382509	412181	1	116784131	0.0565	2.55e-06	10853	Interleukin-1-alpha levels	TRUE	reported	Interleukin-1-alpha levels	2	TRUE	0.00203507	22.1275	Interleukin-1-alpha levels.lEZFVe
rs115602471	T	C	T	C	0.2215	-0.0396492	0.0311	0.0037947	FALSE	FALSE	FALSE	lEZFVe	2	170108340	UBR3	0.595696	0.0747254	lEZFVe	TRUE	reported	29672	382509	412181	2	170964850	0.0469	2.33e-06	11340	Interleukin-1-alpha levels	TRUE	reported	Interleukin-1-alpha levels	2	TRUE	0.00196307	22.301	Interleukin-1-alpha levels.lEZFVe
rs117537822	T	C	T	C	0.2176	0.00199248	0.9755	0.964718	FALSE	FALSE	FALSE	lEZFVe	17	33746595	ASIC2	0.936481	0.0250016	lEZFVe	TRUE	reported	29672	382509	412181	17	32073614	0.0439	7.17e-07	11788	Interleukin-1-alpha levels	TRUE	reported	Interleukin-1-alpha levels	2	TRUE	0.00207991	24.5649	Interleukin-1-alpha levels.lEZFVe
rs11759846	A	G	A	G	-0.3263	0.0184229	0.0799	0.0435604	FALSE	FALSE	FALSE	lEZFVe	6	32618445	HLA-DQA1	0.411456	0.0224305	lEZFVe	TRUE	reported	29672	382509	412181	6	32586222	0.0266	1.36e-34	11788	Interleukin-1-alpha levels	TRUE	reported	Interleukin-1-alpha levels	2	TRUE	0.0126044	150.452	Interleukin-1-alpha levels.lEZFVe
rs11878153	A	G	A	G	0.1116	-0.00349564	0.9015	0.854315	FALSE	FALSE	FALSE	lEZFVe	18	308555	COLEC12	0.789263	0.0130791	lEZFVe	TRUE	reported	29672	382509	412181	18	308555	0.0221	4.42e-07	11787	Interleukin-1-alpha levels	TRUE	reported	Interleukin-1-alpha levels	2	TRUE	0.00215875	25.4959	Interleukin-1-alpha levels.lEZFVe
rs12047801	T	C	T	C	0.0783	0.0250555	0.174	0.114458	FALSE	FALSE	FALSE	lEZFVe	1	104570782	AMY1C	0.0821278	0.0144124	lEZFVe	TRUE	reported	29672	382509	412181	1	105113404	0.0171	4.67e-06	11785	Interleukin-1-alpha levels	TRUE	reported	Interleukin-1-alpha levels	2	TRUE	0.00177595	20.9632	Interleukin-1-alpha levels.lEZFVe
rs16886503	A	T	A	T	0.2438	0.00405952	0.9824	0.977886	FALSE	TRUE	FALSE	lEZFVe	8	88731788	MMP16	0.89633	0.0311555	lEZFVe	TRUE	reported	29672	382509	412181	8	89744017	0.0524	3.28e-06	11786	Interleukin-1-alpha levels	TRUE	reported	Interleukin-1-alpha levels	2	TRUE	0.00183333	21.6437	Interleukin-1-alpha levels.lEZFVe
rs4767214	T	C	T	C	0.062	-0.0199957	0.5326	0.489109	FALSE	FALSE	FALSE	lEZFVe	12	114101816	RBM19	0.029311	0.0091754	lEZFVe	TRUE	reported	29672	382509	412181	12	114539621	0.013	1.85e-06	11772	Interleukin-1-alpha levels	TRUE	reported	Interleukin-1-alpha levels	2	TRUE	0.00192845	22.7417	Interleukin-1-alpha levels.lEZFVe
rs523604	A	G	A	G	0.0754	-0.00171067	0.5264	0.465533	FALSE	FALSE	FALSE	lEZFVe	11	118885029	CXCR5	0.853481	0.00926298	lEZFVe	TRUE	reported	29672	382509	412181	11	118755738	0.0142	1.1e-07	10290	Interleukin-1-alpha levels	TRUE	reported	Interleukin-1-alpha levels	2	TRUE	0.00273251	28.1891	Interleukin-1-alpha levels.lEZFVe
rs61098036	A	G	A	G	-0.0856	0.0214584	0.8232	0.842745	FALSE	FALSE	FALSE	lEZFVe	17	55432224	MMD	0.0904149	0.0126732	lEZFVe	TRUE	reported	29672	382509	412181	17	53509585	0.0187	4.7e-06	9891	Interleukin-1-alpha levels	TRUE	reported	Interleukin-1-alpha levels	2	TRUE	0.002114	20.9496	Interleukin-1-alpha levels.lEZFVe
rs7138836	A	T	A	T	-0.0982	-0.00317824	0.1141	0.105196	FALSE	TRUE	FALSE	lEZFVe	12	103499823	C12orf42	0.832226	0.0150025	lEZFVe	TRUE	reported	29672	382509	412181	12	103893601	0.0207	2.1e-06	11775	Interleukin-1-alpha levels	TRUE	reported	Interleukin-1-alpha levels	2	TRUE	0.00190762	22.5013	Interleukin-1-alpha levels.lEZFVe
rs116935210	A	G	A	G	0.2387	-0.0195918	0.9848	0.939582	FALSE	FALSE	FALSE	lEZFVe	22	34508602	ISX	0.311631	0.0193631	lEZFVe	TRUE	reported	29672	382509	412181	22	34904594	0.0512	3.13e-06	14733	interleukin-18 receptor 1 levels	TRUE	reported	interleukin-18 receptor 1 levels	2	TRUE	0.0014731	21.7323	interleukin-18 receptor 1 levels.lEZFVe
rs117145942	A	G	A	G	-0.3006	0.0235194	0.0131	0.00545297	FALSE	FALSE	FALSE	lEZFVe	7	29651061	PRR15	0.71038	0.0633359	lEZFVe	TRUE	reported	29672	382509	412181	7	29690677	0.0649	3.63e-06	13164	interleukin-18 receptor 1 levels	TRUE	reported	interleukin-18 receptor 1 levels	2	TRUE	0.00162702	21.4498	interleukin-18 receptor 1 levels.lEZFVe
rs117195704	A	G	A	G	-0.1505	-0.01762	0.0389	0.0240976	FALSE	FALSE	FALSE	lEZFVe	10	59619951	SLC16A9	0.557276	0.0300225	lEZFVe	TRUE	reported	29672	382509	412181	10	61379709	0.0313	1.52e-06	14730	interleukin-18 receptor 1 levels	TRUE	reported	interleukin-18 receptor 1 levels	2	TRUE	0.00156711	23.1167	interleukin-18 receptor 1 levels.lEZFVe
rs117599131	A	C	A	C	-0.1483	-0.00827393	0.0536	0.0528541	FALSE	FALSE	FALSE	lEZFVe	16	87893276	CA5A	0.68688	0.0205261	lEZFVe	TRUE	reported	29672	382509	412181	16	87926882	0.0317	2.89e-06	13231	interleukin-18 receptor 1 levels	TRUE	reported	interleukin-18 receptor 1 levels	2	TRUE	0.0016514	21.8826	interleukin-18 receptor 1 levels.lEZFVe
rs1760941	A	C	A	C	0.0657	-0.0242231	0.7591	0.80522	FALSE	FALSE	FALSE	lEZFVe	14	20461879	TMEM55B	0.0393097	0.0117535	lEZFVe	TRUE	reported	29672	382509	412181	14	20930038	0.0142	3.71e-06	14295	interleukin-18 receptor 1 levels	TRUE	reported	interleukin-18 receptor 1 levels	2	TRUE	0.00149527	21.4039	interleukin-18 receptor 1 levels.lEZFVe
rs2570479	A	C	A	C	0.066	0.00964034	0.5583	0.406775	FALSE	FALSE	FALSE	lEZFVe	2	103913719	POU3F3	0.30262	0.009352	lEZFVe	TRUE	reported	29672	382509	412181	2	104530177	0.0135	1.01e-06	11345	interleukin-18 receptor 1 levels	TRUE	reported	interleukin-18 receptor 1 levels	2	TRUE	0.00210233	23.897	interleukin-18 receptor 1 levels.lEZFVe
rs2732865	A	C	A	C	0.3635	0.015773	0.0405	0.0209837	FALSE	FALSE	FALSE	lEZFVe	2	102785321	TMEM182	0.629018	0.0326488	lEZFVe	TRUE	reported	29672	382509	412181	2	103401780	0.0303	3.7e-33	14743	interleukin-18 receptor 1 levels	TRUE	reported	interleukin-18 receptor 1 levels	2	TRUE	0.0096676	143.901	interleukin-18 receptor 1 levels.lEZFVe
rs28929474	T	C	T	C	0.2643	-0.0385601	0.0204	0.0197869	FALSE	FALSE	FALSE	lEZFVe	14	94378610	SERPINA1	0.24483	0.0331557	lEZFVe	TRUE	reported	29672	382509	412181	14	94844947	0.0445	2.86e-09	14743	interleukin-18 receptor 1 levels	TRUE	reported	interleukin-18 receptor 1 levels	2	TRUE	0.00238699	35.2708	interleukin-18 receptor 1 levels.lEZFVe
rs34174304	A	G	A	G	0.073	0.0191701	0.8157	0.841601	FALSE	FALSE	FALSE	lEZFVe	20	52577438	ZFP64	0.127183	0.012568	lEZFVe	TRUE	reported	29672	382509	412181	20	51193977	0.0149	9.62e-07	14725	interleukin-18 receptor 1 levels	TRUE	reported	interleukin-18 receptor 1 levels	2	TRUE	0.00162746	24.0002	interleukin-18 receptor 1 levels.lEZFVe
rs35021151	A	G	A	G	-0.1646	-0.000546002	0.0317	0.0345981	FALSE	FALSE	FALSE	lEZFVe	3	58429057	PDHB	0.982824	0.0253614	lEZFVe	TRUE	reported	29672	382509	412181	3	58414784	0.0342	1.49e-06	14735	interleukin-18 receptor 1 levels	TRUE	reported	interleukin-18 receptor 1 levels	2	TRUE	0.00156955	23.1605	interleukin-18 receptor 1 levels.lEZFVe
rs55871806	C	G	C	G	0.5302	-0.00761275	0.1737	0.210166	FALSE	TRUE	FALSE	lEZFVe	2	102264346	IL1RL2	0.500305	0.0112947	lEZFVe	TRUE	reported	29672	382509	412181	2	102880806	0.0152	1e-200	14733	interleukin-18 receptor 1 levels	TRUE	reported	interleukin-18 receptor 1 levels	2	TRUE	0.076285	1216.56	interleukin-18 receptor 1 levels.lEZFVe
rs62257659	A	G	A	G	-0.2015	0.0251328	0.9745	0.986791	FALSE	FALSE	FALSE	lEZFVe	3	79540268	ROBO1	0.53518	0.0405291	lEZFVe	TRUE	reported	29672	382509	412181	3	79589418	0.042	1.61e-06	14727	interleukin-18 receptor 1 levels	TRUE	reported	interleukin-18 receptor 1 levels	2	TRUE	0.00156048	23.014	interleukin-18 receptor 1 levels.lEZFVe
rs73176827	T	C	T	C	-0.1045	-0.0388438	0.0762	0.0599891	FALSE	FALSE	FALSE	lEZFVe	7	156256083	RNF32	0.0445	0.0193315	lEZFVe	TRUE	reported	29672	382509	412181	7	156048777	0.022	2.03e-06	14733	interleukin-18 receptor 1 levels	TRUE	reported	interleukin-18 receptor 1 levels	2	TRUE	0.00152908	22.5594	interleukin-18 receptor 1 levels.lEZFVe
rs7512350	A	G	A	G	0.0921	-0.0317449	0.1213	0.132322	FALSE	FALSE	FALSE	lEZFVe	1	15078298	KAZN	0.0194254	0.0135821	lEZFVe	TRUE	reported	29672	382509	412181	1	15404794	0.0201	4.6e-06	11771	interleukin-18 receptor 1 levels	TRUE	reported	interleukin-18 receptor 1 levels	2	TRUE	0.00178049	20.992	interleukin-18 receptor 1 levels.lEZFVe
rs75366565	T	C	T	C	-0.401	-0.000886691	0.1988	0.20441	FALSE	FALSE	FALSE	lEZFVe	2	102549829	SLC9A4	0.938091	0.0114162	lEZFVe	TRUE	reported	29672	382509	412181	2	103166288	0.0142	1.92e-175	14735	interleukin-18 receptor 1 levels	TRUE	reported	interleukin-18 receptor 1 levels	2	TRUE	0.0513419	797.358	interleukin-18 receptor 1 levels.lEZFVe
rs7642750	A	C	A	C	0.0935	0.00827653	0.8764	0.887416	FALSE	FALSE	FALSE	lEZFVe	3	10538597	ATP2B2	0.566624	0.0144434	lEZFVe	TRUE	reported	29672	382509	412181	3	10580281	0.02	2.94e-06	11788	interleukin-18 receptor 1 levels	TRUE	reported	interleukin-18 receptor 1 levels	2	TRUE	0.00185063	21.8519	interleukin-18 receptor 1 levels.lEZFVe
rs78035061	A	C	A	C	0.1039	0.00334342	0.0787	0.072925	FALSE	FALSE	FALSE	lEZFVe	6	801754	EXOC2	0.850446	0.0177324	lEZFVe	TRUE	reported	29672	382509	412181	6	801754	0.0222	2.87e-06	14295	interleukin-18 receptor 1 levels	TRUE	reported	interleukin-18 receptor 1 levels	2	TRUE	0.00152995	21.901	interleukin-18 receptor 1 levels.lEZFVe
rs78199195	A	G	A	G	-0.0956	0.00476557	0.8928	0.914991	FALSE	FALSE	FALSE	lEZFVe	3	147164328	ZIC4	0.773455	0.0165552	lEZFVe	TRUE	reported	29672	382509	412181	3	146882115	0.0196	1.07e-06	14295	interleukin-18 receptor 1 levels	TRUE	reported	interleukin-18 receptor 1 levels	2	TRUE	0.00166149	23.7872	interleukin-18 receptor 1 levels.lEZFVe
rs78357146	A	G	A	G	-0.3382	-0.1506	0.9715	0.990246	FALSE	FALSE	FALSE	lEZFVe	17	66308933	PRKCA	0.00111784	0.0462096	lEZFVe	TRUE	reported	29672	382509	412181	17	64305051	0.0378	3.65e-19	14743	interleukin-18 receptor 1 levels	TRUE	reported	interleukin-18 receptor 1 levels	2	TRUE	0.0054004	80.0396	interleukin-18 receptor 1 levels.lEZFVe
rs78714574	C	G	C	G	0.4727	-0.018924	0.0198	0.0294872	FALSE	TRUE	FALSE	lEZFVe	2	102021223	IL1R2	0.484305	0.0270576	lEZFVe	TRUE	reported	29672	382509	412181	2	102637685	0.0474	2.01e-23	14735	interleukin-18 receptor 1 levels	TRUE	reported	interleukin-18 receptor 1 levels	2	TRUE	0.00670414	99.4387	interleukin-18 receptor 1 levels.lEZFVe
rs79097546	T	C	T	C	-0.2754	0.00740044	0.9865	0.994843	FALSE	FALSE	FALSE	lEZFVe	22	19674796	SEPT5	0.909903	0.0653977	lEZFVe	TRUE	reported	29672	382509	412181	22	19662319	0.056	8.75e-07	14256	interleukin-18 receptor 1 levels	TRUE	reported	interleukin-18 receptor 1 levels	2	TRUE	0.00169363	24.1819	interleukin-18 receptor 1 levels.lEZFVe
rs80317525	A	G	A	G	0.1408	-0.0120086	0.0468	0.0131256	FALSE	FALSE	FALSE	lEZFVe	7	47477593	TNS3	0.767202	0.0405647	lEZFVe	TRUE	reported	29672	382509	412181	7	47517191	0.0299	2.49e-06	14730	interleukin-18 receptor 1 levels	TRUE	reported	interleukin-18 receptor 1 levels	2	TRUE	0.00150317	22.172	interleukin-18 receptor 1 levels.lEZFVe
rs113552426	C	G	C	G	-0.278	0.0746788	0.9792	0.995986	FALSE	TRUE	FALSE	lEZFVe	16	84696829	USP10	0.320959	0.0752441	lEZFVe	TRUE	reported	29672	382509	412181	16	84730435	0.0581	1.71e-06	11249	Interleukin-18 levels	TRUE	reported	Interleukin-18 levels	2	TRUE	0.00203114	22.8908	Interleukin-18 levels.lEZFVe
rs11605127	C	G	C	G	-0.0629	0.00844148	0.7543	0.642563	FALSE	TRUE	FALSE	lEZFVe	11	268430	NLRP6	0.379226	0.00959997	lEZFVe	TRUE	reported	29672	382509	412181	11	268430	0.0137	4.41e-06	14730	Interleukin-18 levels	TRUE	reported	Interleukin-18 levels	2	TRUE	0.00142901	21.0766	Interleukin-18 levels.lEZFVe
rs12201187	A	T	A	T	0.0676	-0.00591652	0.2767	0.362753	FALSE	TRUE	FALSE	lEZFVe	6	162364046	PARK2	0.537063	0.00958513	lEZFVe	TRUE	reported	29672	382509	412181	6	162785078	0.0138	9.65e-07	13245	Interleukin-18 levels	TRUE	reported	Interleukin-18 levels	2	TRUE	0.00180841	23.9922	Interleukin-18 levels.lEZFVe
rs12648080	A	G	A	G	0.072	-0.0191284	0.8077	0.843811	FALSE	FALSE	FALSE	lEZFVe	4	120972146	PRDM5	0.128918	0.0125979	lEZFVe	TRUE	reported	29672	382509	412181	4	121893301	0.0146	8.16e-07	14743	Interleukin-18 levels	TRUE	reported	Interleukin-18 levels	2	TRUE	0.00164686	24.3165	Interleukin-18 levels.lEZFVe
rs12681624	C	G	C	G	-0.0935	0.0217632	0.8179	0.802514	FALSE	TRUE	FALSE	lEZFVe	8	143524002	ZC3H3	0.0589522	0.0115238	lEZFVe	TRUE	reported	29672	382509	412181	8	144606172	0.0157	2.59e-09	13657	Interleukin-18 levels	TRUE	reported	Interleukin-18 levels	2	TRUE	0.00259025	35.4618	Interleukin-18 levels.lEZFVe
rs12711729	T	C	T	C	-0.0702	0.00725068	0.7336	0.718979	FALSE	FALSE	FALSE	lEZFVe	2	125993444	GYPC	0.478335	0.0102269	lEZFVe	TRUE	reported	29672	382509	412181	2	126751021	0.0153	4.47e-06	11345	Interleukin-18 levels	TRUE	reported	Interleukin-18 levels	2	TRUE	0.00185217	21.0482	Interleukin-18 levels.lEZFVe
rs139760701	A	T	A	T	-0.3049	-0.0739934	0.989	0.994912	FALSE	TRUE	FALSE	lEZFVe	3	115283053	ZBTB20	0.24521	0.0636742	lEZFVe	TRUE	reported	29672	382509	412181	3	115001900	0.0604	4.46e-07	13809	Interleukin-18 levels	TRUE	reported	Interleukin-18 levels	2	TRUE	0.00184195	25.4787	Interleukin-18 levels.lEZFVe
rs1403742	A	T	A	T	-0.0567	0.00401343	0.371	0.388637	FALSE	TRUE	FALSE	lEZFVe	20	52673277	TSHZ2	0.670071	0.00942008	lEZFVe	TRUE	reported	29672	382509	412181	20	51289816	0.0124	4.82e-06	14296	Interleukin-18 levels	TRUE	reported	Interleukin-18 levels	2	TRUE	0.00146041	20.9056	Interleukin-18 levels.lEZFVe
rs148504635	A	C	A	C	0.2532	-0.0487104	0.9857	0.986001	FALSE	FALSE	FALSE	lEZFVe	16	54127552	FTO	0.214704	0.0392593	lEZFVe	TRUE	reported	29672	382509	412181	16	54161464	0.0525	1.42e-06	14737	Interleukin-18 levels	TRUE	reported	Interleukin-18 levels	2	TRUE	0.00157585	23.2568	Interleukin-18 levels.lEZFVe
rs17229943	A	C	A	C	-0.16	-0.0189305	0.9351	0.897739	FALSE	FALSE	FALSE	lEZFVe	5	69386709	RAD17	0.217626	0.0153549	lEZFVe	TRUE	reported	29672	382509	412181	5	68682536	0.0267	2.07e-09	14744	Interleukin-18 levels	TRUE	reported	Interleukin-18 levels	2	TRUE	0.00242966	35.9053	Interleukin-18 levels.lEZFVe
rs2108621	T	C	T	C	0.0581	0.0027186	0.3565	0.298939	FALSE	FALSE	FALSE	lEZFVe	19	5344978	PTPRS	0.78651	0.0100374	lEZFVe	TRUE	reported	29672	382509	412181	19	5344989	0.0126	4.01e-06	14296	Interleukin-18 levels	TRUE	reported	Interleukin-18 levels	2	TRUE	0.00148508	21.2594	Interleukin-18 levels.lEZFVe
rs2954016	T	C	T	C	-0.0759	0.00371136	0.3451	0.376433	FALSE	FALSE	FALSE	lEZFVe	8	125390243	NSMCE2	0.703276	0.00974362	lEZFVe	TRUE	reported	29672	382509	412181	8	126402485	0.0156	1.14e-06	13421	Interleukin-18 levels	TRUE	reported	Interleukin-18 levels	2	TRUE	0.0017607	23.6684	Interleukin-18 levels.lEZFVe
rs35495214	T	C	T	C	0.1374	0.0223317	0.0465	0.0191183	FALSE	FALSE	FALSE	lEZFVe	11	112562996	PTS	0.503756	0.0334011	lEZFVe	TRUE	reported	29672	382509	412181	11	112433719	0.0291	2.34e-06	14735	Interleukin-18 levels	TRUE	reported	Interleukin-18 levels	2	TRUE	0.00151071	22.2909	Interleukin-18 levels.lEZFVe
rs385076	T	C	T	C	-0.1857	0.0121244	0.3734	0.35532	FALSE	FALSE	FALSE	lEZFVe	2	32264782	NLRC4	0.206836	0.00960491	lEZFVe	TRUE	reported	29672	382509	412181	2	32489851	0.0123	1.68e-51	14296	Interleukin-18 levels	TRUE	reported	Interleukin-18 levels	2	TRUE	0.0156938	227.904	Interleukin-18 levels.lEZFVe
rs4140444	A	G	A	G	0.2157	-0.0233689	0.0204	0.018482	FALSE	FALSE	FALSE	lEZFVe	6	38332626	BTBD9	0.497939	0.0344808	lEZFVe	TRUE	reported	29672	382509	412181	6	38300402	0.0461	2.88e-06	14741	Interleukin-18 levels	TRUE	reported	Interleukin-18 levels	2	TRUE	0.00148295	21.8897	Interleukin-18 levels.lEZFVe
rs56836641	T	C	T	C	-0.163	0.00460515	0.0477	0.0704793	FALSE	FALSE	FALSE	lEZFVe	7	155845280	SHH	0.799262	0.0181089	lEZFVe	TRUE	reported	29672	382509	412181	7	155637974	0.0301	6.12e-08	14743	Interleukin-18 levels	TRUE	reported	Interleukin-18 levels	2	TRUE	0.00198515	29.3213	Interleukin-18 levels.lEZFVe
rs5744249	A	C	A	C	0.2039	0.0168595	0.7618	0.757321	FALSE	FALSE	FALSE	lEZFVe	11	112154583	AP002884.2,IL18	0.115281	0.0107052	lEZFVe	TRUE	reported	29672	382509	412181	11	112025306	0.0135	1.53e-51	14742	Interleukin-18 levels	TRUE	reported	Interleukin-18 levels	2	TRUE	0.0152385	228.091	Interleukin-18 levels.lEZFVe
rs57954386	C	G	C	G	-0.1248	0.0127396	0.0665	0.030437	FALSE	TRUE	FALSE	lEZFVe	11	86975139	FZD4	0.632218	0.0266181	lEZFVe	TRUE	reported	29672	382509	412181	11	86686181	0.0259	1.45e-06	12201	Interleukin-18 levels	TRUE	reported	Interleukin-18 levels	2	TRUE	0.00189937	23.2145	Interleukin-18 levels.lEZFVe
rs60235102	T	C	T	C	0.1154	0.0115146	0.9237	0.897437	FALSE	FALSE	FALSE	lEZFVe	11	105190161	CARD18	0.447375	0.0151548	lEZFVe	TRUE	reported	29672	382509	412181	11	105060888	0.0225	2.91e-07	14722	Interleukin-18 levels	TRUE	reported	Interleukin-18 levels	2	TRUE	0.00178363	26.3019	Interleukin-18 levels.lEZFVe
rs67424072	T	G	T	G	-0.082	0.016467	0.8341	0.803818	FALSE	FALSE	FALSE	lEZFVe	7	11064540	PHF14	0.156273	0.0116151	lEZFVe	TRUE	reported	29672	382509	412181	7	11104167	0.0165	6.71e-07	14296	Interleukin-18 levels	TRUE	reported	Interleukin-18 levels	2	TRUE	0.00172463	24.6944	Interleukin-18 levels.lEZFVe
rs77994606	A	G	A	G	-0.2314	0.042344	0.9814	0.977724	FALSE	FALSE	FALSE	lEZFVe	18	31183761	DSC1	0.169482	0.030821	lEZFVe	TRUE	reported	29672	382509	412181	18	28763724	0.0472	9.46e-07	14743	Interleukin-18 levels	TRUE	reported	Interleukin-18 levels	2	TRUE	0.00162761	24.0317	Interleukin-18 levels.lEZFVe
rs1072074	A	G	A	G	-0.0649	-0.0051891	0.5847	0.529218	FALSE	FALSE	FALSE	lEZFVe	4	24756697	SOD3	0.579977	0.00937647	lEZFVe	TRUE	reported	29672	382509	412181	4	24758319	0.0141	4.17e-06	11785	Interleukin-17C levels	TRUE	reported	Interleukin-17C levels	2	TRUE	0.00179449	21.1825	Interleukin-17C levels.lEZFVe
rs10870773	A	G	A	G	-0.0816	-0.0137886	0.8025	0.742005	FALSE	FALSE	FALSE	lEZFVe	13	43822273	CCDC122	0.189261	0.0105035	lEZFVe	TRUE	reported	29672	382509	412181	13	44396409	0.0171	1.82e-06	11345	Interleukin-17C levels	TRUE	reported	Interleukin-17C levels	2	TRUE	0.00200315	22.7673	Interleukin-17C levels.lEZFVe
rs114882743	A	T	A	T	-0.3259	0.0230081	0.9804	0.994232	FALSE	TRUE	FALSE	lEZFVe	1	176961118	ASTN1	0.702763	0.0602948	lEZFVe	TRUE	reported	29672	382509	412181	1	176930254	0.0548	2.73e-09	11345	Interleukin-17C levels	TRUE	reported	Interleukin-17C levels	2	TRUE	0.00310779	35.3615	Interleukin-17C levels.lEZFVe
rs11931996	T	C	T	C	-0.1219	-0.00486816	0.9068	0.945607	FALSE	FALSE	FALSE	lEZFVe	4	151370757	FAM160A1	0.813017	0.0205811	lEZFVe	TRUE	reported	29672	382509	412181	4	152291909	0.0262	3.28e-06	11345	Interleukin-17C levels	TRUE	reported	Interleukin-17C levels	2	TRUE	0.00190446	21.6435	Interleukin-17C levels.lEZFVe
rs12092228	T	G	T	G	0.1508	-0.0357448	0.0512	0.0576589	FALSE	FALSE	FALSE	lEZFVe	1	242372703	PLD5	0.0695376	0.0196951	lEZFVe	TRUE	reported	29672	382509	412181	1	242536005	0.0327	4e-06	9892	Interleukin-17C levels	TRUE	reported	Interleukin-17C levels	2	TRUE	0.00214531	21.2627	Interleukin-17C levels.lEZFVe
rs12863903	T	C	T	C	-0.0857	0.00853638	0.1597	0.173933	FALSE	FALSE	FALSE	lEZFVe	13	95986397	UGGT2	0.480421	0.0120976	lEZFVe	TRUE	reported	29672	382509	412181	13	96638651	0.018	1.93e-06	11345	Interleukin-17C levels	TRUE	reported	Interleukin-17C levels	2	TRUE	0.00199409	22.6642	Interleukin-17C levels.lEZFVe
rs12895022	T	C	T	C	0.1091	-0.000198993	0.0906	0.0934757	FALSE	FALSE	FALSE	lEZFVe	14	101866897	PPP2R5C	0.989975	0.0158368	lEZFVe	TRUE	reported	29672	382509	412181	14	102333234	0.0236	3.78e-06	11774	Interleukin-17C levels	TRUE	reported	Interleukin-17C levels	2	TRUE	0.00181182	21.3674	Interleukin-17C levels.lEZFVe
rs17700884	T	G	T	G	-0.105	0.0133769	0.3783	0.502853	FALSE	FALSE	FALSE	lEZFVe	16	88618087	ZC3H18	0.145986	0.00920098	lEZFVe	TRUE	reported	29672	382509	412181	16	88684495	0.0136	1.16e-14	11775	Interleukin-17C levels	TRUE	reported	Interleukin-17C levels	2	TRUE	0.00503671	59.5974	Interleukin-17C levels.lEZFVe
rs1920106	T	C	T	C	0.0633	-0.00429317	0.3948	0.412883	FALSE	FALSE	FALSE	lEZFVe	7	21200481	SP4	0.645406	0.00932985	lEZFVe	TRUE	reported	29672	382509	412181	7	21240100	0.0132	1.62e-06	11792	Interleukin-17C levels	TRUE	reported	Interleukin-17C levels	2	TRUE	0.00194637	22.9925	Interleukin-17C levels.lEZFVe
rs2814092	C	G	C	G	0.0624	0.0108546	0.6437	0.639917	FALSE	TRUE	FALSE	lEZFVe	6	65837453	EYS	0.256624	0.00956853	lEZFVe	TRUE	reported	29672	382509	412181	6	66547346	0.0135	3.8e-06	11792	Interleukin-17C levels	TRUE	reported	Interleukin-17C levels	2	TRUE	0.00180854	21.3613	Interleukin-17C levels.lEZFVe
rs39779	C	G	C	G	0.1077	-0.00648578	0.1032	0.130641	FALSE	TRUE	FALSE	lEZFVe	16	8343904	TMEM114	0.634254	0.0136328	lEZFVe	TRUE	reported	29672	382509	412181	16	8393906	0.0227	2.09e-06	11345	Interleukin-17C levels	TRUE	reported	Interleukin-17C levels	2	TRUE	0.00198022	22.5062	Interleukin-17C levels.lEZFVe
rs554604740	A	G	A	G	0.1926	0.0697867	0.0286	0.0175186	FALSE	FALSE	FALSE	lEZFVe	12	52356468	KRT85	0.0461647	0.0350003	lEZFVe	TRUE	reported	29672	382509	412181	12	52750252	0.0401	1.56e-06	11149	Interleukin-17C levels	TRUE	reported	Interleukin-17C levels	2	TRUE	0.00206486	23.0646	Interleukin-17C levels.lEZFVe
rs59356989	A	G	A	G	-0.0882	-0.0179268	0.8432	0.832374	FALSE	FALSE	FALSE	lEZFVe	5	108088065	FBXL17	0.145976	0.0123302	lEZFVe	TRUE	reported	29672	382509	412181	5	107423766	0.0177	6.26e-07	11790	Interleukin-17C levels	TRUE	reported	Interleukin-17C levels	2	TRUE	0.00210166	24.8266	Interleukin-17C levels.lEZFVe
rs72815428	T	C	T	C	-0.1673	0.0905889	0.0423	0.0132968	FALSE	FALSE	FALSE	lEZFVe	5	175409303	DRD1	0.0254285	0.0405351	lEZFVe	TRUE	reported	29672	382509	412181	5	174836306	0.0366	4.85e-06	11775	Interleukin-17C levels	TRUE	reported	Interleukin-17C levels	2	TRUE	0.00177133	20.8908	Interleukin-17C levels.lEZFVe
rs75246422	T	C	T	C	-0.0951	0.0171392	0.1233	0.135768	FALSE	FALSE	FALSE	lEZFVe	5	174752757	MSX2	0.201835	0.0134284	lEZFVe	TRUE	reported	29672	382509	412181	5	174179760	0.0201	2.23e-06	11793	Interleukin-17C levels	TRUE	reported	Interleukin-17C levels	2	TRUE	0.00189462	22.3818	Interleukin-17C levels.lEZFVe
rs77654242	T	G	T	G	-0.2174	0.0256844	0.9707	0.972904	FALSE	FALSE	FALSE	lEZFVe	2	135917758	DARS	0.374656	0.0289308	lEZFVe	TRUE	reported	29672	382509	412181	2	136675328	0.0469	3.56e-06	10294	Interleukin-17C levels	TRUE	reported	Interleukin-17C levels	2	TRUE	0.00208297	21.4827	Interleukin-17C levels.lEZFVe
rs8015296	C	G	C	G	-0.1162	0.00239138	0.0991	0.081037	FALSE	TRUE	FALSE	lEZFVe	14	92297563	SLC24A4	0.88695	0.0168213	lEZFVe	TRUE	reported	29672	382509	412181	14	92763907	0.0253	4.37e-06	9461	Interleukin-17C levels	TRUE	reported	Interleukin-17C levels	2	TRUE	0.00222468	21.0901	Interleukin-17C levels.lEZFVe
rs12599620	T	C	T	C	-0.0726	-0.00364555	0.7391	0.69012	FALSE	FALSE	FALSE	lEZFVe	16	7961844	RBFOX1	0.712779	0.00990301	lEZFVe	TRUE	reported	29672	382509	412181	16	8011846	0.0153	2.08e-06	11336	Interleukin-17A levels	TRUE	reported	Interleukin-17A levels	2	TRUE	0.0019823	22.512	Interleukin-17A levels.lEZFVe
rs1462017	C	G	C	G	-0.0893	-0.0204624	0.1776	0.137799	FALSE	TRUE	FALSE	lEZFVe	8	69194157	SULF1	0.124158	0.0133085	lEZFVe	TRUE	reported	29672	382509	412181	8	70106392	0.017	1.5e-07	11774	Interleukin-17A levels	TRUE	reported	Interleukin-17A levels	2	TRUE	0.00233811	27.5887	Interleukin-17A levels.lEZFVe
rs17448036	A	G	A	G	-0.0585	0.00385617	0.5609	0.507059	FALSE	FALSE	FALSE	lEZFVe	3	189861722	TP63	0.674714	0.00918821	lEZFVe	TRUE	reported	29672	382509	412181	3	189579511	0.0128	4.87e-06	11783	Interleukin-17A levels	TRUE	reported	Interleukin-17A levels	2	TRUE	0.00176957	20.8842	Interleukin-17A levels.lEZFVe
rs2429911	T	C	T	C	0.2309	0.0365802	0.0251	0.01056	FALSE	FALSE	FALSE	lEZFVe	17	2368763	SGSM2	0.419836	0.0453452	lEZFVe	TRUE	reported	29672	382509	412181	17	2272057	0.0486	2.02e-06	11294	Interleukin-17A levels	TRUE	reported	Interleukin-17A levels	2	TRUE	0.00199462	22.5683	Interleukin-17A levels.lEZFVe
rs28852438	A	G	A	G	-0.068	-0.00223958	0.2897	0.338475	FALSE	FALSE	FALSE	lEZFVe	7	6341367	FAM220A	0.818467	0.00975778	lEZFVe	TRUE	reported	29672	382509	412181	7	6380998	0.0148	4.34e-06	11336	Interleukin-17A levels	TRUE	reported	Interleukin-17A levels	2	TRUE	0.00185877	21.1066	Interleukin-17A levels.lEZFVe
rs33998516	A	C	A	C	-0.0802	0.00452308	0.7781	0.706042	FALSE	FALSE	FALSE	lEZFVe	1	96156824	PTBP2	0.653803	0.0100852	lEZFVe	TRUE	reported	29672	382509	412181	1	96622380	0.0164	1.01e-06	11336	Interleukin-17A levels	TRUE	reported	Interleukin-17A levels	2	TRUE	0.00210516	23.9103	Interleukin-17A levels.lEZFVe
rs34557923	T	G	T	G	0.2446	-0.0223598	0.9819	0.987102	FALSE	FALSE	FALSE	lEZFVe	10	66196007	CTNNA3	0.581459	0.0405617	lEZFVe	TRUE	reported	29672	382509	412181	10	67955765	0.0517	2.23e-06	10913	Interleukin-17A levels	TRUE	reported	Interleukin-17A levels	2	TRUE	0.00204691	22.3796	Interleukin-17A levels.lEZFVe
rs4877075	A	G	A	G	0.0908	-0.0101196	0.1411	0.166743	FALSE	FALSE	FALSE	lEZFVe	9	89361471	SEMA4D	0.412177	0.0123399	lEZFVe	TRUE	reported	29672	382509	412181	9	91976386	0.0192	2.25e-06	11336	Interleukin-17A levels	TRUE	reported	Interleukin-17A levels	2	TRUE	0.00196903	22.3611	Interleukin-17A levels.lEZFVe
rs75788494	T	C	T	C	-0.2432	0.0185339	0.021	0.013614	FALSE	FALSE	FALSE	lEZFVe	2	13328501	TRIB2	0.639635	0.0395846	lEZFVe	TRUE	reported	29672	382509	412181	2	13468626	0.0525	3.61e-06	10574	Interleukin-17A levels	TRUE	reported	Interleukin-17A levels	2	TRUE	0.0020253	21.4549	Interleukin-17A levels.lEZFVe
rs77529534	T	C	T	C	-0.1279	-0.00551903	0.9323	0.880776	FALSE	FALSE	FALSE	lEZFVe	9	27215499	TEK	0.700052	0.0143258	lEZFVe	TRUE	reported	29672	382509	412181	9	27215497	0.0272	2.57e-06	11775	Interleukin-17A levels	TRUE	reported	Interleukin-17A levels	2	TRUE	0.00187425	22.107	Interleukin-17A levels.lEZFVe
rs77595989	T	G	T	G	0.1696	0.00192073	0.9648	0.945694	FALSE	FALSE	FALSE	lEZFVe	12	117692888	KSR2	0.924428	0.0202486	lEZFVe	TRUE	reported	29672	382509	412181	12	118130693	0.0371	4.84e-06	11767	Interleukin-17A levels	TRUE	reported	Interleukin-17A levels	2	TRUE	0.00177283	20.8944	Interleukin-17A levels.lEZFVe
rs79982350	C	G	C	G	-0.1467	0.0192671	0.0555	0.0539123	FALSE	TRUE	FALSE	lEZFVe	9	31560032	ACO1	0.346449	0.0204642	lEZFVe	TRUE	reported	29672	382509	412181	9	31560030	0.0295	6.6e-07	11336	Interleukin-17A levels	TRUE	reported	Interleukin-17A levels	2	TRUE	0.00217676	24.7252	Interleukin-17A levels.lEZFVe
rs117428573	A	C	A	C	-0.3132	-0.046926	0.0119	0.0144703	FALSE	FALSE	FALSE	lEZFVe	8	27839464	PBK	0.223883	0.038582	lEZFVe	TRUE	reported	29672	382509	412181	8	27696981	0.0684	4.67e-06	10857	Interleukin-15 receptor subunit alpha levels	TRUE	reported	Interleukin-15 receptor subunit alpha levels	2	TRUE	0.00192745	20.9629	Interleukin-15 receptor subunit alpha levels.lEZFVe
rs117484888	A	G	A	G	0.3794	0.0260762	0.0158	0.00210226	FALSE	FALSE	FALSE	lEZFVe	21	13931456	LIPI	0.804413	0.105299	lEZFVe	TRUE	reported	29672	382509	412181	21	15303777	0.0799	2.05e-06	7423	Interleukin-15 receptor subunit alpha levels	TRUE	reported	Interleukin-15 receptor subunit alpha levels	2	TRUE	0.00302834	22.5416	Interleukin-15 receptor subunit alpha levels.lEZFVe
rs12570881	A	T	A	T	-0.0867	0.00525869	0.8028	0.819692	FALSE	TRUE	FALSE	lEZFVe	10	5773231	GDI2	0.663089	0.0120708	lEZFVe	TRUE	reported	29672	382509	412181	10	5815194	0.0174	6.27e-07	11344	Interleukin-15 receptor subunit alpha levels	TRUE	reported	Interleukin-15 receptor subunit alpha levels	2	TRUE	0.00218386	24.8235	Interleukin-15 receptor subunit alpha levels.lEZFVe
rs145793996	A	G	A	G	-0.2278	0.00261713	0.9801	0.968365	FALSE	FALSE	FALSE	lEZFVe	11	37572544	C11orf74	0.920621	0.026263	lEZFVe	TRUE	reported	29672	382509	412181	11	37594094	0.0492	3.66e-06	11779	Interleukin-15 receptor subunit alpha levels	TRUE	reported	Interleukin-15 receptor subunit alpha levels	2	TRUE	0.00181668	21.434	Interleukin-15 receptor subunit alpha levels.lEZFVe
rs192538756	A	T	A	T	0.1159	0.00350044	0.8743	0.857218	FALSE	TRUE	FALSE	lEZFVe	20	2648748	NOP56	0.793283	0.0133579	lEZFVe	TRUE	reported	29672	382509	412181	20	2629394	0.0241	1.52e-06	9461	Interleukin-15 receptor subunit alpha levels	TRUE	reported	Interleukin-15 receptor subunit alpha levels	2	TRUE	0.00243857	23.1228	Interleukin-15 receptor subunit alpha levels.lEZFVe
rs2228059	T	G	T	G	0.3692	-0.00225027	0.5146	0.535024	FALSE	FALSE	FALSE	lEZFVe	10	5960405	IL15RA	0.807498	0.00923547	lEZFVe	TRUE	reported	29672	382509	412181	10	6002368	0.0127	8.39e-186	11344	Interleukin-15 receptor subunit alpha levels	TRUE	reported	Interleukin-15 receptor subunit alpha levels	2	TRUE	0.0693336	844.966	Interleukin-15 receptor subunit alpha levels.lEZFVe
rs2836464	A	G	A	G	0.0796	0.00296109	0.8384	0.858159	FALSE	FALSE	FALSE	lEZFVe	21	38524668	ERG	0.821286	0.0131085	lEZFVe	TRUE	reported	29672	382509	412181	21	39896592	0.0169	2.48e-06	11791	Interleukin-15 receptor subunit alpha levels	TRUE	reported	Interleukin-15 receptor subunit alpha levels	2	TRUE	0.00187796	22.1809	Interleukin-15 receptor subunit alpha levels.lEZFVe
rs4459616	T	C	T	C	0.14	-0.005792	0.0658	0.0508654	FALSE	FALSE	FALSE	lEZFVe	18	12175380	ANKRD62	0.781703	0.0209022	lEZFVe	TRUE	reported	29672	382509	412181	18	12175379	0.0294	1.92e-06	9899	Interleukin-15 receptor subunit alpha levels	TRUE	reported	Interleukin-15 receptor subunit alpha levels	2	TRUE	0.00228547	22.6712	Interleukin-15 receptor subunit alpha levels.lEZFVe
rs6845172	C	G	C	G	0.0778	-0.00574504	0.8203	0.784324	FALSE	TRUE	FALSE	lEZFVe	4	139736199	MAML3,MGST2	0.607349	0.0111801	lEZFVe	TRUE	reported	29672	382509	412181	4	140657353	0.0162	1.57e-06	11772	Interleukin-15 receptor subunit alpha levels	TRUE	reported	Interleukin-15 receptor subunit alpha levels	2	TRUE	0.00195537	23.0598	Interleukin-15 receptor subunit alpha levels.lEZFVe
rs7137828	T	C	T	C	-0.0748	-0.0309906	0.5243	0.586359	FALSE	FALSE	FALSE	lEZFVe	12	111494996	ATXN2	0.000869821	0.0093077	lEZFVe	TRUE	reported	29672	382509	412181	12	111932800	0.0133	1.87e-08	11344	Interleukin-15 receptor subunit alpha levels	TRUE	reported	Interleukin-15 receptor subunit alpha levels	2	TRUE	0.00278051	31.6245	Interleukin-15 receptor subunit alpha levels.lEZFVe
rs7898286	T	G	T	G	-0.1967	0.0125604	0.3975	0.320679	FALSE	FALSE	FALSE	lEZFVe	10	5967499	IL15RA	0.20623	0.00993703	lEZFVe	TRUE	reported	29672	382509	412181	10	6009462	0.0135	4.34e-48	11344	Interleukin-15 receptor subunit alpha levels	TRUE	reported	Interleukin-15 receptor subunit alpha levels	2	TRUE	0.0183706	212.258	Interleukin-15 receptor subunit alpha levels.lEZFVe
rs9270551	A	G	A	G	0.0749	0.0234777	0.7077	0.66709	FALSE	FALSE	FALSE	lEZFVe	6	32592724	HLA-DRB1	0.0157994	0.00972757	lEZFVe	TRUE	reported	29672	382509	412181	6	32560501	0.0153	9.81e-07	11344	Interleukin-15 receptor subunit alpha levels	TRUE	reported	Interleukin-15 receptor subunit alpha levels	2	TRUE	0.00210813	23.961	Interleukin-15 receptor subunit alpha levels.lEZFVe
rs10446322	A	G	A	G	0.064	0.00637705	0.3961	0.31021	FALSE	FALSE	FALSE	lEZFVe	3	143349408	SLC9A9	0.520635	0.00992742	lEZFVe	TRUE	reported	29672	382509	412181	3	143068250	0.0132	1.24e-06	11777	Interleukin-13 levels	TRUE	reported	Interleukin-13 levels	2	TRUE	0.0019921	23.5038	Interleukin-13 levels.lEZFVe
rs10917637	A	G	A	G	0.0692	0.0050266	0.3447	0.321914	FALSE	FALSE	FALSE	lEZFVe	1	162908861	CCDC190	0.608822	0.00982227	lEZFVe	TRUE	reported	29672	382509	412181	1	162878651	0.0136	3.61e-07	11772	Interleukin-13 levels	TRUE	reported	Interleukin-13 levels	2	TRUE	0.00219447	25.8857	Interleukin-13 levels.lEZFVe
rs11251952	A	G	A	G	-0.1845	0.0135328	0.0751	0.0718144	FALSE	FALSE	FALSE	lEZFVe	10	3581769	KLF6	0.449651	0.0179007	lEZFVe	TRUE	reported	29672	382509	412181	10	3623961	0.0397	3.36e-06	11344	Interleukin-13 levels	TRUE	reported	Interleukin-13 levels	2	TRUE	0.00190029	21.5941	Interleukin-13 levels.lEZFVe
rs13119159	A	G	A	G	0.0739	-0.00710509	0.4958	0.479595	FALSE	FALSE	FALSE	lEZFVe	4	40936565	APBB2	0.440077	0.00920274	lEZFVe	TRUE	reported	29672	382509	412181	4	40938582	0.0132	2.16e-08	11344	Interleukin-13 levels	TRUE	reported	Interleukin-13 levels	2	TRUE	0.00275535	31.3375	Interleukin-13 levels.lEZFVe
rs141726773	T	C	T	C	0.2093	-0.0186956	0.9682	0.956318	FALSE	FALSE	FALSE	lEZFVe	13	41235956	MTRF1	0.416163	0.022993	lEZFVe	TRUE	reported	29672	382509	412181	13	41810092	0.0446	2.69e-06	11344	Interleukin-13 levels	TRUE	reported	Interleukin-13 levels	2	TRUE	0.00193758	22.0187	Interleukin-13 levels.lEZFVe
rs149979178	A	G	A	G	0.1832	0.0189958	0.9229	0.922439	FALSE	FALSE	FALSE	lEZFVe	7	62539151	AC079355.1	0.275818	0.0174311	lEZFVe	TRUE	reported	29672	382509	412181	7	61999529	0.039	2.63e-06	6901	Interleukin-13 levels	TRUE	reported	Interleukin-13 levels	2	TRUE	0.0031873	22.0595	Interleukin-13 levels.lEZFVe
rs183684201	C	G	C	G	-0.2968	0.00672579	0.9858	0.968414	FALSE	TRUE	FALSE	lEZFVe	5	9974531	FAM173B	0.798764	0.0263811	lEZFVe	TRUE	reported	29672	382509	412181	5	9974643	0.0628	2.29e-06	11782	Interleukin-13 levels	TRUE	reported	Interleukin-13 levels	2	TRUE	0.0018922	22.3324	Interleukin-13 levels.lEZFVe
rs55924857	T	C	T	C	-0.0934	0.014321	0.8535	0.831835	FALSE	FALSE	FALSE	lEZFVe	15	57538496	CGNL1	0.243427	0.0122773	lEZFVe	TRUE	reported	29672	382509	412181	15	57830694	0.0183	3.33e-07	11792	Interleukin-13 levels	TRUE	reported	Interleukin-13 levels	2	TRUE	0.00220417	26.0446	Interleukin-13 levels.lEZFVe
rs59235092	A	G	A	G	0.2122	-0.0121156	0.0274	0.0322135	FALSE	FALSE	FALSE	lEZFVe	16	79944024	MAF	0.645804	0.0263613	lEZFVe	TRUE	reported	29672	382509	412181	16	79977921	0.0439	1.34e-06	11784	Interleukin-13 levels	TRUE	reported	Interleukin-13 levels	2	TRUE	0.00197883	23.3608	Interleukin-13 levels.lEZFVe
rs76219628	A	G	A	G	0.169	-0.0113679	0.0397	0.0275131	FALSE	FALSE	FALSE	lEZFVe	7	154626599	DPP6	0.686341	0.0281507	lEZFVe	TRUE	reported	29672	382509	412181	7	154418309	0.0357	2.2e-06	11344	Interleukin-13 levels	TRUE	reported	Interleukin-13 levels	2	TRUE	0.00197158	22.4058	Interleukin-13 levels.lEZFVe
rs9881117	A	G	A	G	-0.0656	0.00549147	0.3094	0.387382	FALSE	FALSE	FALSE	lEZFVe	3	123984113	ROPN1	0.561991	0.0094699	lEZFVe	TRUE	reported	29672	382509	412181	3	123702960	0.0141	3.28e-06	11791	Interleukin-13 levels	TRUE	reported	Interleukin-13 levels	2	TRUE	0.00183241	21.6419	Interleukin-13 levels.lEZFVe
rs10043720	A	G	A	G	-0.4981	0.00740284	0.3025	0.251096	FALSE	FALSE	FALSE	lEZFVe	5	159340325	IL12B	0.484643	0.0105928	lEZFVe	TRUE	reported	29672	382509	412181	5	158767333	0.0132	1e-200	12402	Interleukin-12 subunit beta levels	TRUE	reported	Interleukin-12 subunit beta levels	2	TRUE	0.102989	1423.69	Interleukin-12 subunit beta levels.lEZFVe
rs11039216	T	C	T	C	0.0588	-0.00017906	0.5207	0.439334	FALSE	FALSE	FALSE	lEZFVe	11	47385041	SPI1	0.984576	0.00926196	lEZFVe	TRUE	reported	29672	382509	412181	11	47406592	0.0116	4e-07	14730	Interleukin-12 subunit beta levels	TRUE	reported	Interleukin-12 subunit beta levels	2	TRUE	0.00174132	25.6909	Interleukin-12 subunit beta levels.lEZFVe
rs11130215	A	G	A	G	-0.1009	0.0134966	0.8154	0.729282	FALSE	FALSE	FALSE	lEZFVe	3	4984323	BHLHE40	0.191418	0.0103311	lEZFVe	TRUE	reported	29672	382509	412181	3	5026008	0.0151	2.36e-11	14732	Interleukin-12 subunit beta levels	TRUE	reported	Interleukin-12 subunit beta levels	2	TRUE	0.00302171	44.6447	Interleukin-12 subunit beta levels.lEZFVe
rs117888068	T	C	T	C	0.219	0.0574566	0.9787	0.980431	FALSE	FALSE	FALSE	lEZFVe	8	4740320	CSMD1	0.0822413	0.0330623	lEZFVe	TRUE	reported	29672	382509	412181	8	4597842	0.0472	3.49e-06	11783	Interleukin-12 subunit beta levels	TRUE	reported	Interleukin-12 subunit beta levels	2	TRUE	0.00182371	21.5244	Interleukin-12 subunit beta levels.lEZFVe
rs12588969	C	G	C	G	-0.1297	0.0130718	0.6875	0.791896	FALSE	TRUE	FALSE	lEZFVe	14	102764421	TRAF3	0.248226	0.0113208	lEZFVe	TRUE	reported	29672	382509	412181	14	103230758	0.0127	1.74e-24	14287	Interleukin-12 subunit beta levels	TRUE	reported	Interleukin-12 subunit beta levels	2	TRUE	0.00724724	104.283	Interleukin-12 subunit beta levels.lEZFVe
rs12766137	C	G	C	G	0.0709	-0.00694981	0.8109	0.808192	FALSE	TRUE	FALSE	lEZFVe	10	92766026	EXOC6	0.550421	0.0116387	lEZFVe	TRUE	reported	29672	382509	412181	10	94525783	0.0149	1.95e-06	14726	Interleukin-12 subunit beta levels	TRUE	reported	Interleukin-12 subunit beta levels	2	TRUE	0.00153521	22.6392	Interleukin-12 subunit beta levels.lEZFVe
rs1398590	A	G	A	G	-0.197	-0.0270106	0.0298	0.0211198	FALSE	FALSE	FALSE	lEZFVe	12	17161137	LMO3	0.402622	0.0322728	lEZFVe	TRUE	reported	29672	382509	412181	12	17314071	0.0363	5.73e-08	14726	Interleukin-12 subunit beta levels	TRUE	reported	Interleukin-12 subunit beta levels	2	TRUE	0.00199603	29.4483	Interleukin-12 subunit beta levels.lEZFVe
rs144850787	T	G	T	G	0.3161	-0.0446895	0.9869	0.991965	FALSE	FALSE	FALSE	lEZFVe	5	159266356	UBLCP1	0.37961	0.0508636	lEZFVe	TRUE	reported	29672	382509	412181	5	158693364	0.056	1.66e-08	14287	Interleukin-12 subunit beta levels	TRUE	reported	Interleukin-12 subunit beta levels	2	TRUE	0.00222518	31.8575	Interleukin-12 subunit beta levels.lEZFVe
rs148549227	T	C	T	C	0.1088	0.0205184	0.0889	0.0917882	FALSE	FALSE	FALSE	lEZFVe	3	171630920	PLD1	0.200305	0.0160214	lEZFVe	TRUE	reported	29672	382509	412181	3	171348710	0.0228	1.82e-06	12403	Interleukin-12 subunit beta levels	TRUE	reported	Interleukin-12 subunit beta levels	2	TRUE	0.00183259	22.7676	Interleukin-12 subunit beta levels.lEZFVe
rs149993822	T	C	T	C	0.0984	-0.00261762	0.1662	0.152807	FALSE	FALSE	FALSE	lEZFVe	2	111289383	BCL2L11	0.841507	0.0130903	lEZFVe	TRUE	reported	29672	382509	412181	2	112046960	0.0194	3.93e-07	14287	Interleukin-12 subunit beta levels	TRUE	reported	Interleukin-12 subunit beta levels	2	TRUE	0.00179748	25.7233	Interleukin-12 subunit beta levels.lEZFVe
rs17056751	A	G	A	G	0.1694	-0.0483923	0.9592	0.940569	FALSE	FALSE	FALSE	lEZFVe	5	159425192	IL12B	0.0135957	0.0196097	lEZFVe	TRUE	reported	29672	382509	412181	5	158852200	0.0325	1.87e-07	14735	Interleukin-12 subunit beta levels	TRUE	reported	Interleukin-12 subunit beta levels	2	TRUE	0.00184039	27.1645	Interleukin-12 subunit beta levels.lEZFVe
rs17722688	T	C	T	C	-0.0857	-0.0184802	0.7246	0.722243	FALSE	FALSE	FALSE	lEZFVe	5	159480729	IL12B	0.0716292	0.0102584	lEZFVe	TRUE	reported	29672	382509	412181	5	158907737	0.0131	6.07e-11	14729	Interleukin-12 subunit beta levels	TRUE	reported	Interleukin-12 subunit beta levels	2	TRUE	0.00289725	42.7918	Interleukin-12 subunit beta levels.lEZFVe
rs1950897	T	C	T	C	0.0798	0.0162682	0.7151	0.689811	FALSE	FALSE	FALSE	lEZFVe	14	68293424	RAD51B	0.101629	0.00993776	lEZFVe	TRUE	reported	29672	382509	412181	14	68760141	0.0128	4.54e-10	14735	Interleukin-12 subunit beta levels	TRUE	reported	Interleukin-12 subunit beta levels	2	TRUE	0.00263082	38.8622	Interleukin-12 subunit beta levels.lEZFVe
rs3130510	A	G	A	G	0.1155	0.0241023	0.2275	0.151302	FALSE	FALSE	FALSE	lEZFVe	6	31186716	POU5F1	0.060438	0.0128369	lEZFVe	TRUE	reported	29672	382509	412181	6	31154493	0.014	1.58e-16	14735	Interleukin-12 subunit beta levels	TRUE	reported	Interleukin-12 subunit beta levels	2	TRUE	0.00459787	68.0533	Interleukin-12 subunit beta levels.lEZFVe
rs5014495	T	C	T	C	0.207	0.00759337	0.0363	0.0640347	FALSE	FALSE	FALSE	lEZFVe	4	189606778	FRG1	0.69718	0.0195137	lEZFVe	TRUE	reported	29672	382509	412181	4	190527932	0.0442	2.82e-06	10208	Interleukin-12 subunit beta levels	TRUE	reported	Interleukin-12 subunit beta levels	2	TRUE	0.00214399	21.9286	Interleukin-12 subunit beta levels.lEZFVe
rs516978	C	G	C	G	0.0721	0.0105116	0.3473	0.372199	FALSE	TRUE	FALSE	lEZFVe	12	120759750	SPPL3	0.269477	0.00951904	lEZFVe	TRUE	reported	29672	382509	412181	12	121197553	0.0122	3.42e-09	14725	Interleukin-12 subunit beta levels	TRUE	reported	Interleukin-12 subunit beta levels	2	TRUE	0.00236628	34.9214	Interleukin-12 subunit beta levels.lEZFVe
rs539598	T	C	T	C	-0.0672	0.00391186	0.2822	0.214721	FALSE	FALSE	FALSE	lEZFVe	11	96292910	MAML2	0.726278	0.0111742	lEZFVe	TRUE	reported	29672	382509	412181	11	96026074	0.0129	1.9e-07	14731	Interleukin-12 subunit beta levels	TRUE	reported	Interleukin-12 subunit beta levels	2	TRUE	0.00183877	27.1331	Interleukin-12 subunit beta levels.lEZFVe
rs6750065	T	C	T	C	0.0628	0.006766	0.7333	0.772877	FALSE	FALSE	FALSE	lEZFVe	2	64662774	SERTAD2	0.536494	0.010946	lEZFVe	TRUE	reported	29672	382509	412181	2	64889908	0.0134	2.78e-06	14286	Interleukin-12 subunit beta levels	TRUE	reported	Interleukin-12 subunit beta levels	2	TRUE	0.00153508	21.9608	Interleukin-12 subunit beta levels.lEZFVe
rs6968201	T	G	T	G	-0.0622	-0.0016601	0.5425	0.479962	FALSE	FALSE	FALSE	lEZFVe	7	6369165	RAC1	0.857032	0.0092149	lEZFVe	TRUE	reported	29672	382509	412181	7	6408796	0.0119	1.72e-07	14287	Interleukin-12 subunit beta levels	TRUE	reported	Interleukin-12 subunit beta levels	2	TRUE	0.00190861	27.3166	Interleukin-12 subunit beta levels.lEZFVe
rs705705	C	G	C	G	0.0785	-0.0105404	0.323	0.319161	FALSE	TRUE	FALSE	lEZFVe	12	56041720	RPS26	0.283965	0.0098375	lEZFVe	TRUE	reported	29672	382509	412181	12	56435504	0.0133	3.59e-09	12841	Interleukin-12 subunit beta levels	TRUE	reported	Interleukin-12 subunit beta levels	2	TRUE	0.00270558	34.8312	Interleukin-12 subunit beta levels.lEZFVe
rs72993671	A	G	A	G	-0.204	-0.0692739	0.0216	0.00792853	FALSE	FALSE	FALSE	lEZFVe	11	115896865	CADM1	0.18487	0.0522464	lEZFVe	TRUE	reported	29672	382509	412181	11	115767583	0.0435	2.74e-06	14246	Interleukin-12 subunit beta levels	TRUE	reported	Interleukin-12 subunit beta levels	2	TRUE	0.00154141	21.9898	Interleukin-12 subunit beta levels.lEZFVe
rs73416208	A	G	A	G	-0.1477	0.00192543	0.0654	0.0876367	FALSE	FALSE	FALSE	lEZFVe	22	37485173	MFNG	0.905741	0.0162604	lEZFVe	TRUE	reported	29672	382509	412181	22	37881211	0.0246	1.92e-09	14729	Interleukin-12 subunit beta levels	TRUE	reported	Interleukin-12 subunit beta levels	2	TRUE	0.0024415	36.0439	Interleukin-12 subunit beta levels.lEZFVe
rs76428106	T	C	T	C	-0.3406	-0.0514323	0.9832	0.987297	FALSE	FALSE	FALSE	lEZFVe	13	28029870	FLT3	0.220075	0.0419401	lEZFVe	TRUE	reported	29672	382509	412181	13	28604007	0.0535	1.94e-10	13800	Interleukin-12 subunit beta levels	TRUE	reported	Interleukin-12 subunit beta levels	2	TRUE	0.00292839	40.5246	Interleukin-12 subunit beta levels.lEZFVe
rs780679	T	C	T	C	-0.0695	-0.000842247	0.2389	0.247396	FALSE	FALSE	FALSE	lEZFVe	10	71354752	SLC29A3	0.936852	0.0106308	lEZFVe	TRUE	reported	29672	382509	412181	10	73114509	0.0139	5.73e-07	14729	Interleukin-12 subunit beta levels	TRUE	reported	Interleukin-12 subunit beta levels	2	TRUE	0.00169446	24.9966	Interleukin-12 subunit beta levels.lEZFVe
rs8026767	A	G	A	G	-0.0743	0.0210324	0.2595	0.223487	FALSE	FALSE	FALSE	lEZFVe	15	79968212	BCL2A1	0.056812	0.0110421	lEZFVe	TRUE	reported	29672	382509	412181	15	80260554	0.0132	1.81e-08	14734	Interleukin-12 subunit beta levels	TRUE	reported	Interleukin-12 subunit beta levels	2	TRUE	0.00214574	31.679	Interleukin-12 subunit beta levels.lEZFVe
rs9815073	A	C	A	C	0.2861	0.00177893	0.3539	0.328981	FALSE	FALSE	FALSE	lEZFVe	3	188397894	LPP	0.856656	0.00984835	lEZFVe	TRUE	reported	29672	382509	412181	3	188115682	0.013	2.43e-107	14287	Interleukin-12 subunit beta levels	TRUE	reported	Interleukin-12 subunit beta levels	2	TRUE	0.0327891	484.271	Interleukin-12 subunit beta levels.lEZFVe
rs9965402	A	G	A	G	0.0918	0.00976388	0.9081	0.904818	FALSE	FALSE	FALSE	lEZFVe	18	29044927	CDH2	0.533472	0.0156796	lEZFVe	TRUE	reported	29672	382509	412181	18	26624891	0.0201	4.94e-06	14729	Interleukin-12 subunit beta levels	TRUE	reported	Interleukin-12 subunit beta levels	2	TRUE	0.00141418	20.8562	Interleukin-12 subunit beta levels.lEZFVe
rs111850948	A	G	A	G	-0.0843	-0.00314812	0.1348	0.105652	FALSE	FALSE	FALSE	lEZFVe	7	25700522	NFE2L3	0.83414	0.0150344	lEZFVe	TRUE	reported	29672	382509	412181	7	25740142	0.0181	3.2e-06	14286	Interleukin-10 receptor subunit beta levels	TRUE	reported	Interleukin-10 receptor subunit beta levels	2	TRUE	0.0015161	21.6889	Interleukin-10 receptor subunit beta levels.lEZFVe
rs112798338	T	C	T	C	0.1926	0.000106646	0.026	0.0273283	FALSE	FALSE	FALSE	lEZFVe	1	228246071	OBSCN	0.996968	0.0280649	lEZFVe	TRUE	reported	29672	382509	412181	1	228433772	0.0411	2.78e-06	14286	Interleukin-10 receptor subunit beta levels	TRUE	reported	Interleukin-10 receptor subunit beta levels	2	TRUE	0.0015348	21.9568	Interleukin-10 receptor subunit beta levels.lEZFVe
rs114288486	T	C	T	C	0.1449	-0.0312179	0.0363	0.018316	FALSE	FALSE	FALSE	lEZFVe	1	212623566	FAM71A	0.358886	0.0340253	lEZFVe	TRUE	reported	29672	382509	412181	1	212796908	0.0311	3.17e-06	14730	Interleukin-10 receptor subunit beta levels	TRUE	reported	Interleukin-10 receptor subunit beta levels	2	TRUE	0.00147155	21.7049	Interleukin-10 receptor subunit beta levels.lEZFVe
rs1153572	T	C	T	C	-0.0548	0.00677702	0.5866	0.564922	FALSE	FALSE	FALSE	lEZFVe	3	4234119	SUMF1	0.464274	0.00926039	lEZFVe	TRUE	reported	29672	382509	412181	3	4275803	0.0119	4.12e-06	14286	Interleukin-10 receptor subunit beta levels	TRUE	reported	Interleukin-10 receptor subunit beta levels	2	TRUE	0.00148222	21.2034	Interleukin-10 receptor subunit beta levels.lEZFVe
rs116315732	T	C	T	C	0.1988	0.0200201	0.0212	0.0281001	FALSE	FALSE	FALSE	lEZFVe	2	175765923	KIAA1715	0.47138	0.0277967	lEZFVe	TRUE	reported	29672	382509	412181	2	176630651	0.0402	7.6e-07	14734	Interleukin-10 receptor subunit beta levels	TRUE	reported	Interleukin-10 receptor subunit beta levels	2	TRUE	0.00165707	24.4524	Interleukin-10 receptor subunit beta levels.lEZFVe
rs117883662	C	G	C	G	-0.4295	-0.0178842	0.9904	0.970964	FALSE	TRUE	FALSE	lEZFVe	19	49049794	CGB8	0.517993	0.0276657	lEZFVe	TRUE	reported	29672	382509	412181	19	49553051	0.0907	2.19e-06	8938	Interleukin-10 receptor subunit beta levels	TRUE	reported	Interleukin-10 receptor subunit beta levels	2	TRUE	0.00250255	22.4189	Interleukin-10 receptor subunit beta levels.lEZFVe
rs142421172	A	G	A	G	0.208	-0.0352228	0.0438	0.0659997	FALSE	FALSE	FALSE	lEZFVe	1	179712952	TDRD5	0.0616013	0.0188443	lEZFVe	TRUE	reported	29672	382509	412181	1	179682087	0.031	1.95e-11	12840	Interleukin-10 receptor subunit beta levels	TRUE	reported	Interleukin-10 receptor subunit beta levels	2	TRUE	0.00349396	45.0128	Interleukin-10 receptor subunit beta levels.lEZFVe
rs149156511	A	G	A	G	0.2066	0.0115018	0.0323	0.0253857	FALSE	FALSE	FALSE	lEZFVe	20	40809273	MAFB	0.700827	0.0299367	lEZFVe	TRUE	reported	29672	382509	412181	20	39437913	0.0444	3.27e-06	14286	Interleukin-10 receptor subunit beta levels	TRUE	reported	Interleukin-10 receptor subunit beta levels	2	TRUE	0.0015133	21.6488	Interleukin-10 receptor subunit beta levels.lEZFVe
rs1605333	C	G	C	G	-0.0601	0.0141231	0.6484	0.62029	FALSE	TRUE	FALSE	lEZFVe	12	57994449	ATP23	0.135631	0.00946424	lEZFVe	TRUE	reported	29672	382509	412181	12	58388232	0.0124	1.25e-06	13237	Interleukin-10 receptor subunit beta levels	TRUE	reported	Interleukin-10 receptor subunit beta levels	2	TRUE	0.00177152	23.4877	Interleukin-10 receptor subunit beta levels.lEZFVe
rs192325200	A	G	A	G	-0.2327	0.0206446	0.9827	0.990403	FALSE	FALSE	FALSE	lEZFVe	10	69717422	C10orf35	0.667713	0.0480903	lEZFVe	TRUE	reported	29672	382509	412181	10	71477178	0.0505	4.07e-06	13867	Interleukin-10 receptor subunit beta levels	TRUE	reported	Interleukin-10 receptor subunit beta levels	2	TRUE	0.00152884	21.2299	Interleukin-10 receptor subunit beta levels.lEZFVe
rs34361138	A	G	A	G	0.0532	-0.00705772	0.5488	0.474178	FALSE	FALSE	FALSE	lEZFVe	6	41206420	TREML2	0.445844	0.00925771	lEZFVe	TRUE	reported	29672	382509	412181	6	41174158	0.0113	2.5e-06	14732	Interleukin-10 receptor subunit beta levels	TRUE	reported	Interleukin-10 receptor subunit beta levels	2	TRUE	0.00150228	22.1619	Interleukin-10 receptor subunit beta levels.lEZFVe
rs55780441	T	C	T	C	0.1783	0.0127901	0.9674	0.920558	FALSE	FALSE	FALSE	lEZFVe	16	13115226	SHISA9	0.453466	0.0170615	lEZFVe	TRUE	reported	29672	382509	412181	16	13209083	0.0348	3e-07	14734	Interleukin-10 receptor subunit beta levels	TRUE	reported	Interleukin-10 receptor subunit beta levels	2	TRUE	0.00177849	26.2473	Interleukin-10 receptor subunit beta levels.lEZFVe
rs6517157	T	C	T	C	0.1509	0.0317449	0.9258	0.948691	FALSE	FALSE	FALSE	lEZFVe	21	33262503	AP000295.9,IFNAR2	0.129534	0.0209407	lEZFVe	TRUE	reported	29672	382509	412181	21	34634808	0.0251	1.83e-09	14286	Interleukin-10 receptor subunit beta levels	TRUE	reported	Interleukin-10 receptor subunit beta levels	2	TRUE	0.00252361	36.1385	Interleukin-10 receptor subunit beta levels.lEZFVe
rs6584485	T	C	T	C	0.0743	-0.00292697	0.8362	0.927995	FALSE	FALSE	FALSE	lEZFVe	10	102177487	NOLC1	0.868858	0.0177275	lEZFVe	TRUE	reported	29672	382509	412181	10	103937244	0.0161	3.93e-06	14286	Interleukin-10 receptor subunit beta levels	TRUE	reported	Interleukin-10 receptor subunit beta levels	2	TRUE	0.00148857	21.2944	Interleukin-10 receptor subunit beta levels.lEZFVe
rs75710908	A	G	A	G	0.1586	-0.026164	0.9665	0.953512	FALSE	FALSE	FALSE	lEZFVe	21	33137778	OLIG1	0.232685	0.0219226	lEZFVe	TRUE	reported	29672	382509	412181	21	34510084	0.0341	3.3e-06	14708	Interleukin-10 receptor subunit beta levels	TRUE	reported	Interleukin-10 receptor subunit beta levels	2	TRUE	0.00146861	21.6291	Interleukin-10 receptor subunit beta levels.lEZFVe
rs7574167	A	G	A	G	0.0637	-0.00632489	0.2684	0.261584	FALSE	FALSE	FALSE	lEZFVe	2	42923784	HAAO	0.545951	0.0104745	lEZFVe	TRUE	reported	29672	382509	412181	2	43150924	0.0135	2.38e-06	12832	Interleukin-10 receptor subunit beta levels	TRUE	reported	Interleukin-10 receptor subunit beta levels	2	TRUE	0.00173206	22.2609	Interleukin-10 receptor subunit beta levels.lEZFVe
rs7855466	T	C	T	C	0.0861	-0.0296387	0.1723	0.230962	FALSE	FALSE	FALSE	lEZFVe	9	133245916	ABO	0.00677361	0.0109458	lEZFVe	TRUE	reported	29672	382509	412181	9	136121303	0.0169	3.49e-07	11783	Interleukin-10 receptor subunit beta levels	TRUE	reported	Interleukin-10 receptor subunit beta levels	2	TRUE	0.00219797	25.9513	Interleukin-10 receptor subunit beta levels.lEZFVe
rs8178484	T	C	T	C	-0.426	0.00618185	0.5452	0.525898	FALSE	FALSE	FALSE	lEZFVe	21	33278948	AP000295.9,IL10RB	0.503012	0.00922995	lEZFVe	TRUE	reported	29672	382509	412181	21	34651253	0.0117	1e-200	14286	Interleukin-10 receptor subunit beta levels	TRUE	reported	Interleukin-10 receptor subunit beta levels	2	TRUE	0.0849175	1325.52	Interleukin-10 receptor subunit beta levels.lEZFVe
rs9685374	A	G	A	G	-0.0618	0.00863644	0.2721	0.299039	FALSE	FALSE	FALSE	lEZFVe	4	118830106	SEC24D	0.389161	0.0100291	lEZFVe	TRUE	reported	29672	382509	412181	4	119751261	0.0134	3.99e-06	14286	Interleukin-10 receptor subunit beta levels	TRUE	reported	Interleukin-10 receptor subunit beta levels	2	TRUE	0.00148666	21.267	Interleukin-10 receptor subunit beta levels.lEZFVe
rs10091841	T	G	T	G	0.064	-0.0138123	0.4945	0.407041	FALSE	FALSE	FALSE	lEZFVe	8	9246754	PPP1R3B	0.143906	0.00945143	lEZFVe	TRUE	reported	29672	382509	412181	8	9104264	0.0135	2.13e-06	11345	Interleukin-10 receptor subunit alpha levels	TRUE	reported	Interleukin-10 receptor subunit alpha levels	2	TRUE	0.0019771	22.4707	Interleukin-10 receptor subunit alpha levels.lEZFVe
rs143313574	T	C	T	C	-0.3868	-0.00519245	0.0107	0.0260857	FALSE	FALSE	FALSE	lEZFVe	16	5197085	EEF2KMT	0.858629	0.0291514	lEZFVe	TRUE	reported	29672	382509	412181	16	5247086	0.0841	4.24e-06	9956	Interleukin-10 receptor subunit alpha levels	TRUE	reported	Interleukin-10 receptor subunit alpha levels	2	TRUE	0.00212019	21.1492	Interleukin-10 receptor subunit alpha levels.lEZFVe
rs17832137	A	G	A	G	0.1676	0.00973601	0.0481	0.0527334	FALSE	FALSE	FALSE	lEZFVe	14	54538817	CGRRF1	0.635764	0.0205562	lEZFVe	TRUE	reported	29672	382509	412181	14	55005535	0.0343	1.03e-06	10289	Interleukin-10 receptor subunit alpha levels	TRUE	reported	Interleukin-10 receptor subunit alpha levels	2	TRUE	0.00231515	23.8713	Interleukin-10 receptor subunit alpha levels.lEZFVe
rs180893431	A	C	A	C	0.4057	0.0206675	0.9896	0.997471	FALSE	FALSE	FALSE	lEZFVe	6	77994030	MEI4	0.828016	0.0951332	lEZFVe	TRUE	reported	29672	382509	412181	6	78703747	0.0865	2.73e-06	9340	Interleukin-10 receptor subunit alpha levels	TRUE	reported	Interleukin-10 receptor subunit alpha levels	2	TRUE	0.00234968	21.993	Interleukin-10 receptor subunit alpha levels.lEZFVe
rs286605	T	G	T	G	0.0623	0.00427458	0.5891	0.576746	FALSE	FALSE	FALSE	lEZFVe	5	155064079	KIF4B	0.646392	0.00931728	lEZFVe	TRUE	reported	29672	382509	412181	5	154443639	0.0131	1.98e-06	11793	Interleukin-10 receptor subunit alpha levels	TRUE	reported	Interleukin-10 receptor subunit alpha levels	2	TRUE	0.00191415	22.6131	Interleukin-10 receptor subunit alpha levels.lEZFVe
rs3135932	A	G	A	G	-0.0844	-0.0137319	0.8171	0.798262	FALSE	FALSE	FALSE	lEZFVe	11	117993348	IL10RA	0.23141	0.0114744	lEZFVe	TRUE	reported	29672	382509	412181	11	117864063	0.0168	5.07e-07	11793	Interleukin-10 receptor subunit alpha levels	TRUE	reported	Interleukin-10 receptor subunit alpha levels	2	TRUE	0.00213557	25.2344	Interleukin-10 receptor subunit alpha levels.lEZFVe
rs41272625	T	G	T	G	0.082	0.0261654	0.1526	0.102195	FALSE	FALSE	FALSE	lEZFVe	3	158822502	MFSD1	0.0860855	0.0152442	lEZFVe	TRUE	reported	29672	382509	412181	3	158540291	0.0179	4.63e-06	11784	Interleukin-10 receptor subunit alpha levels	TRUE	reported	Interleukin-10 receptor subunit alpha levels	2	TRUE	0.00177769	20.9821	Interleukin-10 receptor subunit alpha levels.lEZFVe
rs6670799	A	G	A	G	-0.1247	0.0094825	0.0839	0.0965041	FALSE	FALSE	FALSE	lEZFVe	1	56100680	PLPP3	0.545537	0.0156875	lEZFVe	TRUE	reported	29672	382509	412181	1	56566352	0.0252	7.48e-07	11345	Interleukin-10 receptor subunit alpha levels	TRUE	reported	Interleukin-10 receptor subunit alpha levels	2	TRUE	0.00215373	24.4825	Interleukin-10 receptor subunit alpha levels.lEZFVe
rs74719858	A	G	A	G	0.3915	0.00168795	0.9853	0.962388	FALSE	FALSE	FALSE	lEZFVe	14	65940970	FUT8	0.944344	0.0241789	lEZFVe	TRUE	reported	29672	382509	412181	14	66407688	0.0823	1.97e-06	10858	Interleukin-10 receptor subunit alpha levels	TRUE	reported	Interleukin-10 receptor subunit alpha levels	2	TRUE	0.00207974	22.6248	Interleukin-10 receptor subunit alpha levels.lEZFVe
rs80137559	T	C	T	C	0.2347	-0.0416865	0.9822	0.975367	FALSE	FALSE	FALSE	lEZFVe	10	18046174	SLC39A12	0.16055	0.0297077	lEZFVe	TRUE	reported	29672	382509	412181	10	18335103	0.0511	4.37e-06	11791	Interleukin-10 receptor subunit alpha levels	TRUE	reported	Interleukin-10 receptor subunit alpha levels	2	TRUE	0.0017859	21.0917	Interleukin-10 receptor subunit alpha levels.lEZFVe
rs10067443	T	C	T	C	-0.0753	0.0134002	0.8011	0.816694	FALSE	FALSE	FALSE	lEZFVe	5	19244223	CDH18	0.25978	0.011891	lEZFVe	TRUE	reported	29672	382509	412181	5	19244332	0.0149	4.33e-07	14296	Interleukin-10 levels	TRUE	reported	Interleukin-10 levels	2	TRUE	0.00178331	25.5362	Interleukin-10 levels.lEZFVe
rs12123181	A	G	A	G	-0.0996	-0.0153305	0.2042	0.212091	FALSE	FALSE	FALSE	lEZFVe	1	206781221	IL10	0.17567	0.0113206	lEZFVe	TRUE	reported	29672	382509	412181	1	206954566	0.0151	4.22e-11	14296	Interleukin-10 levels	TRUE	reported	Interleukin-10 levels	2	TRUE	0.0030341	43.5015	Interleukin-10 levels.lEZFVe
rs138203589	T	G	T	G	0.1937	-0.0126005	0.0455	0.0255074	FALSE	FALSE	FALSE	lEZFVe	2	125181697	CNTNAP5	0.667074	0.0292921	lEZFVe	TRUE	reported	29672	382509	412181	2	125939274	0.0418	3.59e-06	14730	Interleukin-10 levels	TRUE	reported	Interleukin-10 levels	2	TRUE	0.0014557	21.4708	Interleukin-10 levels.lEZFVe
rs148332061	C	G	C	G	0.1112	0.0111456	0.1005	0.143908	FALSE	TRUE	FALSE	lEZFVe	7	551120	PRKAR1B	0.403271	0.0133353	lEZFVe	TRUE	reported	29672	382509	412181	7	590757	0.0239	3.28e-06	13232	Interleukin-10 levels	TRUE	reported	Interleukin-10 levels	2	TRUE	0.00163335	21.6445	Interleukin-10 levels.lEZFVe
rs150408090	A	G	A	G	0.3666	-0.0375236	0.9898	0.971028	FALSE	FALSE	FALSE	lEZFVe	6	122388363	HSF2	0.169117	0.027289	lEZFVe	TRUE	reported	29672	382509	412181	6	122709508	0.0761	1.45e-06	12313	Interleukin-10 levels	TRUE	reported	Interleukin-10 levels	2	TRUE	0.0018812	23.203	Interleukin-10 levels.lEZFVe
rs17654493	T	C	T	C	0.2951	0.0329993	0.014	0.0112105	FALSE	FALSE	FALSE	lEZFVe	6	18825648	RNF144B	0.452303	0.0439064	lEZFVe	TRUE	reported	29672	382509	412181	6	18825879	0.0626	2.43e-06	12313	Interleukin-10 levels	TRUE	reported	Interleukin-10 levels	2	TRUE	0.00180154	22.2187	Interleukin-10 levels.lEZFVe
rs188535859	T	C	T	C	-0.2351	-0.0211725	0.0174	0.014731	FALSE	FALSE	FALSE	lEZFVe	2	200863660	CLK1	0.57895	0.0381543	lEZFVe	TRUE	reported	29672	382509	412181	2	201728383	0.0486	1.32e-06	14741	Interleukin-10 levels	TRUE	reported	Interleukin-10 levels	2	TRUE	0.00158495	23.3977	Interleukin-10 levels.lEZFVe
rs3135932	A	G	A	G	-0.1597	-0.0137319	0.823	0.798262	FALSE	FALSE	FALSE	lEZFVe	11	117993348	IL10RA	0.23141	0.0114744	lEZFVe	TRUE	reported	29672	382509	412181	11	117864063	0.0154	3.39e-25	14744	Interleukin-10 levels	TRUE	reported	Interleukin-10 levels	2	TRUE	0.00724097	107.525	Interleukin-10 levels.lEZFVe
rs3769274	A	G	A	G	0.0771	-0.00392556	0.8403	0.85333	FALSE	FALSE	FALSE	lEZFVe	2	172893258	RAPGEF4	0.762376	0.012983	lEZFVe	TRUE	reported	29672	382509	412181	2	173757986	0.0162	1.94e-06	14742	Interleukin-10 levels	TRUE	reported	Interleukin-10 levels	2	TRUE	0.00153411	22.6475	Interleukin-10 levels.lEZFVe
rs385697	T	C	T	C	0.0555	-0.0139775	0.6126	0.577628	FALSE	FALSE	FALSE	lEZFVe	6	7879794	BMP6	0.133411	0.00931345	lEZFVe	TRUE	reported	29672	382509	412181	6	7880027	0.0119	3.1e-06	14727	Interleukin-10 levels	TRUE	reported	Interleukin-10 levels	2	TRUE	0.00147481	21.7487	Interleukin-10 levels.lEZFVe
rs389239	A	G	A	G	-0.0574	0.0153281	0.6162	0.624084	FALSE	FALSE	FALSE	lEZFVe	6	169064980	THBS2	0.109952	0.00958956	lEZFVe	TRUE	reported	29672	382509	412181	6	169465075	0.0125	4.39e-06	14296	Interleukin-10 levels	TRUE	reported	Interleukin-10 levels	2	TRUE	0.00147282	21.0835	Interleukin-10 levels.lEZFVe
rs398518	A	G	A	G	-0.1293	0.020601	0.9146	0.913961	FALSE	FALSE	FALSE	lEZFVe	3	8913275	RAD18	0.211187	0.0164767	lEZFVe	TRUE	reported	29672	382509	412181	3	8954959	0.0218	3.01e-09	14296	Interleukin-10 levels	TRUE	reported	Interleukin-10 levels	2	TRUE	0.00245472	35.1741	Interleukin-10 levels.lEZFVe
rs4655953	A	G	A	G	0.0565	-0.00876911	0.3683	0.376027	FALSE	FALSE	FALSE	lEZFVe	1	87367012	LMO4	0.355225	0.00948523	lEZFVe	TRUE	reported	29672	382509	412181	1	87832695	0.0121	3.02e-06	14722	Interleukin-10 levels	TRUE	reported	Interleukin-10 levels	2	TRUE	0.00147882	21.8005	Interleukin-10 levels.lEZFVe
rs66624860	T	C	T	C	0.0681	-0.0047411	0.2791	0.391696	FALSE	FALSE	FALSE	lEZFVe	8	60948480	CHD7	0.615647	0.00944387	lEZFVe	TRUE	reported	29672	382509	412181	8	61861039	0.0143	1.91e-06	12799	Interleukin-10 levels	TRUE	reported	Interleukin-10 levels	2	TRUE	0.00176879	22.6754	Interleukin-10 levels.lEZFVe
rs67037615	T	C	T	C	-0.1528	0.0196688	0.8893	0.809619	FALSE	FALSE	FALSE	lEZFVe	6	32485386	HLA-DRB5	0.0947938	0.0117733	lEZFVe	TRUE	reported	29672	382509	412181	6	32453163	0.0196	6.39e-15	14296	Interleukin-10 levels	TRUE	reported	Interleukin-10 levels	2	TRUE	0.00423329	60.7678	Interleukin-10 levels.lEZFVe
rs72701782	A	G	A	G	0.0981	0.000484911	0.0999	0.126338	FALSE	FALSE	FALSE	lEZFVe	4	184383718	IRF2	0.972473	0.0140526	lEZFVe	TRUE	reported	29672	382509	412181	4	185304872	0.0211	3.33e-06	14296	Interleukin-10 levels	TRUE	reported	Interleukin-10 levels	2	TRUE	0.00150974	21.6129	Interleukin-10 levels.lEZFVe
rs79438518	A	T	A	T	-0.2845	-0.00436981	0.0122	0.00152689	FALSE	TRUE	FALSE	lEZFVe	9	18625668	ADAMTSL1	0.971141	0.120787	lEZFVe	TRUE	reported	29672	382509	412181	9	18625666	0.0618	4.15e-06	13809	Interleukin-10 levels	TRUE	reported	Interleukin-10 levels	2	TRUE	0.00153235	21.1897	Interleukin-10 levels.lEZFVe
rs9266257	C	G	C	G	-0.065	0.00912367	0.6959	0.723306	FALSE	TRUE	FALSE	lEZFVe	6	31358109	HLA-B	0.37579	0.0103013	lEZFVe	TRUE	reported	29672	382509	412181	6	31325886	0.0129	4.69e-07	14728	Interleukin-10 levels	TRUE	reported	Interleukin-10 levels	2	TRUE	0.0017209	25.3857	Interleukin-10 levels.lEZFVe
rs140562194	T	C	T	C	0.4666	0.0877364	0.0122	0.00641154	FALSE	FALSE	FALSE	lEZFVe	11	111101603	C11orf53	0.13819	0.0591788	lEZFVe	TRUE	reported	29672	382509	412181	11	110972327	0.0897	1.97e-07	7396	Interferon gamma levels	TRUE	reported	Interferon gamma levels	2	TRUE	0.0036452	27.0512	Interferon gamma levels.lEZFVe
rs146527076	C	G	C	G	0.1935	0.0354319	0.9683	0.954195	FALSE	TRUE	FALSE	lEZFVe	13	89682541	GPC5	0.110384	0.0221939	lEZFVe	TRUE	reported	29672	382509	412181	13	90334795	0.0384	4.68e-07	11781	Interferon gamma levels	TRUE	reported	Interferon gamma levels	2	TRUE	0.00215071	25.3878	Interferon gamma levels.lEZFVe
rs4810686	T	C	T	C	0.0671	0.00363969	0.5585	0.583477	FALSE	FALSE	FALSE	lEZFVe	20	47780100	SULF2	0.696673	0.00933697	lEZFVe	TRUE	reported	29672	382509	412181	20	46408844	0.0137	9.69e-07	11344	Interferon gamma levels	TRUE	reported	Interferon gamma levels	2	TRUE	0.00211018	23.9843	Interferon gamma levels.lEZFVe
rs531747046	T	G	T	G	0.2684	-0.00422001	0.0324	0.0214739	FALSE	FALSE	FALSE	lEZFVe	16	34176845	RP11-812E19.9	0.897417	0.0327322	lEZFVe	TRUE	reported	29672	382509	412181	16	33979312	0.0573	2.81e-06	6257	Interferon gamma levels	TRUE	reported	Interferon gamma levels	2	TRUE	0.00349437	21.934	Interferon gamma levels.lEZFVe
rs61863416	A	G	A	G	0.136	0.026185	0.9427	0.96233	FALSE	FALSE	FALSE	lEZFVe	10	128746878	MKI67	0.277433	0.0241091	lEZFVe	TRUE	reported	29672	382509	412181	10	130545142	0.0283	1.54e-06	11774	Interferon gamma levels	TRUE	reported	Interferon gamma levels	2	TRUE	0.00195763	23.0904	Interferon gamma levels.lEZFVe
rs62230781	A	G	A	G	0.2184	0.00294893	0.0412	0.0408495	FALSE	FALSE	FALSE	lEZFVe	21	35963223	RUNX1	0.900662	0.0236246	lEZFVe	TRUE	reported	29672	382509	412181	21	37335521	0.0403	5.98e-08	11345	Interferon gamma levels	TRUE	reported	Interferon gamma levels	2	TRUE	0.00258207	29.3642	Interferon gamma levels.lEZFVe
rs6442763	A	C	A	C	0.0648	0.0213271	0.4253	0.389898	FALSE	FALSE	FALSE	lEZFVe	3	2879831	CNTN4	0.0243321	0.00947092	lEZFVe	TRUE	reported	29672	382509	412181	3	2921515	0.014	3.68e-06	11345	Interferon gamma levels	TRUE	reported	Interferon gamma levels	2	TRUE	0.00188482	21.4199	Interferon gamma levels.lEZFVe
rs67101138	T	G	T	G	0.1461	0.000405821	0.9482	0.951518	FALSE	FALSE	FALSE	lEZFVe	2	19034780	OSR1	0.98481	0.0213155	lEZFVe	TRUE	reported	29672	382509	412181	2	19234534	0.0307	1.95e-06	11793	Interferon gamma levels	TRUE	reported	Interferon gamma levels	2	TRUE	0.00191675	22.6438	Interferon gamma levels.lEZFVe
rs704	A	G	A	G	-0.0635	-0.0044162	0.4705	0.419333	FALSE	FALSE	FALSE	lEZFVe	17	28367840	CTB-96E2.2,SARM1,VTN	0.63387	0.00927214	lEZFVe	TRUE	reported	29672	382509	412181	17	26694861	0.0127	5.73e-07	11793	Interferon gamma levels	TRUE	reported	Interferon gamma levels	2	TRUE	0.00211542	24.9958	Interferon gamma levels.lEZFVe
rs74903999	T	C	T	C	0.3485	0.125798	0.9882	0.988363	FALSE	FALSE	FALSE	lEZFVe	13	26899448	GPR12	0.00446684	0.0442457	lEZFVe	TRUE	reported	29672	382509	412181	13	27473585	0.0708	8.55e-07	10558	Interferon gamma levels	TRUE	reported	Interferon gamma levels	2	TRUE	0.00228961	24.2246	Interferon gamma levels.lEZFVe
rs113903858	A	G	A	G	0.3666	-0.0451938	0.014	0.00178457	FALSE	FALSE	FALSE	lEZFVe	8	71450019	EYA1	0.686732	0.112062	lEZFVe	TRUE	reported	29672	382509	412181	8	72362254	0.0747	9.22e-07	11137	Hepatocyte growth factor levels	TRUE	reported	Hepatocyte growth factor levels	2	TRUE	0.00215793	24.0805	Hepatocyte growth factor levels.lEZFVe
rs115009171	A	G	A	G	0.4297	0.1522	0.0078	0.000274032	FALSE	FALSE	FALSE	lEZFVe	6	622484	EXOC2	0.624025	0.310513	lEZFVe	TRUE	reported	29672	382509	412181	6	622484	0.0934	4.21e-06	10300	Hepatocyte growth factor levels	TRUE	reported	Hepatocyte growth factor levels	2	TRUE	0.00205073	21.1618	Hepatocyte growth factor levels.lEZFVe
rs11631440	A	T	A	T	-0.0638	-0.00704392	0.6021	0.580887	FALSE	TRUE	FALSE	lEZFVe	15	101109178	LRRK1	0.45271	0.00938058	lEZFVe	TRUE	reported	29672	382509	412181	15	101649383	0.012	1.06e-07	14709	Hepatocyte growth factor levels	TRUE	reported	Hepatocyte growth factor levels	2	TRUE	0.00191806	28.2631	Hepatocyte growth factor levels.lEZFVe
rs138848271	T	C	T	C	-0.405	0.0228109	0.9907	0.998036	FALSE	FALSE	FALSE	lEZFVe	1	83399157	TTLL7	0.823175	0.102079	lEZFVe	TRUE	reported	29672	382509	412181	1	83864840	0.0832	1.13e-06	10793	Hepatocyte growth factor levels	TRUE	reported	Hepatocyte growth factor levels	2	TRUE	0.00219063	23.691	Hepatocyte growth factor levels.lEZFVe
rs150498795	A	T	A	T	0.1566	-0.0870259	0.9642	0.988912	FALSE	TRUE	FALSE	lEZFVe	18	78746666	SALL3	0.0467681	0.0437668	lEZFVe	TRUE	reported	29672	382509	412181	18	76506666	0.0327	1.68e-06	14732	Hepatocyte growth factor levels	TRUE	reported	Hepatocyte growth factor levels	2	TRUE	0.00155436	22.9313	Hepatocyte growth factor levels.lEZFVe
rs1986719	T	C	T	C	-0.1954	0.00102308	0.9572	0.973994	FALSE	FALSE	FALSE	lEZFVe	17	47882630	SP2	0.971853	0.0289947	lEZFVe	TRUE	reported	29672	382509	412181	17	45959996	0.039	5.44e-07	14718	Hepatocyte growth factor levels	TRUE	reported	Hepatocyte growth factor levels	2	TRUE	0.00170267	25.0993	Hepatocyte growth factor levels.lEZFVe
rs2281532	T	C	T	C	-0.0698	-0.0136904	0.7983	0.813189	FALSE	FALSE	FALSE	lEZFVe	20	6122940	FERMT1	0.248088	0.0118531	lEZFVe	TRUE	reported	29672	382509	412181	20	6103587	0.0151	3.79e-06	14286	Hepatocyte growth factor levels	TRUE	reported	Hepatocyte growth factor levels	2	TRUE	0.00149347	21.3647	Hepatocyte growth factor levels.lEZFVe
rs2737756	A	G	A	G	0.2047	-0.0329001	0.0276	0.0163441	FALSE	FALSE	FALSE	lEZFVe	3	128345948	EEFSEC	0.365442	0.036352	lEZFVe	TRUE	reported	29672	382509	412181	3	128064791	0.0391	1.65e-07	14718	Hepatocyte growth factor levels	TRUE	reported	Hepatocyte growth factor levels	2	TRUE	0.00185877	27.4046	Hepatocyte growth factor levels.lEZFVe
rs34219417	T	C	T	C	0.0992	-0.00560457	0.8959	0.870629	FALSE	FALSE	FALSE	lEZFVe	1	38483631	RRAGC	0.6871	0.0139143	lEZFVe	TRUE	reported	29672	382509	412181	1	38949303	0.0217	4.84e-06	14286	Hepatocyte growth factor levels	TRUE	reported	Hepatocyte growth factor levels	2	TRUE	0.00146069	20.895	Hepatocyte growth factor levels.lEZFVe
rs57193877	T	C	T	C	0.1572	-0.0110856	0.9611	0.97756	FALSE	FALSE	FALSE	lEZFVe	14	65187628	MAX	0.72059	0.030994	lEZFVe	TRUE	reported	29672	382509	412181	14	65654346	0.0311	4.31e-07	14725	Hepatocyte growth factor levels	TRUE	reported	Hepatocyte growth factor levels	2	TRUE	0.00173211	25.5461	Hepatocyte growth factor levels.lEZFVe
rs5745687	T	C	T	C	-0.1943	-0.0301375	0.0608	0.0417361	FALSE	FALSE	FALSE	lEZFVe	7	81729735	HGF	0.18697	0.0228384	lEZFVe	TRUE	reported	29672	382509	412181	7	81359051	0.0242	9.83e-16	14733	Hepatocyte growth factor levels	TRUE	reported	Hepatocyte growth factor levels	2	TRUE	0.0043564	64.4549	Hepatocyte growth factor levels.lEZFVe
rs5745692	C	G	C	G	-0.1545	-0.0238429	0.964	0.973568	FALSE	TRUE	FALSE	lEZFVe	7	81728950	HGF	0.407294	0.0287727	lEZFVe	TRUE	reported	29672	382509	412181	7	81358266	0.0332	3.26e-06	14716	Hepatocyte growth factor levels	TRUE	reported	Hepatocyte growth factor levels	2	TRUE	0.00146944	21.6532	Hepatocyte growth factor levels.lEZFVe
rs59950280	A	G	A	G	0.1219	-0.0177099	0.328	0.244048	FALSE	FALSE	FALSE	lEZFVe	4	3450618	HGFAC	0.0989874	0.0107347	lEZFVe	TRUE	reported	29672	382509	412181	4	3452345	0.0131	1.34e-20	13222	Hepatocyte growth factor levels	TRUE	reported	Hepatocyte growth factor levels	2	TRUE	0.00650628	86.5763	Hepatocyte growth factor levels.lEZFVe
rs6709159	A	G	A	G	0.0564	0.00105569	0.4434	0.521983	FALSE	FALSE	FALSE	lEZFVe	2	108329722	SULT1C2	0.90915	0.00925144	lEZFVe	TRUE	reported	29672	382509	412181	2	108946178	0.0114	7.52e-07	14734	Hepatocyte growth factor levels	TRUE	reported	Hepatocyte growth factor levels	2	TRUE	0.00165847	24.4731	Hepatocyte growth factor levels.lEZFVe
rs74130123	T	C	T	C	-0.2429	0.00601345	0.9809	0.971771	FALSE	FALSE	FALSE	lEZFVe	10	29753508	SVIL	0.827621	0.0276159	lEZFVe	TRUE	reported	29672	382509	412181	10	30042437	0.0489	6.79e-07	14734	Hepatocyte growth factor levels	TRUE	reported	Hepatocyte growth factor levels	2	TRUE	0.00167182	24.6705	Hepatocyte growth factor levels.lEZFVe
rs7620568	A	G	A	G	-0.0856	0.0174349	0.1397	0.159762	FALSE	FALSE	FALSE	lEZFVe	3	172216650	FNDC3B	0.163544	0.0125138	lEZFVe	TRUE	reported	29672	382509	412181	3	171934440	0.0179	1.73e-06	12846	Hepatocyte growth factor levels	TRUE	reported	Hepatocyte growth factor levels	2	TRUE	0.00177706	22.8651	Hepatocyte growth factor levels.lEZFVe
rs8106345	A	G	A	G	0.0592	0.00238049	0.5179	0.55596	FALSE	FALSE	FALSE	lEZFVe	19	58376950	ZNF837	0.797205	0.00926385	lEZFVe	TRUE	reported	29672	382509	412181	19	58888317	0.0127	3.14e-06	12404	Hepatocyte growth factor levels	TRUE	reported	Hepatocyte growth factor levels	2	TRUE	0.0017487	21.7253	Hepatocyte growth factor levels.lEZFVe
rs851612	A	G	A	G	-0.1182	-0.027292	0.9405	0.963707	FALSE	FALSE	FALSE	lEZFVe	19	42265541	CIC	0.267048	0.0245899	lEZFVe	TRUE	reported	29672	382509	412181	19	42769693	0.0257	4.24e-06	14286	Hepatocyte growth factor levels	TRUE	reported	Hepatocyte growth factor levels	2	TRUE	0.00147848	21.1499	Hepatocyte growth factor levels.lEZFVe
rs112594435	T	C	T	C	0.1531	0.0457044	0.0371	0.0187645	FALSE	FALSE	FALSE	lEZFVe	6	134367111	SGK1	0.173489	0.0335795	lEZFVe	TRUE	reported	29672	382509	412181	6	134688249	0.0333	4.27e-06	14721	Glial cell line-derived neurotrophic factor levels	TRUE	reported	Glial cell line-derived neurotrophic factor levels	2	TRUE	0.00143384	21.135	Glial cell line-derived neurotrophic factor levels.lEZFVe
rs11740708	A	G	A	G	-0.3888	-0.0131472	0.0906	0.0761339	FALSE	FALSE	FALSE	lEZFVe	5	37867986	GDNF	0.446166	0.0172575	lEZFVe	TRUE	reported	29672	382509	412181	5	37868088	0.0198	7.56e-86	14710	Glial cell line-derived neurotrophic factor levels	TRUE	reported	Glial cell line-derived neurotrophic factor levels	2	TRUE	0.025543	385.534	Glial cell line-derived neurotrophic factor levels.lEZFVe
rs138691533	A	G	A	G	0.2584	0.00927406	0.0148	0.00630256	FALSE	FALSE	FALSE	lEZFVe	12	98235676	TMPO	0.873837	0.0584059	lEZFVe	TRUE	reported	29672	382509	412181	12	98629454	0.0539	1.63e-06	14731	Glial cell line-derived neurotrophic factor levels	TRUE	reported	Glial cell line-derived neurotrophic factor levels	2	TRUE	0.00155775	22.9799	Glial cell line-derived neurotrophic factor levels.lEZFVe
rs144181640	A	T	A	T	0.3366	0.0636824	0.9898	0.986287	FALSE	TRUE	FALSE	lEZFVe	2	207881609	PLEKHM3	0.117077	0.0406355	lEZFVe	TRUE	reported	29672	382509	412181	2	208746333	0.0697	1.37e-06	13988	Glial cell line-derived neurotrophic factor levels	TRUE	reported	Glial cell line-derived neurotrophic factor levels	2	TRUE	0.0016645	23.3185	Glial cell line-derived neurotrophic factor levels.lEZFVe
rs2093446	C	G	C	G	0.0606	0.0127545	0.3	0.349603	FALSE	TRUE	FALSE	lEZFVe	9	5230371	INSL4	0.184383	0.00960875	lEZFVe	TRUE	reported	29672	382509	412181	9	5230371	0.0129	2.63e-06	14288	Glial cell line-derived neurotrophic factor levels	TRUE	reported	Glial cell line-derived neurotrophic factor levels	2	TRUE	0.00154214	22.0651	Glial cell line-derived neurotrophic factor levels.lEZFVe
rs2194229	A	T	A	T	-0.1683	0.0175097	0.1296	0.136917	FALSE	TRUE	FALSE	lEZFVe	5	37918737	GDNF	0.191834	0.0134156	lEZFVe	TRUE	reported	29672	382509	412181	5	37918839	0.0179	5.34e-21	14288	Glial cell line-derived neurotrophic factor levels	TRUE	reported	Glial cell line-derived neurotrophic factor levels	2	TRUE	0.00614911	88.3896	Glial cell line-derived neurotrophic factor levels.lEZFVe
rs35740453	A	G	A	G	-0.0718	-0.00222871	0.7373	0.684142	FALSE	FALSE	FALSE	lEZFVe	17	1587488	SLC43A2	0.823564	0.00999586	lEZFVe	TRUE	reported	29672	382509	412181	17	1490782	0.0154	3.13e-06	13224	Glial cell line-derived neurotrophic factor levels	TRUE	reported	Glial cell line-derived neurotrophic factor levels	2	TRUE	0.00164109	21.7341	Glial cell line-derived neurotrophic factor levels.lEZFVe
rs57104839	A	G	A	G	0.0915	0.0316268	0.903	0.931118	FALSE	FALSE	FALSE	lEZFVe	13	27573222	LNX2	0.0800811	0.0180703	lEZFVe	TRUE	reported	29672	382509	412181	13	28147359	0.0196	3.04e-06	14736	Glial cell line-derived neurotrophic factor levels	TRUE	reported	Glial cell line-derived neurotrophic factor levels	2	TRUE	0.00147676	21.7907	Glial cell line-derived neurotrophic factor levels.lEZFVe
rs62243355	T	C	T	C	-0.0981	0.00147227	0.0997	0.10921	FALSE	FALSE	FALSE	lEZFVe	3	36030560	ARPP21	0.92004	0.0146665	lEZFVe	TRUE	reported	29672	382509	412181	3	36072052	0.0196	5.58e-07	14731	Glial cell line-derived neurotrophic factor levels	TRUE	reported	Glial cell line-derived neurotrophic factor levels	2	TRUE	0.00169768	25.0476	Glial cell line-derived neurotrophic factor levels.lEZFVe
rs77671113	A	C	A	C	-0.1194	-0.00593122	0.0859	0.0723335	FALSE	FALSE	FALSE	lEZFVe	10	85934651	GRID1	0.736997	0.0176613	lEZFVe	TRUE	reported	29672	382509	412181	10	87694408	0.0208	9.45e-09	14725	Glial cell line-derived neurotrophic factor levels	TRUE	reported	Glial cell line-derived neurotrophic factor levels	2	TRUE	0.00223283	32.9475	Glial cell line-derived neurotrophic factor levels.lEZFVe
rs79953230	T	C	T	C	0.1918	0.00273206	0.0254	0.0377305	FALSE	FALSE	FALSE	lEZFVe	13	66719542	PCDH9	0.912208	0.0247798	lEZFVe	TRUE	reported	29672	382509	412181	13	67293674	0.042	4.96e-06	14719	Glial cell line-derived neurotrophic factor levels	TRUE	reported	Glial cell line-derived neurotrophic factor levels	2	TRUE	0.00141483	20.8516	Glial cell line-derived neurotrophic factor levels.lEZFVe
rs9303102	T	G	T	G	0.2096	-0.119194	0.0231	0.0054759	FALSE	FALSE	FALSE	lEZFVe	17	14317973	HS3ST3B1	0.0566657	0.0625401	lEZFVe	TRUE	reported	29672	382509	412181	17	14221290	0.0453	3.71e-06	12935	Glial cell line-derived neurotrophic factor levels	TRUE	reported	Glial cell line-derived neurotrophic factor levels	2	TRUE	0.00165235	21.4052	Glial cell line-derived neurotrophic factor levels.lEZFVe
rs10778675	A	C	A	C	0.0792	0.00151048	0.1687	0.152251	FALSE	FALSE	FALSE	lEZFVe	12	79511778	SYT1	0.905602	0.0127372	lEZFVe	TRUE	reported	29672	382509	412181	12	79905558	0.0158	5.37e-07	14295	Fractalkine levels	TRUE	reported	Fractalkine levels	2	TRUE	0.00175465	25.1232	Fractalkine levels.lEZFVe
rs111472651	C	G	C	G	-0.1191	-0.00984163	0.9355	0.95036	FALSE	TRUE	FALSE	lEZFVe	2	43890649	LRPPRC	0.644169	0.0213078	lEZFVe	TRUE	reported	29672	382509	412181	2	44117788	0.0248	1.57e-06	14728	Fractalkine levels	TRUE	reported	Fractalkine levels	2	TRUE	0.0015635	23.0601	Fractalkine levels.lEZFVe
rs114359340	A	G	A	G	-0.1881	0.042829	0.9747	0.987548	FALSE	FALSE	FALSE	lEZFVe	1	6472257	PLEKHG5	0.302914	0.0415734	lEZFVe	TRUE	reported	29672	382509	412181	1	6532317	0.0405	3.41e-06	13651	Fractalkine levels	TRUE	reported	Fractalkine levels	2	TRUE	0.00157767	21.5677	Fractalkine levels.lEZFVe
rs11682107	A	G	A	G	-0.0675	0.0083281	0.5568	0.544066	FALSE	FALSE	FALSE	lEZFVe	2	113077945	IL1F10	0.366633	0.00922476	lEZFVe	TRUE	reported	29672	382509	412181	2	113835522	0.0126	8.45e-08	12412	Fractalkine levels	TRUE	reported	Fractalkine levels	2	TRUE	0.00230686	28.6944	Fractalkine levels.lEZFVe
rs117698194	A	G	A	G	-0.1996	0.0111053	0.0224	0.0126293	FALSE	FALSE	FALSE	lEZFVe	15	85114263	PDE8A	0.791201	0.0419462	lEZFVe	TRUE	reported	29672	382509	412181	15	85657494	0.0432	3.83e-06	13859	Fractalkine levels	TRUE	reported	Fractalkine levels	2	TRUE	0.00153799	21.3447	Fractalkine levels.lEZFVe
rs12331618	A	G	A	G	-0.0582	0.000150642	0.4914	0.42504	FALSE	FALSE	FALSE	lEZFVe	4	186218785	KLKB1	0.987038	0.00927239	lEZFVe	TRUE	reported	29672	382509	412181	4	187139939	0.0114	3.3e-07	14729	Fractalkine levels	TRUE	reported	Fractalkine levels	2	TRUE	0.00176642	26.0602	Fractalkine levels.lEZFVe
rs13167439	T	C	T	C	-0.0903	-0.00761016	0.89	0.882013	FALSE	FALSE	FALSE	lEZFVe	5	121060371	PRR16	0.593856	0.0142711	lEZFVe	TRUE	reported	29672	382509	412181	5	120396066	0.0193	2.89e-06	14295	Fractalkine levels	TRUE	reported	Fractalkine levels	2	TRUE	0.00152902	21.8877	Fractalkine levels.lEZFVe
rs1976172	C	G	C	G	-0.0569	0.000314284	0.3525	0.37994	FALSE	TRUE	FALSE	lEZFVe	3	1218798	CNTN6	0.973566	0.00948482	lEZFVe	TRUE	reported	29672	382509	412181	3	1260482	0.012	2.12e-06	14732	Fractalkine levels	TRUE	reported	Fractalkine levels	2	TRUE	0.00152384	22.4804	Fractalkine levels.lEZFVe
rs2442752	T	C	T	C	-0.0589	0.000806622	0.6177	0.654792	FALSE	FALSE	FALSE	lEZFVe	6	31383987	MICA	0.933387	0.00965046	lEZFVe	TRUE	reported	29672	382509	412181	6	31351764	0.0117	4.8e-07	14743	Fractalkine levels	TRUE	reported	Fractalkine levels	2	TRUE	0.00171604	25.3396	Fractalkine levels.lEZFVe
rs2731674	T	G	T	G	-0.0681	0.00901229	0.274	0.260241	FALSE	FALSE	FALSE	lEZFVe	5	177412889	GRK6	0.389375	0.0104703	lEZFVe	TRUE	reported	29672	382509	412181	5	176839890	0.0128	1.04e-07	14740	Fractalkine levels	TRUE	reported	Fractalkine levels	2	TRUE	0.00191665	28.3019	Fractalkine levels.lEZFVe
rs35026817	T	G	T	G	0.0633	0.00798303	0.3327	0.301699	FALSE	FALSE	FALSE	lEZFVe	3	70087441	RP11-231I13.2	0.424036	0.0099858	lEZFVe	TRUE	reported	29672	382509	412181	3	70136592	0.0122	2.12e-07	14740	Fractalkine levels	TRUE	reported	Fractalkine levels	2	TRUE	0.00182305	26.9171	Fractalkine levels.lEZFVe
rs3732378	A	G	A	G	0.0941	-0.00555685	0.1671	0.159013	FALSE	FALSE	FALSE	lEZFVe	3	39265671	CX3CR1	0.656928	0.012511	lEZFVe	TRUE	reported	29672	382509	412181	3	39307162	0.0154	9.94e-10	14740	Fractalkine levels	TRUE	reported	Fractalkine levels	2	TRUE	0.00252663	37.3318	Fractalkine levels.lEZFVe
rs55896747	T	C	T	C	0.1129	-0.0223372	0.9372	0.961115	FALSE	FALSE	FALSE	lEZFVe	16	57474683	DOK4	0.344587	0.0236337	lEZFVe	TRUE	reported	29672	382509	412181	16	57508595	0.0244	3.71e-06	14734	Fractalkine levels	TRUE	reported	Fractalkine levels	2	TRUE	0.00145097	21.4067	Fractalkine levels.lEZFVe
rs56397903	A	G	A	G	0.1968	0.00653595	0.9744	0.955355	FALSE	FALSE	FALSE	lEZFVe	8	26883762	ADRA1A	0.769134	0.0222683	lEZFVe	TRUE	reported	29672	382509	412181	8	26741279	0.0424	3.46e-06	14743	Fractalkine levels	TRUE	reported	Fractalkine levels	2	TRUE	0.00145914	21.5407	Fractalkine levels.lEZFVe
rs571946532	A	C	A	C	-0.2404	-0.0279616	0.981	0.98471	FALSE	FALSE	FALSE	lEZFVe	9	86270626	ISCA1	0.462671	0.0380712	lEZFVe	TRUE	reported	29672	382509	412181	9	88885541	0.0512	2.66e-06	11768	Fractalkine levels	TRUE	reported	Fractalkine levels	2	TRUE	0.00186988	22.0422	Fractalkine levels.lEZFVe
rs635634	T	C	T	C	-0.1145	0.0535948	0.1884	0.202308	FALSE	FALSE	FALSE	lEZFVe	9	133279427	ABO	2.34191e-06	0.0113514	lEZFVe	TRUE	reported	29672	382509	412181	9	136155000	0.0166	5.29e-12	11792	Fractalkine levels	TRUE	reported	Fractalkine levels	2	TRUE	0.00401845	47.5687	Fractalkine levels.lEZFVe
rs6937696	T	C	T	C	-0.0811	-0.000240624	0.651	0.644254	FALSE	FALSE	FALSE	lEZFVe	6	32450241	HLA-DRA	0.979992	0.00959469	lEZFVe	TRUE	reported	29672	382509	412181	6	32418018	0.012	1.4e-11	14742	Fractalkine levels	TRUE	reported	Fractalkine levels	2	TRUE	0.00308873	45.6689	Fractalkine levels.lEZFVe
rs712137	A	C	A	C	0.0563	-0.00764309	0.6601	0.728093	FALSE	FALSE	FALSE	lEZFVe	12	40987482	CNTN1	0.459542	0.0103341	lEZFVe	TRUE	reported	29672	382509	412181	12	41381284	0.012	2.71e-06	14737	Fractalkine levels	TRUE	reported	Fractalkine levels	2	TRUE	0.00149141	22.0087	Fractalkine levels.lEZFVe
rs73137770	C	G	C	G	0.2442	0.054271	0.9812	0.98777	FALSE	TRUE	FALSE	lEZFVe	20	53953242	BCAS1	0.206239	0.0429367	lEZFVe	TRUE	reported	29672	382509	412181	20	52569781	0.0529	3.91e-06	13808	Fractalkine levels	TRUE	reported	Fractalkine levels	2	TRUE	0.00154092	21.3067	Fractalkine levels.lEZFVe
rs77915710	A	G	A	G	-0.1436	-0.055203	0.0402	0.0117699	FALSE	FALSE	FALSE	lEZFVe	1	172130717	DNM3	0.198234	0.0429062	lEZFVe	TRUE	reported	29672	382509	412181	1	172099857	0.0304	2.32e-06	14742	Fractalkine levels	TRUE	reported	Fractalkine levels	2	TRUE	0.00151129	22.3102	Fractalkine levels.lEZFVe
rs8052631	A	G	A	G	-0.1511	0.00164545	0.9463	0.954407	FALSE	FALSE	FALSE	lEZFVe	16	57133318	CPNE2	0.940454	0.0220275	lEZFVe	TRUE	reported	29672	382509	412181	16	57167230	0.027	2.19e-08	14295	Fractalkine levels	TRUE	reported	Fractalkine levels	2	TRUE	0.00218608	31.3142	Fractalkine levels.lEZFVe
rs10164255	T	G	T	G	0.0556	-0.00692404	0.408	0.44935	FALSE	FALSE	FALSE	lEZFVe	18	72865605	NETO1	0.456229	0.00929312	lEZFVe	TRUE	reported	29672	382509	412181	18	70532840	0.0121	4.33e-06	14729	Fms-related tyrosine kinase 3 ligand levels	TRUE	reported	Fms-related tyrosine kinase 3 ligand levels	2	TRUE	0.00143147	21.1115	Fms-related tyrosine kinase 3 ligand levels.lEZFVe
rs11212636	A	G	A	G	-0.0772	-0.00997898	0.4171	0.395237	FALSE	FALSE	FALSE	lEZFVe	11	108441238	C11orf65	0.286511	0.00936284	lEZFVe	TRUE	reported	29672	382509	412181	11	108311965	0.0117	4.16e-11	14723	Fms-related tyrosine kinase 3 ligand levels	TRUE	reported	Fms-related tyrosine kinase 3 ligand levels	2	TRUE	0.00294839	43.5315	Fms-related tyrosine kinase 3 ligand levels.lEZFVe
rs12338549	T	C	T	C	-0.0851	0.0284209	0.1096	0.148445	FALSE	FALSE	FALSE	lEZFVe	9	91586405	ROR2	0.0279158	0.0129276	lEZFVe	TRUE	reported	29672	382509	412181	9	94348687	0.0186	4.76e-06	14719	Fms-related tyrosine kinase 3 ligand levels	TRUE	reported	Fms-related tyrosine kinase 3 ligand levels	2	TRUE	0.00142016	20.9302	Fms-related tyrosine kinase 3 ligand levels.lEZFVe
rs1379304	T	C	T	C	0.0603	-0.00727009	0.3741	0.383893	FALSE	FALSE	FALSE	lEZFVe	5	6289281	MED10	0.44194	0.00945491	lEZFVe	TRUE	reported	29672	382509	412181	5	6289394	0.0127	2.05e-06	14286	Fms-related tyrosine kinase 3 ligand levels	TRUE	reported	Fms-related tyrosine kinase 3 ligand levels	2	TRUE	0.00157555	22.5406	Fms-related tyrosine kinase 3 ligand levels.lEZFVe
rs141117375	T	C	T	C	-0.1519	-0.046023	0.0364	0.0159007	FALSE	FALSE	FALSE	lEZFVe	11	62526837	AHNAK	0.216046	0.037202	lEZFVe	TRUE	reported	29672	382509	412181	11	62294309	0.0331	4.45e-06	14286	Fms-related tyrosine kinase 3 ligand levels	TRUE	reported	Fms-related tyrosine kinase 3 ligand levels	2	TRUE	0.001472	21.0571	Fms-related tyrosine kinase 3 ligand levels.lEZFVe
rs142870956	T	C	T	C	-0.4307	0.223888	0.0075	0.000416945	FALSE	FALSE	FALSE	lEZFVe	20	4281065	ADRA1D	0.398138	0.264971	lEZFVe	TRUE	reported	29672	382509	412181	20	4261712	0.0883	1.07e-06	11952	Fms-related tyrosine kinase 3 ligand levels	TRUE	reported	Fms-related tyrosine kinase 3 ligand levels	2	TRUE	0.00198666	23.7879	Fms-related tyrosine kinase 3 ligand levels.lEZFVe
rs144317085	A	T	A	T	0.2206	-0.0247286	0.9647	0.942934	FALSE	TRUE	FALSE	lEZFVe	4	104884951	TET2	0.212798	0.0198478	lEZFVe	TRUE	reported	29672	382509	412181	4	105806108	0.0324	9.85e-12	14722	Fms-related tyrosine kinase 3 ligand levels	TRUE	reported	Fms-related tyrosine kinase 3 ligand levels	2	TRUE	0.00313898	46.3513	Fms-related tyrosine kinase 3 ligand levels.lEZFVe
rs17272847	A	G	A	G	0.1179	-0.0215703	0.0907	0.121958	FALSE	FALSE	FALSE	lEZFVe	19	49476141	CTD-3148I10.9,FLT3LG	0.126056	0.0140997	lEZFVe	TRUE	reported	29672	382509	412181	19	49979398	0.022	8.36e-08	13222	Fms-related tyrosine kinase 3 ligand levels	TRUE	reported	Fms-related tyrosine kinase 3 ligand levels	2	TRUE	0.00216742	28.7155	Fms-related tyrosine kinase 3 ligand levels.lEZFVe
rs185979634	T	C	T	C	0.1483	0.034132	0.9513	0.983568	FALSE	FALSE	FALSE	lEZFVe	10	99643566	ENTPD7	0.337406	0.03558	lEZFVe	TRUE	reported	29672	382509	412181	10	101403323	0.0306	1.26e-06	12847	Fms-related tyrosine kinase 3 ligand levels	TRUE	reported	Fms-related tyrosine kinase 3 ligand levels	2	TRUE	0.00182492	23.484	Fms-related tyrosine kinase 3 ligand levels.lEZFVe
rs1866051	T	C	T	C	-0.0746	0.00395629	0.4771	0.442323	FALSE	FALSE	FALSE	lEZFVe	2	65375015	SPRED2	0.669262	0.00926182	lEZFVe	TRUE	reported	29672	382509	412181	2	65602149	0.0115	8.76e-11	14732	Fms-related tyrosine kinase 3 ligand levels	TRUE	reported	Fms-related tyrosine kinase 3 ligand levels	2	TRUE	0.00284827	42.0749	Fms-related tyrosine kinase 3 ligand levels.lEZFVe
rs186975	C	G	C	G	0.0554	0.00854984	0.382	0.356755	FALSE	TRUE	FALSE	lEZFVe	2	8302606	ID2	0.372555	0.00958826	lEZFVe	TRUE	reported	29672	382509	412181	2	8442736	0.0119	3.23e-06	14703	Fms-related tyrosine kinase 3 ligand levels	TRUE	reported	Fms-related tyrosine kinase 3 ligand levels	2	TRUE	0.00147191	21.6704	Fms-related tyrosine kinase 3 ligand levels.lEZFVe
rs192857133	T	C	T	C	0.1812	0.0130421	0.026	0.017371	FALSE	FALSE	FALSE	lEZFVe	9	243950	DOCK8	0.715563	0.0357911	lEZFVe	TRUE	reported	29672	382509	412181	9	243950	0.0386	2.68e-06	14727	Fms-related tyrosine kinase 3 ligand levels	TRUE	reported	Fms-related tyrosine kinase 3 ligand levels	2	TRUE	0.00149409	22.0335	Fms-related tyrosine kinase 3 ligand levels.lEZFVe
rs218265	T	C	T	C	0.0833	-0.0135307	0.8361	0.835364	FALSE	FALSE	FALSE	lEZFVe	4	54542832	KIT	0.2781	0.0124753	lEZFVe	TRUE	reported	29672	382509	412181	4	55408999	0.016	1.93e-07	14731	Fms-related tyrosine kinase 3 ligand levels	TRUE	reported	Fms-related tyrosine kinase 3 ligand levels	2	TRUE	0.00183662	27.1014	Fms-related tyrosine kinase 3 ligand levels.lEZFVe
rs28533776	A	G	A	G	-0.0749	-0.00731082	0.1924	0.164099	FALSE	FALSE	FALSE	lEZFVe	7	3875124	SDK1	0.552859	0.0123185	lEZFVe	TRUE	reported	29672	382509	412181	7	3914756	0.0147	3.48e-07	14731	Fms-related tyrosine kinase 3 ligand levels	TRUE	reported	Fms-related tyrosine kinase 3 ligand levels	2	TRUE	0.00175927	25.9579	Fms-related tyrosine kinase 3 ligand levels.lEZFVe
rs55633025	A	G	A	G	0.0725	-0.00468884	0.4738	0.455386	FALSE	FALSE	FALSE	lEZFVe	1	159921179	TAGLN2	0.611851	0.00924035	lEZFVe	TRUE	reported	29672	382509	412181	1	159890969	0.0129	1.91e-08	12404	Fms-related tyrosine kinase 3 ligand levels	TRUE	reported	Fms-related tyrosine kinase 3 ligand levels	2	TRUE	0.00253998	31.581	Fms-related tyrosine kinase 3 ligand levels.lEZFVe
rs57191857	A	G	A	G	-0.1429	-0.00497105	0.9571	0.972154	FALSE	FALSE	FALSE	lEZFVe	9	10640144	PTPRD	0.858057	0.0277947	lEZFVe	TRUE	reported	29672	382509	412181	9	10640144	0.0299	1.76e-06	14734	Fms-related tyrosine kinase 3 ligand levels	TRUE	reported	Fms-related tyrosine kinase 3 ligand levels	2	TRUE	0.00154785	22.8383	Fms-related tyrosine kinase 3 ligand levels.lEZFVe
rs61792394	A	G	A	G	-0.1569	0.0178324	0.9624	0.962097	FALSE	FALSE	FALSE	lEZFVe	3	171133263	TNIK	0.467281	0.0245318	lEZFVe	TRUE	reported	29672	382509	412181	3	170851052	0.0338	3.45e-06	14286	Fms-related tyrosine kinase 3 ligand levels	TRUE	reported	Fms-related tyrosine kinase 3 ligand levels	2	TRUE	0.00150608	21.5453	Fms-related tyrosine kinase 3 ligand levels.lEZFVe
rs6453962	T	C	T	C	-0.0559	0.0165102	0.4699	0.522392	FALSE	FALSE	FALSE	lEZFVe	6	77197638	HTR1B	0.0722437	0.0091847	lEZFVe	TRUE	reported	29672	382509	412181	6	77907355	0.0117	1.77e-06	14732	Fms-related tyrosine kinase 3 ligand levels	TRUE	reported	Fms-related tyrosine kinase 3 ligand levels	2	TRUE	0.0015471	22.8241	Fms-related tyrosine kinase 3 ligand levels.lEZFVe
rs6925032	A	C	A	C	0.0676	0.00719943	0.326	0.238632	FALSE	FALSE	FALSE	lEZFVe	6	90298308	BACH2	0.504249	0.0107805	lEZFVe	TRUE	reported	29672	382509	412181	6	91008027	0.0128	1.28e-07	14286	Fms-related tyrosine kinase 3 ligand levels	TRUE	reported	Fms-related tyrosine kinase 3 ligand levels	2	TRUE	0.00194857	27.8877	Fms-related tyrosine kinase 3 ligand levels.lEZFVe
rs72681653	A	G	A	G	0.1302	0.0417579	0.9447	0.96489	FALSE	FALSE	FALSE	lEZFVe	14	50690016	SAV1	0.0977552	0.0252187	lEZFVe	TRUE	reported	29672	382509	412181	14	51156734	0.0266	9.84e-07	14734	Fms-related tyrosine kinase 3 ligand levels	TRUE	reported	Fms-related tyrosine kinase 3 ligand levels	2	TRUE	0.00162343	23.9552	Fms-related tyrosine kinase 3 ligand levels.lEZFVe
rs73000965	A	T	A	T	0.0588	-0.0141537	0.3111	0.376578	FALSE	TRUE	FALSE	lEZFVe	11	114111599	ZBTB16	0.137808	0.00953752	lEZFVe	TRUE	reported	29672	382509	412181	11	113982321	0.0125	2.55e-06	14731	Fms-related tyrosine kinase 3 ligand levels	TRUE	reported	Fms-related tyrosine kinase 3 ligand levels	2	TRUE	0.00149986	22.1246	Fms-related tyrosine kinase 3 ligand levels.lEZFVe
rs74722523	T	C	T	C	0.3529	0.0955543	0.9914	0.998053	FALSE	FALSE	FALSE	lEZFVe	10	103591256	NEURL1	0.35406	0.103108	lEZFVe	TRUE	reported	29672	382509	412181	10	105351013	0.076	3.43e-06	11437	Fms-related tyrosine kinase 3 ligand levels	TRUE	reported	Fms-related tyrosine kinase 3 ligand levels	2	TRUE	0.00188168	21.5576	Fms-related tyrosine kinase 3 ligand levels.lEZFVe
rs7624160	T	G	T	G	-0.1061	0.00864985	0.6093	0.614175	FALSE	FALSE	FALSE	lEZFVe	3	128663043	RPN1	0.359072	0.00943136	lEZFVe	TRUE	reported	29672	382509	412181	3	128381886	0.0119	4.84e-19	14719	Fms-related tyrosine kinase 3 ligand levels	TRUE	reported	Fms-related tyrosine kinase 3 ligand levels	2	TRUE	0.00537179	79.4837	Fms-related tyrosine kinase 3 ligand levels.lEZFVe
rs7625643	A	G	A	G	0.0611	-0.00185689	0.5605	0.540307	FALSE	FALSE	FALSE	lEZFVe	3	141431184	ZBTB38	0.84033	0.00921666	lEZFVe	TRUE	reported	29672	382509	412181	3	141150026	0.0129	2.18e-06	12404	Fms-related tyrosine kinase 3 ligand levels	TRUE	reported	Fms-related tyrosine kinase 3 ligand levels	2	TRUE	0.00180533	22.4302	Fms-related tyrosine kinase 3 ligand levels.lEZFVe
rs76428106	T	C	T	C	-1.1019	-0.0514323	0.9832	0.987297	FALSE	FALSE	FALSE	lEZFVe	13	28029870	FLT3	0.220075	0.0419401	lEZFVe	TRUE	reported	29672	382509	412181	13	28604007	0.0524	3.59e-98	13799	Fms-related tyrosine kinase 3 ligand levels	TRUE	reported	Fms-related tyrosine kinase 3 ligand levels	2	TRUE	0.031051	442.139	Fms-related tyrosine kinase 3 ligand levels.lEZFVe
rs7726159	A	C	A	C	-0.1191	0.0177985	0.3326	0.32471	FALSE	FALSE	FALSE	lEZFVe	5	1282204	TERT	0.0695056	0.0098057	lEZFVe	TRUE	reported	29672	382509	412181	5	1282319	0.0128	1.34e-20	14733	Fms-related tyrosine kinase 3 ligand levels	TRUE	reported	Fms-related tyrosine kinase 3 ligand levels	2	TRUE	0.00584208	86.5655	Fms-related tyrosine kinase 3 ligand levels.lEZFVe
rs78429945	T	G	T	G	0.0884	-0.020688	0.1818	0.277345	FALSE	FALSE	FALSE	lEZFVe	20	31851495	DUSP15	0.0431996	0.0102326	lEZFVe	TRUE	reported	29672	382509	412181	20	30439298	0.016	3.29e-08	14286	Fms-related tyrosine kinase 3 ligand levels	TRUE	reported	Fms-related tyrosine kinase 3 ligand levels	2	TRUE	0.0021322	30.5214	Fms-related tyrosine kinase 3 ligand levels.lEZFVe
rs9381118	T	C	T	C	0.0643	0.0122016	0.2577	0.226364	FALSE	FALSE	FALSE	lEZFVe	6	42017698	CCND3	0.265802	0.0109649	lEZFVe	TRUE	reported	29672	382509	412181	6	41985436	0.0136	2.27e-06	14285	Fms-related tyrosine kinase 3 ligand levels	TRUE	reported	Fms-related tyrosine kinase 3 ligand levels	2	TRUE	0.00156237	22.3503	Fms-related tyrosine kinase 3 ligand levels.lEZFVe
rs9554186	A	T	A	T	0.0821	0.00954207	0.3602	0.404973	FALSE	TRUE	FALSE	lEZFVe	13	27881129	PDX1	0.310115	0.00940123	lEZFVe	TRUE	reported	29672	382509	412181	13	28455266	0.0128	1.42e-10	14286	Fms-related tyrosine kinase 3 ligand levels	TRUE	reported	Fms-related tyrosine kinase 3 ligand levels	2	TRUE	0.00287149	41.1344	Fms-related tyrosine kinase 3 ligand levels.lEZFVe
rs11120686	T	C	T	C	-0.0599	0.00743098	0.6038	0.614668	FALSE	FALSE	FALSE	lEZFVe	1	215877443	USH2A	0.42969	0.00940959	lEZFVe	TRUE	reported	29672	382509	412181	1	216050785	0.0127	2.4e-06	11786	Fibroblast growth factor 5 levels	TRUE	reported	Fibroblast growth factor 5 levels	2	TRUE	0.00188391	22.2419	Fibroblast growth factor 5 levels.lEZFVe
rs112790107	A	G	A	G	0.509	-0.0798406	0.006	0.0272236	FALSE	FALSE	FALSE	lEZFVe	12	48286671	H1FNT	0.00519182	0.0285667	lEZFVe	TRUE	reported	29672	382509	412181	12	48680454	0.1062	1.64e-06	9845	Fibroblast growth factor 5 levels	TRUE	reported	Fibroblast growth factor 5 levels	2	TRUE	0.00232787	22.9667	Fibroblast growth factor 5 levels.lEZFVe
rs11674185	A	G	A	G	-0.0586	-0.0112767	0.364	0.351734	FALSE	FALSE	FALSE	lEZFVe	2	44867958	SIX3	0.242177	0.00964181	lEZFVe	TRUE	reported	29672	382509	412181	2	45095097	0.0128	4.69e-06	11787	Fibroblast growth factor 5 levels	TRUE	reported	Fibroblast growth factor 5 levels	2	TRUE	0.00177501	20.9557	Fibroblast growth factor 5 levels.lEZFVe
rs117253850	T	C	T	C	0.2266	-0.0425225	0.0223	0.0116867	FALSE	FALSE	FALSE	lEZFVe	9	7476426	KDM4C	0.328752	0.04354	lEZFVe	TRUE	reported	29672	382509	412181	9	7476426	0.0453	5.67e-07	11781	Fibroblast growth factor 5 levels	TRUE	reported	Fibroblast growth factor 5 levels	2	TRUE	0.00211943	25.0178	Fibroblast growth factor 5 levels.lEZFVe
rs12005489	T	C	T	C	0.1509	-0.0184344	0.0458	0.0466777	FALSE	FALSE	FALSE	lEZFVe	9	130430227	HMCN2	0.395394	0.0216907	lEZFVe	TRUE	reported	29672	382509	412181	9	133305614	0.0322	2.78e-06	10725	Fibroblast growth factor 5 levels	TRUE	reported	Fibroblast growth factor 5 levels	2	TRUE	0.00204353	21.9576	Fibroblast growth factor 5 levels.lEZFVe
rs1412253	A	G	A	G	-0.0909	-0.0107683	0.8798	0.885719	FALSE	FALSE	FALSE	lEZFVe	9	1354486	DMRT2	0.454387	0.0143938	lEZFVe	TRUE	reported	29672	382509	412181	9	1354486	0.0192	2.2e-06	11778	Fibroblast growth factor 5 levels	TRUE	reported	Fibroblast growth factor 5 levels	2	TRUE	0.00189945	22.4105	Fibroblast growth factor 5 levels.lEZFVe
rs144059387	A	G	A	G	0.4543	-0.0363808	0.9822	0.988107	FALSE	FALSE	FALSE	lEZFVe	4	80781473	C4orf22	0.398332	0.0430744	lEZFVe	TRUE	reported	29672	382509	412181	4	81702627	0.0594	2.04e-14	9873	Fibroblast growth factor 5 levels	TRUE	reported	Fibroblast growth factor 5 levels	2	TRUE	0.00588977	58.4823	Fibroblast growth factor 5 levels.lEZFVe
rs148332905	T	C	T	C	0.2883	0.0467441	0.0166	0.0138561	FALSE	FALSE	FALSE	lEZFVe	2	144117906	GTDC1	0.239474	0.0397382	lEZFVe	TRUE	reported	29672	382509	412181	2	144875473	0.0608	2.12e-06	11341	Fibroblast growth factor 5 levels	TRUE	reported	Fibroblast growth factor 5 levels	2	TRUE	0.00197866	22.4805	Fibroblast growth factor 5 levels.lEZFVe
rs148797749	A	G	A	G	-0.1705	0.0053703	0.036	0.0472868	FALSE	FALSE	FALSE	lEZFVe	6	88347444	CNR1	0.803074	0.0215354	lEZFVe	TRUE	reported	29672	382509	412181	6	89057163	0.0361	2.32e-06	11785	Fibroblast growth factor 5 levels	TRUE	reported	Fibroblast growth factor 5 levels	2	TRUE	0.00188922	22.3029	Fibroblast growth factor 5 levels.lEZFVe
rs150524893	A	G	A	G	0.2554	-0.0724644	0.9848	0.98279	FALSE	FALSE	FALSE	lEZFVe	8	105459172	ZFPM2	0.0388678	0.0350818	lEZFVe	TRUE	reported	29672	382509	412181	8	106471400	0.0552	3.71e-06	11298	Fibroblast growth factor 5 levels	TRUE	reported	Fibroblast growth factor 5 levels	2	TRUE	0.00189121	21.4036	Fibroblast growth factor 5 levels.lEZFVe
rs189846846	T	C	T	C	-0.3042	0.108912	0.0146	0.00192391	FALSE	FALSE	FALSE	lEZFVe	2	229006595	PID1	0.342249	0.114676	lEZFVe	TRUE	reported	29672	382509	412181	2	229871311	0.0659	3.91e-06	9980	Fibroblast growth factor 5 levels	TRUE	reported	Fibroblast growth factor 5 levels	2	TRUE	0.00213055	21.304	Fibroblast growth factor 5 levels.lEZFVe
rs1902859	T	C	T	C	-0.439	-0.0112598	0.6404	0.579656	FALSE	FALSE	FALSE	lEZFVe	4	80236549	FGF5	0.227082	0.00932169	lEZFVe	TRUE	reported	29672	382509	412181	4	81157703	0.0125	1e-200	11786	Fibroblast growth factor 5 levels	TRUE	reported	Fibroblast growth factor 5 levels	2	TRUE	0.0947365	1233.21	Fibroblast growth factor 5 levels.lEZFVe
rs192746810	A	G	A	G	-0.1842	-0.0130558	0.0464	0.0390396	FALSE	FALSE	FALSE	lEZFVe	18	14708914	ANKRD30B	0.586007	0.0239718	lEZFVe	TRUE	reported	29672	382509	412181	18	14708913	0.0395	3.11e-06	11341	Fibroblast growth factor 5 levels	TRUE	reported	Fibroblast growth factor 5 levels	2	TRUE	0.00191382	21.7424	Fibroblast growth factor 5 levels.lEZFVe
rs305897	T	C	T	C	0.1185	0.00562	0.0828	0.070392	FALSE	FALSE	FALSE	lEZFVe	6	39742794	KIF6	0.755324	0.0180343	lEZFVe	TRUE	reported	29672	382509	412181	6	39710570	0.0249	1.95e-06	11341	Fibroblast growth factor 5 levels	TRUE	reported	Fibroblast growth factor 5 levels	2	TRUE	0.00199306	22.6444	Fibroblast growth factor 5 levels.lEZFVe
rs4326078	A	C	A	C	-0.0728	0.00403053	0.2193	0.214566	FALSE	FALSE	FALSE	lEZFVe	4	69192617	UGT2B11	0.71859	0.0111852	lEZFVe	TRUE	reported	29672	382509	412181	4	70058335	0.015	1.21e-06	11789	Fibroblast growth factor 5 levels	TRUE	reported	Fibroblast growth factor 5 levels	2	TRUE	0.00199405	23.5508	Fibroblast growth factor 5 levels.lEZFVe
rs4970834	T	C	T	C	-0.0729	-0.000995225	0.2041	0.195985	FALSE	FALSE	FALSE	lEZFVe	1	109272258	CELSR2	0.931281	0.0115411	lEZFVe	TRUE	reported	29672	382509	412181	1	109814880	0.0155	2.56e-06	11786	Fibroblast growth factor 5 levels	TRUE	reported	Fibroblast growth factor 5 levels	2	TRUE	0.00187332	22.1166	Fibroblast growth factor 5 levels.lEZFVe
rs56373850	A	T	A	T	0.1827	0.00392709	0.918	0.880137	FALSE	TRUE	FALSE	lEZFVe	4	80230848	PRDM8	0.782054	0.0141956	lEZFVe	TRUE	reported	29672	382509	412181	4	81152002	0.0244	7.01e-14	11774	Fibroblast growth factor 5 levels	TRUE	reported	Fibroblast growth factor 5 levels	2	TRUE	0.00473926	56.0562	Fibroblast growth factor 5 levels.lEZFVe
rs56391958	A	G	A	G	-0.1197	-0.00745364	0.0816	0.0853623	FALSE	FALSE	FALSE	lEZFVe	16	61971805	CDH8	0.64739	0.016296	lEZFVe	TRUE	reported	29672	382509	412181	16	62005709	0.0249	1.53e-06	11341	Fibroblast growth factor 5 levels	TRUE	reported	Fibroblast growth factor 5 levels	2	TRUE	0.00203355	23.1054	Fibroblast growth factor 5 levels.lEZFVe
rs62298642	A	G	A	G	0.1131	0.0174247	0.8677	0.9297	FALSE	FALSE	FALSE	lEZFVe	4	80047086	ANTXR2	0.334635	0.01806	lEZFVe	TRUE	reported	29672	382509	412181	4	80968240	0.0207	4.66e-08	11341	Fibroblast growth factor 5 levels	TRUE	reported	Fibroblast growth factor 5 levels	2	TRUE	0.00262538	29.8475	Fibroblast growth factor 5 levels.lEZFVe
rs624605	T	G	T	G	0.0619	-0.0123844	0.4196	0.438779	FALSE	FALSE	FALSE	lEZFVe	11	76043576	UVRAG	0.181777	0.00927464	lEZFVe	TRUE	reported	29672	382509	412181	11	75754620	0.0133	3.25e-06	11341	Fibroblast growth factor 5 levels	TRUE	reported	Fibroblast growth factor 5 levels	2	TRUE	0.00190633	21.6572	Fibroblast growth factor 5 levels.lEZFVe
rs66613644	T	C	T	C	-0.0826	0.000647365	0.1699	0.16673	FALSE	FALSE	FALSE	lEZFVe	13	61504467	RP11-310K10.1	0.958078	0.0123154	lEZFVe	TRUE	reported	29672	382509	412181	13	62078600	0.0165	5.56e-07	11787	Fibroblast growth factor 5 levels	TRUE	reported	Fibroblast growth factor 5 levels	2	TRUE	0.00212161	25.0564	Fibroblast growth factor 5 levels.lEZFVe
rs75140224	A	G	A	G	0.1456	0.0425302	0.0538	0.038465	FALSE	FALSE	FALSE	lEZFVe	4	81134617	PRKG2	0.0858341	0.0247587	lEZFVe	TRUE	reported	29672	382509	412181	4	82055771	0.0311	2.85e-06	11789	Fibroblast growth factor 5 levels	TRUE	reported	Fibroblast growth factor 5 levels	2	TRUE	0.00185575	21.9143	Fibroblast growth factor 5 levels.lEZFVe
rs77210320	A	T	A	T	0.1673	-0.028358	0.9648	0.95197	FALSE	TRUE	FALSE	lEZFVe	8	142382742	TSNARE1	0.186657	0.0214746	lEZFVe	TRUE	reported	29672	382509	412181	8	143464103	0.0356	2.61e-06	11786	Fibroblast growth factor 5 levels	TRUE	reported	Fibroblast growth factor 5 levels	2	TRUE	0.0018703	22.081	Fibroblast growth factor 5 levels.lEZFVe
rs9433760	A	G	A	G	0.1023	0.014858	0.0841	0.0828137	FALSE	FALSE	FALSE	lEZFVe	1	101267659	S1PR1	0.372835	0.0166724	lEZFVe	TRUE	reported	29672	382509	412181	1	101733215	0.0224	4.95e-06	11788	Fibroblast growth factor 5 levels	TRUE	reported	Fibroblast growth factor 5 levels	2	TRUE	0.00176623	20.8536	Fibroblast growth factor 5 levels.lEZFVe
rs11150539	T	C	T	C	-0.056	-0.00060386	0.4938	0.507994	FALSE	FALSE	FALSE	lEZFVe	16	83103712	CDH13	0.9476	0.0091882	lEZFVe	TRUE	reported	29672	382509	412181	16	83137317	0.0119	2.53e-06	14287	Fibroblast growth factor 23 levels	TRUE	reported	Fibroblast growth factor 23 levels	2	TRUE	0.00154763	22.1422	Fibroblast growth factor 23 levels.lEZFVe
rs118177380	A	G	A	G	0.2362	-0.0435444	0.0187	0.00896193	FALSE	FALSE	FALSE	lEZFVe	11	106660308	GUCY1A2	0.370795	0.0486538	lEZFVe	TRUE	reported	29672	382509	412181	11	106531034	0.0507	3.18e-06	14287	Fibroblast growth factor 23 levels	TRUE	reported	Fibroblast growth factor 23 levels	2	TRUE	0.00151685	21.7012	Fibroblast growth factor 23 levels.lEZFVe
rs11930290	A	T	A	T	-0.1845	-0.025592	0.9748	0.986495	FALSE	TRUE	FALSE	lEZFVe	4	123404071	SPRY1	0.517005	0.0394958	lEZFVe	TRUE	reported	29672	382509	412181	4	124325226	0.0389	2.11e-06	12848	Fibroblast growth factor 23 levels	TRUE	reported	Fibroblast growth factor 23 levels	2	TRUE	0.00174783	22.4919	Fibroblast growth factor 23 levels.lEZFVe
rs12195292	A	G	A	G	-0.0768	0.0101403	0.8634	0.86699	FALSE	FALSE	FALSE	lEZFVe	6	80633628	BCKDHB	0.45249	0.0134975	lEZFVe	TRUE	reported	29672	382509	412181	6	81343345	0.0166	3.72e-06	14710	Fibroblast growth factor 23 levels	TRUE	reported	Fibroblast growth factor 23 levels	2	TRUE	0.00145299	21.4016	Fibroblast growth factor 23 levels.lEZFVe
rs181409232	A	C	A	C	-0.2224	-0.0627294	0.0191	0.0146469	FALSE	FALSE	FALSE	lEZFVe	6	31207341	HCG27	0.102608	0.0384291	lEZFVe	TRUE	reported	29672	382509	412181	6	31175118	0.0479	3.43e-06	12846	Fibroblast growth factor 23 levels	TRUE	reported	Fibroblast growth factor 23 levels	2	TRUE	0.00167534	21.5542	Fibroblast growth factor 23 levels.lEZFVe
rs33921462	A	G	A	G	-0.0653	-0.00443889	0.2766	0.352901	FALSE	FALSE	FALSE	lEZFVe	5	177387655	SLC34A1	0.644407	0.00961742	lEZFVe	TRUE	reported	29672	382509	412181	5	176814656	0.0135	1.32e-06	14287	Fibroblast growth factor 23 levels	TRUE	reported	Fibroblast growth factor 23 levels	2	TRUE	0.00163496	23.3937	Fibroblast growth factor 23 levels.lEZFVe
rs34551523	A	G	A	G	0.1704	-0.0549173	0.0295	0.0305331	FALSE	FALSE	FALSE	lEZFVe	5	147249582	STK32A	0.0424678	0.0270674	lEZFVe	TRUE	reported	29672	382509	412181	5	146629145	0.0348	9.75e-07	14730	Fibroblast growth factor 23 levels	TRUE	reported	Fibroblast growth factor 23 levels	2	TRUE	0.00162507	23.973	Fibroblast growth factor 23 levels.lEZFVe
rs368215473	A	G	A	G	0.1228	0.000668326	0.0941	0.0721847	FALSE	FALSE	FALSE	lEZFVe	22	17523010	CECR2	0.970083	0.0178199	lEZFVe	TRUE	reported	29672	382509	412181	22	18002038	0.0257	1.77e-06	9397	Fibroblast growth factor 23 levels	TRUE	reported	Fibroblast growth factor 23 levels	2	TRUE	0.00242375	22.8264	Fibroblast growth factor 23 levels.lEZFVe
rs370203222	C	G	C	G	0.1059	0.0106376	0.1002	0.138664	FALSE	TRUE	FALSE	lEZFVe	7	12500922	AC005281.1	0.42689	0.0133887	lEZFVe	TRUE	reported	29672	382509	412181	7	12540548	0.0222	1.84e-06	11759	Fibroblast growth factor 23 levels	TRUE	reported	Fibroblast growth factor 23 levels	2	TRUE	0.00193142	22.7516	Fibroblast growth factor 23 levels.lEZFVe
rs3811621	C	G	C	G	0.1163	0.012855	0.2897	0.294931	FALSE	TRUE	FALSE	lEZFVe	2	189581815	SLC40A1	0.200453	0.0100409	lEZFVe	TRUE	reported	29672	382509	412181	2	190446541	0.0131	6.82e-19	14286	Fibroblast growth factor 23 levels	TRUE	reported	Fibroblast growth factor 23 levels	2	TRUE	0.00548677	78.8054	Fibroblast growth factor 23 levels.lEZFVe
rs6127099	A	T	A	T	0.0907	0.0073558	0.706	0.730434	FALSE	TRUE	FALSE	lEZFVe	20	54114863	CYP24A1	0.479051	0.0103921	lEZFVe	TRUE	reported	29672	382509	412181	20	52731402	0.0134	1.3e-11	14287	Fibroblast growth factor 23 levels	TRUE	reported	Fibroblast growth factor 23 levels	2	TRUE	0.00319649	45.8083	Fibroblast growth factor 23 levels.lEZFVe
rs671205	T	C	T	C	0.0708	-0.0151564	0.7502	0.718738	FALSE	FALSE	FALSE	lEZFVe	1	147051160	NBPF12	0.138347	0.0102272	lEZFVe	TRUE	reported	29672	382509	412181	1	146522722	0.0136	1.93e-07	14287	Fibroblast growth factor 23 levels	TRUE	reported	Fibroblast growth factor 23 levels	2	TRUE	0.00189332	27.0974	Fibroblast growth factor 23 levels.lEZFVe
rs6753743	T	G	T	G	0.0941	-0.0289803	0.8733	0.90288	FALSE	FALSE	FALSE	lEZFVe	2	121205371	TFCP2L1	0.0609214	0.0154639	lEZFVe	TRUE	reported	29672	382509	412181	2	121962947	0.0185	3.65e-07	14287	Fibroblast growth factor 23 levels	TRUE	reported	Fibroblast growth factor 23 levels	2	TRUE	0.00180763	25.8687	Fibroblast growth factor 23 levels.lEZFVe
rs794007	T	C	T	C	0.0685	-0.0160775	0.2406	0.215379	FALSE	FALSE	FALSE	lEZFVe	4	40140915	N4BP2	0.151885	0.0112202	lEZFVe	TRUE	reported	29672	382509	412181	4	40142535	0.0144	1.97e-06	12844	Fibroblast growth factor 23 levels	TRUE	reported	Fibroblast growth factor 23 levels	2	TRUE	0.0017587	22.625	Fibroblast growth factor 23 levels.lEZFVe
rs7955866	A	G	A	G	-0.0959	-0.0343782	0.1141	0.116009	FALSE	FALSE	FALSE	lEZFVe	12	4370383	FGF23	0.0178855	0.0145179	lEZFVe	TRUE	reported	29672	382509	412181	12	4479549	0.0178	7.14e-08	14719	Fibroblast growth factor 23 levels	TRUE	reported	Fibroblast growth factor 23 levels	2	TRUE	0.00196817	29.0227	Fibroblast growth factor 23 levels.lEZFVe
rs10495032	T	G	T	G	-0.1557	-0.0173518	0.0383	0.0720909	FALSE	FALSE	FALSE	lEZFVe	1	216663884	ESRRG	0.327601	0.0177247	lEZFVe	TRUE	reported	29672	382509	412181	1	216837226	0.0318	9.77e-07	14720	Fibroblast growth factor 21 levels	TRUE	reported	Fibroblast growth factor 21 levels	2	TRUE	0.00162595	23.9698	Fibroblast growth factor 21 levels.lEZFVe
rs12290350	T	C	T	C	-0.0689	0.00530118	0.2168	0.178394	FALSE	FALSE	FALSE	lEZFVe	11	76769211	TSKU	0.658552	0.011996	lEZFVe	TRUE	reported	29672	382509	412181	11	76480255	0.0145	2.02e-06	14295	Fibroblast growth factor 21 levels	TRUE	reported	Fibroblast growth factor 21 levels	2	TRUE	0.001577	22.5757	Fibroblast growth factor 21 levels.lEZFVe
rs1260326	T	C	T	C	0.1323	-0.00554533	0.3977	0.349702	FALSE	FALSE	FALSE	lEZFVe	2	27508073	GCKR	0.56559	0.00965147	lEZFVe	TRUE	reported	29672	382509	412181	2	27730940	0.0119	1.03e-28	14730	Fibroblast growth factor 21 levels	TRUE	reported	Fibroblast growth factor 21 levels	2	TRUE	0.00832135	123.585	Fibroblast growth factor 21 levels.lEZFVe
rs13229619	A	G	A	G	-0.1609	0.00619038	0.1297	0.127919	FALSE	FALSE	FALSE	lEZFVe	7	73615845	MLXIPL	0.652209	0.0137352	lEZFVe	TRUE	reported	29672	382509	412181	7	73030175	0.0176	6.13e-20	14743	Fibroblast growth factor 21 levels	TRUE	reported	Fibroblast growth factor 21 levels	2	TRUE	0.00563697	83.5657	Fibroblast growth factor 21 levels.lEZFVe
rs142603673	T	C	T	C	-0.2352	-0.0295902	0.0232	0.00848292	FALSE	FALSE	FALSE	lEZFVe	21	32488659	EVA1C	0.563164	0.051181	lEZFVe	TRUE	reported	29672	382509	412181	21	33860969	0.0455	2.35e-07	14252	Fibroblast growth factor 21 levels	TRUE	reported	Fibroblast growth factor 21 levels	2	TRUE	0.00187138	26.7172	Fibroblast growth factor 21 levels.lEZFVe
rs145127946	A	G	A	G	-0.1747	-0.0271891	0.037	0.00768416	FALSE	FALSE	FALSE	lEZFVe	1	203777379	LAX1	0.613266	0.0537954	lEZFVe	TRUE	reported	29672	382509	412181	1	203746507	0.036	1.22e-06	14295	Fibroblast growth factor 21 levels	TRUE	reported	Fibroblast growth factor 21 levels	2	TRUE	0.00164468	23.5462	Fibroblast growth factor 21 levels.lEZFVe
rs188758663	A	G	A	G	-0.3801	-0.0681371	0.0104	0.0050421	FALSE	FALSE	FALSE	lEZFVe	10	126159189	ADAM12	0.30467	0.06638	lEZFVe	TRUE	reported	29672	382509	412181	10	127847758	0.0749	3.88e-07	11668	Fibroblast growth factor 21 levels	TRUE	reported	Fibroblast growth factor 21 levels	2	TRUE	0.00220231	25.7488	Fibroblast growth factor 21 levels.lEZFVe
rs2429473	A	C	A	C	-0.0812	-0.0146264	0.795	0.808239	FALSE	FALSE	FALSE	lEZFVe	12	46805116	SLC38A4	0.210693	0.0116856	lEZFVe	TRUE	reported	29672	382509	412181	12	47198899	0.0147	3.32e-08	14295	Fibroblast growth factor 21 levels	TRUE	reported	Fibroblast growth factor 21 levels	2	TRUE	0.00212994	30.5082	Fibroblast growth factor 21 levels.lEZFVe
rs4700382	T	C	T	C	-0.063	0.00205586	0.2698	0.270892	FALSE	FALSE	FALSE	lEZFVe	5	56586608	C5orf67	0.843317	0.0104014	lEZFVe	TRUE	reported	29672	382509	412181	5	55882435	0.0136	3.62e-06	14295	Fibroblast growth factor 21 levels	TRUE	reported	Fibroblast growth factor 21 levels	2	TRUE	0.00149888	21.4557	Fibroblast growth factor 21 levels.lEZFVe
rs60277384	T	C	T	C	-0.0881	0.0028908	0.8922	0.850406	FALSE	FALSE	FALSE	lEZFVe	5	85060193	EDIL3	0.822878	0.0129143	lEZFVe	TRUE	reported	29672	382509	412181	5	84356011	0.019	3.54e-06	14742	Fibroblast growth factor 21 levels	TRUE	reported	Fibroblast growth factor 21 levels	2	TRUE	0.00145631	21.4974	Fibroblast growth factor 21 levels.lEZFVe
rs7012637	A	G	A	G	-0.0605	0.0300019	0.4812	0.509058	FALSE	FALSE	FALSE	lEZFVe	8	9315699	PPP1R3B	0.0011331	0.00921658	lEZFVe	TRUE	reported	29672	382509	412181	8	9173209	0.012	4.61e-07	14295	Fibroblast growth factor 21 levels	TRUE	reported	Fibroblast growth factor 21 levels	2	TRUE	0.00177498	25.4148	Fibroblast growth factor 21 levels.lEZFVe
rs72965996	A	G	A	G	-0.2215	0.00707586	0.031	0.0208837	FALSE	FALSE	FALSE	lEZFVe	18	75114651	ZNF407	0.830045	0.0329655	lEZFVe	TRUE	reported	29672	382509	412181	18	72826607	0.0444	6.08e-07	13808	Fibroblast growth factor 21 levels	TRUE	reported	Fibroblast growth factor 21 levels	2	TRUE	0.00179916	24.8839	Fibroblast growth factor 21 levels.lEZFVe
rs7610704	T	C	T	C	-0.0568	0.00356703	0.4644	0.526313	FALSE	FALSE	FALSE	lEZFVe	3	11648205	VGLL4	0.698979	0.00922428	lEZFVe	TRUE	reported	29672	382509	412181	3	11689679	0.012	2.21e-06	14295	Fibroblast growth factor 21 levels	TRUE	reported	Fibroblast growth factor 21 levels	2	TRUE	0.00156484	22.4013	Fibroblast growth factor 21 levels.lEZFVe
rs838131	A	C	A	C	0.1627	-0.00531285	0.501	0.4304	FALSE	FALSE	FALSE	lEZFVe	19	48757420	FGF21	0.567813	0.00929997	lEZFVe	TRUE	reported	29672	382509	412181	19	49260677	0.013	6.15e-36	14294	Fibroblast growth factor 21 levels	TRUE	reported	Fibroblast growth factor 21 levels	2	TRUE	0.0108393	156.613	Fibroblast growth factor 21 levels.lEZFVe
rs10777251	A	G	A	G	-0.0767	-0.00761493	0.1923	0.202386	FALSE	FALSE	FALSE	lEZFVe	12	90686698	CCER1	0.505154	0.0114269	lEZFVe	TRUE	reported	29672	382509	412181	12	91080475	0.0166	3.83e-06	12411	Fibroblast growth factor 19 levels	TRUE	reported	Fibroblast growth factor 19 levels	2	TRUE	0.0017172	21.3454	Fibroblast growth factor 19 levels.lEZFVe
[truncated: 430 more rows]
