# Supplementary material for: The relationship between inflammatory factors and heart failure: evidence based on bidirectional Mendelian randomization analysis
Source: Front Cardiovasc Med. 2024 Dec 12;11:1378327. doi: 10.3389/fcvm.2024.1378327 (PMC11669679; doi:10.3389/fcvm.2024.1378327)
Supplement: Supplementary file 1 [file Datasheet1.zip › Table S2.xlsx]

## Sheet: 去除反向SNP后_去除离群值前harmonise_data_x
SNP	effect_allele.exposure	other_allele.exposure	effect_allele.outcome	other_allele.outcome	beta.exposure	beta.outcome	eaf.exposure	eaf.outcome	remove	palindromic	ambiguous	id.outcome	chr.outcome	pos.outcome	se.outcome	pval.outcome	samplesize.outcome	outcome	mr_keep.outcome	pval_origin.outcome	chr.exposure	pos.exposure	gene.exposure	pval.exposure	se.exposure	exposure	mr_keep.exposure	pval_origin.exposure	id.exposure	ncase.exposure	ncontrol.exposure	samplesize.exposure	action	mr_keep	R2	F	id
rs116287796	T	C	T	C	0.209179	0.027	0.0213508	0.0219	FALSE	FALSE	FALSE	Eukaryotic translation initiation factor 4E-binding protein 1 levels	1	51457442	0.0419	0.519	14735	Eukaryotic translation initiation factor 4E-binding protein 1 levels	TRUE	reported	1	50991770	CDKN2C	4.06443e-12	0.0301631	Heart failure,strict	TRUE	reported	Heart failure,strict	29672	382509	412181	2	TRUE	0.000116666341194336	48.0930266846003	lEZFVe.Eukaryotic translation initiation factor 4E-binding protein 1 levels
rs12943566	G	A	G	A	-0.0557219	0	0.658704	0.6506	FALSE	FALSE	FALSE	Eukaryotic translation initiation factor 4E-binding protein 1 levels	17	2157774	0.0123	1	14728	Eukaryotic translation initiation factor 4E-binding protein 1 levels	TRUE	reported	17	2254480	SMG6	6.61241e-09	0.00960642	Heart failure,strict	TRUE	reported	Heart failure,strict	29672	382509	412181	2	TRUE	8.16216320612675e-05	33.6454688794626	lEZFVe.Eukaryotic translation initiation factor 4E-binding protein 1 levels
rs2207792	A	G	A	G	-0.0662398	-0.0009	0.755329	0.6849	FALSE	FALSE	FALSE	Eukaryotic translation initiation factor 4E-binding protein 1 levels	1	61894709	0.0135	0.947	13238	Eukaryotic translation initiation factor 4E-binding protein 1 levels	TRUE	reported	1	61429037	NFIA	3.99485e-10	0.0105912	Heart failure,strict	TRUE	reported	Heart failure,strict	29672	382509	412181	2	TRUE	9.4889576019916e-05	39.1152021792637	lEZFVe.Eukaryotic translation initiation factor 4E-binding protein 1 levels
rs3176323	C	T	C	T	-0.082853	-0.013	0.291295	0.3127	FALSE	FALSE	FALSE	Eukaryotic translation initiation factor 4E-binding protein 1 levels	6	36646849	0.0127	0.306	14720	Eukaryotic translation initiation factor 4E-binding protein 1 levels	TRUE	reported	6	36679072	CDKN1A	4.74898e-16	0.0102064	Heart failure,strict	TRUE	reported	Heart failure,strict	29672	382509	412181	2	TRUE	0.000159850467470108	65.8975395838693	lEZFVe.Eukaryotic translation initiation factor 4E-binding protein 1 levels
rs62133081	T	G	T	G	-0.0629417	-0.0228	0.224529	0.1995	FALSE	FALSE	FALSE	Eukaryotic translation initiation factor 4E-binding protein 1 levels	2	37231092	0.0146	0.118	14727	Eukaryotic translation initiation factor 4E-binding protein 1 levels	TRUE	reported	2	37003949	HEATR5B	1.19994e-08	0.0110429	Heart failure,strict	TRUE	reported	Heart failure,strict	29672	382509	412181	2	TRUE	7.88112945569479e-05	32.4869209154818	lEZFVe.Eukaryotic translation initiation factor 4E-binding protein 1 levels
rs6817105	C	T	C	T	0.115199	0.0044	0.144651	0.1338	FALSE	FALSE	FALSE	Eukaryotic translation initiation factor 4E-binding protein 1 levels	4	111705768	0.0176	0.803	14736	Eukaryotic translation initiation factor 4E-binding protein 1 levels	TRUE	reported	4	110784612	PITX2	2.80737e-19	0.0128341	Heart failure,strict	TRUE	reported	Heart failure,strict	29672	382509	412181	2	TRUE	0.000195431123645128	80.5683506762281	lEZFVe.Eukaryotic translation initiation factor 4E-binding protein 1 levels
rs74948679	A	G	A	G	-0.0581324	0.0229	0.272301	0.2694	FALSE	FALSE	FALSE	Eukaryotic translation initiation factor 4E-binding protein 1 levels	11	7622750	0.0147	0.119	14288	Eukaryotic translation initiation factor 4E-binding protein 1 levels	TRUE	reported	11	7601519	PPFIBP2	4.19093e-08	0.010603	Heart failure,strict	TRUE	reported	Heart failure,strict	29672	382509	412181	2	TRUE	7.29221297686976e-05	30.0591625040809	lEZFVe.Eukaryotic translation initiation factor 4E-binding protein 1 levels
rs7680240	C	A	C	A	-0.0524828	-0.0082	0.456133	0.4241	FALSE	FALSE	FALSE	Eukaryotic translation initiation factor 4E-binding protein 1 levels	4	111764972	0.0119	0.491	14722	Eukaryotic translation initiation factor 4E-binding protein 1 levels	TRUE	reported	4	110843816	PITX2	1.2458e-08	0.00921829	Heart failure,strict	TRUE	reported	Heart failure,strict	29672	382509	412181	2	TRUE	7.86341398404223e-05	32.4138899636416	lEZFVe.Eukaryotic translation initiation factor 4E-binding protein 1 levels
rs8178844	A	G	A	G	-0.0501896	-0.0026	0.463136	0.5081	FALSE	FALSE	FALSE	Eukaryotic translation initiation factor 4E-binding protein 1 levels	17	64218459	0.0117	0.824	14736	Eukaryotic translation initiation factor 4E-binding protein 1 levels	TRUE	reported	17	66222341	APOH	4.9339e-08	0.00920289	Heart failure,strict	TRUE	reported	Heart failure,strict	29672	382509	412181	2	TRUE	7.21538818848103e-05	29.7424609154111	lEZFVe.Eukaryotic translation initiation factor 4E-binding protein 1 levels
rs116287796	T	C	T	C	0.209179	0.0303	0.0213508	0.0229	FALSE	FALSE	FALSE	Adenosine Deaminase levels	1	51457442	0.0402	0.451	14735	Adenosine Deaminase levels	TRUE	reported	1	50991770	CDKN2C	4.06443e-12	0.0301631	Heart failure,strict	TRUE	reported	Heart failure,strict	29672	382509	412181	2	TRUE	0.000116666341194336	48.0930266846003	lEZFVe.Adenosine Deaminase levels
rs12943566	G	A	G	A	-0.0557219	0.0049	0.658704	0.6516	FALSE	FALSE	FALSE	Adenosine Deaminase levels	17	2157774	0.012	0.683	14728	Adenosine Deaminase levels	TRUE	reported	17	2254480	SMG6	6.61241e-09	0.00960642	Heart failure,strict	TRUE	reported	Heart failure,strict	29672	382509	412181	2	TRUE	8.16216320612675e-05	33.6454688794626	lEZFVe.Adenosine Deaminase levels
rs2207792	A	G	A	G	-0.0662398	0.0047	0.755329	0.6851	FALSE	FALSE	FALSE	Adenosine Deaminase levels	1	61894709	0.0131	0.72	13238	Adenosine Deaminase levels	TRUE	reported	1	61429037	NFIA	3.99485e-10	0.0105912	Heart failure,strict	TRUE	reported	Heart failure,strict	29672	382509	412181	2	TRUE	9.4889576019916e-05	39.1152021792637	lEZFVe.Adenosine Deaminase levels
rs3176323	C	T	C	T	-0.082853	-0.0019	0.291295	0.3125	FALSE	FALSE	FALSE	Adenosine Deaminase levels	6	36646849	0.0124	0.878	14720	Adenosine Deaminase levels	TRUE	reported	6	36679072	CDKN1A	4.74898e-16	0.0102064	Heart failure,strict	TRUE	reported	Heart failure,strict	29672	382509	412181	2	TRUE	0.000159850467470108	65.8975395838693	lEZFVe.Adenosine Deaminase levels
rs62133081	T	G	T	G	-0.0629417	-0.0254	0.224529	0.1998	FALSE	FALSE	FALSE	Adenosine Deaminase levels	2	37231092	0.0143	0.0757	14727	Adenosine Deaminase levels	TRUE	reported	2	37003949	HEATR5B	1.19994e-08	0.0110429	Heart failure,strict	TRUE	reported	Heart failure,strict	29672	382509	412181	2	TRUE	7.88112945569479e-05	32.4869209154818	lEZFVe.Adenosine Deaminase levels
rs6817105	C	T	C	T	0.115199	-0.0256	0.144651	0.1328	FALSE	FALSE	FALSE	Adenosine Deaminase levels	4	111705768	0.0173	0.139	14736	Adenosine Deaminase levels	TRUE	reported	4	110784612	PITX2	2.80737e-19	0.0128341	Heart failure,strict	TRUE	reported	Heart failure,strict	29672	382509	412181	2	TRUE	0.000195431123645128	80.5683506762281	lEZFVe.Adenosine Deaminase levels
rs74948679	A	G	A	G	-0.0581324	0.029	0.272301	0.2694	FALSE	FALSE	FALSE	Adenosine Deaminase levels	11	7622750	0.0147	0.0485	14288	Adenosine Deaminase levels	TRUE	reported	11	7601519	PPFIBP2	4.19093e-08	0.010603	Heart failure,strict	TRUE	reported	Heart failure,strict	29672	382509	412181	2	TRUE	7.29221297686976e-05	30.0591625040809	lEZFVe.Adenosine Deaminase levels
rs7680240	C	A	C	A	-0.0524828	-0.0149	0.456133	0.4254	FALSE	FALSE	FALSE	Adenosine Deaminase levels	4	111764972	0.0116	0.199	14722	Adenosine Deaminase levels	TRUE	reported	4	110843816	PITX2	1.2458e-08	0.00921829	Heart failure,strict	TRUE	reported	Heart failure,strict	29672	382509	412181	2	TRUE	7.86341398404223e-05	32.4138899636416	lEZFVe.Adenosine Deaminase levels
rs8178844	A	G	A	G	-0.0501896	-0.0103	0.463136	0.508	FALSE	FALSE	FALSE	Adenosine Deaminase levels	17	64218459	0.0114	0.366	14736	Adenosine Deaminase levels	TRUE	reported	17	66222341	APOH	4.9339e-08	0.00920289	Heart failure,strict	TRUE	reported	Heart failure,strict	29672	382509	412181	2	TRUE	7.21538818848103e-05	29.7424609154111	lEZFVe.Adenosine Deaminase levels
rs116287796	T	C	T	C	0.209179	-0.0184	0.0213508	0.0234	FALSE	FALSE	FALSE	Artemin levels	1	51457442	0.0455	0.686	11777	Artemin levels	TRUE	reported	1	50991770	CDKN2C	4.06443e-12	0.0301631	Heart failure,strict	TRUE	reported	Heart failure,strict	29672	382509	412181	2	TRUE	0.000116666341194336	48.0930266846003	lEZFVe.Artemin levels
rs12943566	G	A	G	A	-0.0557219	0.008	0.658704	0.6524	FALSE	FALSE	FALSE	Artemin levels	17	2157774	0.0135	0.553	11770	Artemin levels	TRUE	reported	17	2254480	SMG6	6.61241e-09	0.00960642	Heart failure,strict	TRUE	reported	Heart failure,strict	29672	382509	412181	2	TRUE	8.16216320612675e-05	33.6454688794626	lEZFVe.Artemin levels
rs2207792	A	G	A	G	-0.0662398	0.03	0.755329	0.6798	FALSE	FALSE	FALSE	Artemin levels	1	61894709	0.015	0.0455	10280	Artemin levels	TRUE	reported	1	61429037	NFIA	3.99485e-10	0.0105912	Heart failure,strict	TRUE	reported	Heart failure,strict	29672	382509	412181	2	TRUE	9.4889576019916e-05	39.1152021792637	lEZFVe.Artemin levels
rs3176323	C	T	C	T	-0.082853	0.0299	0.291295	0.3062	FALSE	FALSE	FALSE	Artemin levels	6	36646849	0.0141	0.034	11762	Artemin levels	TRUE	reported	6	36679072	CDKN1A	4.74898e-16	0.0102064	Heart failure,strict	TRUE	reported	Heart failure,strict	29672	382509	412181	2	TRUE	0.000159850467470108	65.8975395838693	lEZFVe.Artemin levels
rs62133081	T	G	T	G	-0.0629417	0.0044	0.224529	0.197	FALSE	FALSE	FALSE	Artemin levels	2	37231092	0.0163	0.787	11769	Artemin levels	TRUE	reported	2	37003949	HEATR5B	1.19994e-08	0.0110429	Heart failure,strict	TRUE	reported	Heart failure,strict	29672	382509	412181	2	TRUE	7.88112945569479e-05	32.4869209154818	lEZFVe.Artemin levels
rs6817105	C	T	C	T	0.115199	-0.0112	0.144651	0.1185	FALSE	FALSE	FALSE	Artemin levels	4	111705768	0.0204	0.583	11778	Artemin levels	TRUE	reported	4	110784612	PITX2	2.80737e-19	0.0128341	Heart failure,strict	TRUE	reported	Heart failure,strict	29672	382509	412181	2	TRUE	0.000195431123645128	80.5683506762281	lEZFVe.Artemin levels
rs74948679	A	G	A	G	-0.0581324	0.0091	0.272301	0.2743	FALSE	FALSE	FALSE	Artemin levels	11	7622750	0.0165	0.581	11330	Artemin levels	TRUE	reported	11	7601519	PPFIBP2	4.19093e-08	0.010603	Heart failure,strict	TRUE	reported	Heart failure,strict	29672	382509	412181	2	TRUE	7.29221297686976e-05	30.0591625040809	lEZFVe.Artemin levels
rs7680240	C	A	C	A	-0.0524828	-0.0098	0.456133	0.425	FALSE	FALSE	FALSE	Artemin levels	4	111764972	0.0131	0.454	11764	Artemin levels	TRUE	reported	4	110843816	PITX2	1.2458e-08	0.00921829	Heart failure,strict	TRUE	reported	Heart failure,strict	29672	382509	412181	2	TRUE	7.86341398404223e-05	32.4138899636416	lEZFVe.Artemin levels
rs8178844	A	G	A	G	-0.0501896	-0.0007	0.463136	0.5047	FALSE	FALSE	FALSE	Artemin levels	17	64218459	0.0129	0.957	11778	Artemin levels	TRUE	reported	17	66222341	APOH	4.9339e-08	0.00920289	Heart failure,strict	TRUE	reported	Heart failure,strict	29672	382509	412181	2	TRUE	7.21538818848103e-05	29.7424609154111	lEZFVe.Artemin levels
rs116287796	T	C	T	C	0.209179	0.0389	0.0213508	0.0229	FALSE	FALSE	FALSE	Axin-1 levels	1	51457442	0.0463	0.401	11792	Axin-1 levels	TRUE	reported	1	50991770	CDKN2C	4.06443e-12	0.0301631	Heart failure,strict	TRUE	reported	Heart failure,strict	29672	382509	412181	2	TRUE	0.000116666341194336	48.0930266846003	lEZFVe.Axin-1 levels
rs12943566	G	A	G	A	-0.0557219	0.0115	0.658704	0.652	FALSE	FALSE	FALSE	Axin-1 levels	17	2157774	0.0137	0.401	11785	Axin-1 levels	TRUE	reported	17	2254480	SMG6	6.61241e-09	0.00960642	Heart failure,strict	TRUE	reported	Heart failure,strict	29672	382509	412181	2	TRUE	8.16216320612675e-05	33.6454688794626	lEZFVe.Axin-1 levels
rs2207792	A	G	A	G	-0.0662398	-0.0007	0.755329	0.6797	FALSE	FALSE	FALSE	Axin-1 levels	1	61894709	0.0152	0.963	10295	Axin-1 levels	TRUE	reported	1	61429037	NFIA	3.99485e-10	0.0105912	Heart failure,strict	TRUE	reported	Heart failure,strict	29672	382509	412181	2	TRUE	9.4889576019916e-05	39.1152021792637	lEZFVe.Axin-1 levels
rs3176323	C	T	C	T	-0.082853	-0.0059	0.291295	0.3062	FALSE	FALSE	FALSE	Axin-1 levels	6	36646849	0.0142	0.678	11777	Axin-1 levels	TRUE	reported	6	36679072	CDKN1A	4.74898e-16	0.0102064	Heart failure,strict	TRUE	reported	Heart failure,strict	29672	382509	412181	2	TRUE	0.000159850467470108	65.8975395838693	lEZFVe.Axin-1 levels
rs62133081	T	G	T	G	-0.0629417	0.0102	0.224529	0.1966	FALSE	FALSE	FALSE	Axin-1 levels	2	37231092	0.0165	0.536	11784	Axin-1 levels	TRUE	reported	2	37003949	HEATR5B	1.19994e-08	0.0110429	Heart failure,strict	TRUE	reported	Heart failure,strict	29672	382509	412181	2	TRUE	7.88112945569479e-05	32.4869209154818	lEZFVe.Axin-1 levels
rs6817105	C	T	C	T	0.115199	-0.016	0.144651	0.1187	FALSE	FALSE	FALSE	Axin-1 levels	4	111705768	0.0206	0.437	11793	Axin-1 levels	TRUE	reported	4	110784612	PITX2	2.80737e-19	0.0128341	Heart failure,strict	TRUE	reported	Heart failure,strict	29672	382509	412181	2	TRUE	0.000195431123645128	80.5683506762281	lEZFVe.Axin-1 levels
rs74948679	A	G	A	G	-0.0581324	0.0297	0.272301	0.2743	FALSE	FALSE	FALSE	Axin-1 levels	11	7622750	0.0164	0.0701	11345	Axin-1 levels	TRUE	reported	11	7601519	PPFIBP2	4.19093e-08	0.010603	Heart failure,strict	TRUE	reported	Heart failure,strict	29672	382509	412181	2	TRUE	7.29221297686976e-05	30.0591625040809	lEZFVe.Axin-1 levels
rs7680240	C	A	C	A	-0.0524828	-0.0102	0.456133	0.4244	FALSE	FALSE	FALSE	Axin-1 levels	4	111764972	0.0132	0.44	11779	Axin-1 levels	TRUE	reported	4	110843816	PITX2	1.2458e-08	0.00921829	Heart failure,strict	TRUE	reported	Heart failure,strict	29672	382509	412181	2	TRUE	7.86341398404223e-05	32.4138899636416	lEZFVe.Axin-1 levels
rs8178844	A	G	A	G	-0.0501896	0.0024	0.463136	0.5048	FALSE	FALSE	FALSE	Axin-1 levels	17	64218459	0.013	0.854	11793	Axin-1 levels	TRUE	reported	17	66222341	APOH	4.9339e-08	0.00920289	Heart failure,strict	TRUE	reported	Heart failure,strict	29672	382509	412181	2	TRUE	7.21538818848103e-05	29.7424609154111	lEZFVe.Axin-1 levels
rs116287796	T	C	T	C	0.209179	0.0262	0.0213508	0.0239	FALSE	FALSE	FALSE	beta-nerve growth factor levels	1	51457442	0.0382	0.493	14742	beta-nerve growth factor levels	TRUE	reported	1	50991770	CDKN2C	4.06443e-12	0.0301631	Heart failure,strict	TRUE	reported	Heart failure,strict	29672	382509	412181	2	TRUE	0.000116666341194336	48.0930266846003	lEZFVe.beta-nerve growth factor levels
rs12943566	G	A	G	A	-0.0557219	-0.0152	0.658704	0.6529	FALSE	FALSE	FALSE	beta-nerve growth factor levels	17	2157774	0.0116	0.19	14735	beta-nerve growth factor levels	TRUE	reported	17	2254480	SMG6	6.61241e-09	0.00960642	Heart failure,strict	TRUE	reported	Heart failure,strict	29672	382509	412181	2	TRUE	8.16216320612675e-05	33.6454688794626	lEZFVe.beta-nerve growth factor levels
rs2207792	A	G	A	G	-0.0662398	-0.0145	0.755329	0.6848	FALSE	FALSE	FALSE	beta-nerve growth factor levels	1	61894709	0.0126	0.25	13245	beta-nerve growth factor levels	TRUE	reported	1	61429037	NFIA	3.99485e-10	0.0105912	Heart failure,strict	TRUE	reported	Heart failure,strict	29672	382509	412181	2	TRUE	9.4889576019916e-05	39.1152021792637	lEZFVe.beta-nerve growth factor levels
rs3176323	C	T	C	T	-0.082853	-0.0021	0.291295	0.3126	FALSE	FALSE	FALSE	beta-nerve growth factor levels	6	36646849	0.012	0.861	14727	beta-nerve growth factor levels	TRUE	reported	6	36679072	CDKN1A	4.74898e-16	0.0102064	Heart failure,strict	TRUE	reported	Heart failure,strict	29672	382509	412181	2	TRUE	0.000159850467470108	65.8975395838693	lEZFVe.beta-nerve growth factor levels
rs62133081	T	G	T	G	-0.0629417	-0.0121	0.224529	0.2003	FALSE	FALSE	FALSE	beta-nerve growth factor levels	2	37231092	0.0138	0.381	14734	beta-nerve growth factor levels	TRUE	reported	2	37003949	HEATR5B	1.19994e-08	0.0110429	Heart failure,strict	TRUE	reported	Heart failure,strict	29672	382509	412181	2	TRUE	7.88112945569479e-05	32.4869209154818	lEZFVe.beta-nerve growth factor levels
rs6817105	C	T	C	T	0.115199	-0.0138	0.144651	0.1321	FALSE	FALSE	FALSE	beta-nerve growth factor levels	4	111705768	0.0168	0.411	14743	beta-nerve growth factor levels	TRUE	reported	4	110784612	PITX2	2.80737e-19	0.0128341	Heart failure,strict	TRUE	reported	Heart failure,strict	29672	382509	412181	2	TRUE	0.000195431123645128	80.5683506762281	lEZFVe.beta-nerve growth factor levels
rs74948679	A	G	A	G	-0.0581324	0.0041	0.272301	0.2689	FALSE	FALSE	FALSE	beta-nerve growth factor levels	11	7622750	0.0146	0.779	14295	beta-nerve growth factor levels	TRUE	reported	11	7601519	PPFIBP2	4.19093e-08	0.010603	Heart failure,strict	TRUE	reported	Heart failure,strict	29672	382509	412181	2	TRUE	7.29221297686976e-05	30.0591625040809	lEZFVe.beta-nerve growth factor levels
rs7680240	C	A	C	A	-0.0524828	-0.0199	0.456133	0.4268	FALSE	FALSE	FALSE	beta-nerve growth factor levels	4	111764972	0.0112	0.0756	14729	beta-nerve growth factor levels	TRUE	reported	4	110843816	PITX2	1.2458e-08	0.00921829	Heart failure,strict	TRUE	reported	Heart failure,strict	29672	382509	412181	2	TRUE	7.86341398404223e-05	32.4138899636416	lEZFVe.beta-nerve growth factor levels
rs8178844	A	G	A	G	-0.0501896	-0.0106	0.463136	0.5078	FALSE	FALSE	FALSE	beta-nerve growth factor levels	17	64218459	0.011	0.335	14743	beta-nerve growth factor levels	TRUE	reported	17	66222341	APOH	4.9339e-08	0.00920289	Heart failure,strict	TRUE	reported	Heart failure,strict	29672	382509	412181	2	TRUE	7.21538818848103e-05	29.7424609154111	lEZFVe.beta-nerve growth factor levels
rs116287796	T	C	T	C	0.209179	0.0518	0.0213508	0.0218	FALSE	FALSE	FALSE	Caspase 8 levels	1	51457442	0.0418	0.215	14743	Caspase 8 levels	TRUE	reported	1	50991770	CDKN2C	4.06443e-12	0.0301631	Heart failure,strict	TRUE	reported	Heart failure,strict	29672	382509	412181	2	TRUE	0.000116666341194336	48.0930266846003	lEZFVe.Caspase 8 levels
rs12943566	G	A	G	A	-0.0557219	0.015	0.658704	0.6504	FALSE	FALSE	FALSE	Caspase 8 levels	17	2157774	0.0122	0.219	14736	Caspase 8 levels	TRUE	reported	17	2254480	SMG6	6.61241e-09	0.00960642	Heart failure,strict	TRUE	reported	Heart failure,strict	29672	382509	412181	2	TRUE	8.16216320612675e-05	33.6454688794626	lEZFVe.Caspase 8 levels
rs2207792	A	G	A	G	-0.0662398	-0.0023	0.755329	0.6853	FALSE	FALSE	FALSE	Caspase 8 levels	1	61894709	0.0134	0.864	13246	Caspase 8 levels	TRUE	reported	1	61429037	NFIA	3.99485e-10	0.0105912	Heart failure,strict	TRUE	reported	Heart failure,strict	29672	382509	412181	2	TRUE	9.4889576019916e-05	39.1152021792637	lEZFVe.Caspase 8 levels
rs3176323	C	T	C	T	-0.082853	-0.0001	0.291295	0.3129	FALSE	FALSE	FALSE	Caspase 8 levels	6	36646849	0.0127	0.994	14728	Caspase 8 levels	TRUE	reported	6	36679072	CDKN1A	4.74898e-16	0.0102064	Heart failure,strict	TRUE	reported	Heart failure,strict	29672	382509	412181	2	TRUE	0.000159850467470108	65.8975395838693	lEZFVe.Caspase 8 levels
rs62133081	T	G	T	G	-0.0629417	-0.0045	0.224529	0.1995	FALSE	FALSE	FALSE	Caspase 8 levels	2	37231092	0.0146	0.758	14735	Caspase 8 levels	TRUE	reported	2	37003949	HEATR5B	1.19994e-08	0.0110429	Heart failure,strict	TRUE	reported	Heart failure,strict	29672	382509	412181	2	TRUE	7.88112945569479e-05	32.4869209154818	lEZFVe.Caspase 8 levels
rs6817105	C	T	C	T	0.115199	0.0091	0.144651	0.1344	FALSE	FALSE	FALSE	Caspase 8 levels	4	111705768	0.0175	0.603	14744	Caspase 8 levels	TRUE	reported	4	110784612	PITX2	2.80737e-19	0.0128341	Heart failure,strict	TRUE	reported	Heart failure,strict	29672	382509	412181	2	TRUE	0.000195431123645128	80.5683506762281	lEZFVe.Caspase 8 levels
rs74948679	A	G	A	G	-0.0581324	0.0148	0.272301	0.2692	FALSE	FALSE	FALSE	Caspase 8 levels	11	7622750	0.0146	0.311	14296	Caspase 8 levels	TRUE	reported	11	7601519	PPFIBP2	4.19093e-08	0.010603	Heart failure,strict	TRUE	reported	Heart failure,strict	29672	382509	412181	2	TRUE	7.29221297686976e-05	30.0591625040809	lEZFVe.Caspase 8 levels
rs7680240	C	A	C	A	-0.0524828	0	0.456133	0.424	FALSE	FALSE	FALSE	Caspase 8 levels	4	111764972	0.0119	1	14730	Caspase 8 levels	TRUE	reported	4	110843816	PITX2	1.2458e-08	0.00921829	Heart failure,strict	TRUE	reported	Heart failure,strict	29672	382509	412181	2	TRUE	7.86341398404223e-05	32.4138899636416	lEZFVe.Caspase 8 levels
rs8178844	A	G	A	G	-0.0501896	0.0109	0.463136	0.5084	FALSE	FALSE	FALSE	Caspase 8 levels	17	64218459	0.0116	0.347	14744	Caspase 8 levels	TRUE	reported	17	66222341	APOH	4.9339e-08	0.00920289	Heart failure,strict	TRUE	reported	Heart failure,strict	29672	382509	412181	2	TRUE	7.21538818848103e-05	29.7424609154111	lEZFVe.Caspase 8 levels
rs116287796	T	C	T	C	0.209179	0.039	0.0213508	0.0222	FALSE	FALSE	FALSE	Eotaxin levels	1	51457442	0.0408	0.339	14733	Eotaxin levels	TRUE	reported	1	50991770	CDKN2C	4.06443e-12	0.0301631	Heart failure,strict	TRUE	reported	Heart failure,strict	29672	382509	412181	2	TRUE	0.000116666341194336	48.0930266846003	lEZFVe.Eotaxin levels
rs12943566	G	A	G	A	-0.0557219	-0.0083	0.658704	0.6508	FALSE	FALSE	FALSE	Eotaxin levels	17	2157774	0.0121	0.493	14726	Eotaxin levels	TRUE	reported	17	2254480	SMG6	6.61241e-09	0.00960642	Heart failure,strict	TRUE	reported	Heart failure,strict	29672	382509	412181	2	TRUE	8.16216320612675e-05	33.6454688794626	lEZFVe.Eotaxin levels
rs2207792	A	G	A	G	-0.0662398	-0.0147	0.755329	0.6863	FALSE	FALSE	FALSE	Eotaxin levels	1	61894709	0.0132	0.265	13236	Eotaxin levels	TRUE	reported	1	61429037	NFIA	3.99485e-10	0.0105912	Heart failure,strict	TRUE	reported	Heart failure,strict	29672	382509	412181	2	TRUE	9.4889576019916e-05	39.1152021792637	lEZFVe.Eotaxin levels
rs3176323	C	T	C	T	-0.082853	0.0051	0.291295	0.3125	FALSE	FALSE	FALSE	Eotaxin levels	6	36646849	0.0125	0.683	14718	Eotaxin levels	TRUE	reported	6	36679072	CDKN1A	4.74898e-16	0.0102064	Heart failure,strict	TRUE	reported	Heart failure,strict	29672	382509	412181	2	TRUE	0.000159850467470108	65.8975395838693	lEZFVe.Eotaxin levels
rs62133081	T	G	T	G	-0.0629417	-0.0049	0.224529	0.1996	FALSE	FALSE	FALSE	Eotaxin levels	2	37231092	0.0143	0.732	14725	Eotaxin levels	TRUE	reported	2	37003949	HEATR5B	1.19994e-08	0.0110429	Heart failure,strict	TRUE	reported	Heart failure,strict	29672	382509	412181	2	TRUE	7.88112945569479e-05	32.4869209154818	lEZFVe.Eotaxin levels
rs6817105	C	T	C	T	0.115199	0.0025	0.144651	0.1342	FALSE	FALSE	FALSE	Eotaxin levels	4	111705768	0.0173	0.885	14734	Eotaxin levels	TRUE	reported	4	110784612	PITX2	2.80737e-19	0.0128341	Heart failure,strict	TRUE	reported	Heart failure,strict	29672	382509	412181	2	TRUE	0.000195431123645128	80.5683506762281	lEZFVe.Eotaxin levels
rs74948679	A	G	A	G	-0.0581324	0.0056	0.272301	0.2696	FALSE	FALSE	FALSE	Eotaxin levels	11	7622750	0.0146	0.701	14286	Eotaxin levels	TRUE	reported	11	7601519	PPFIBP2	4.19093e-08	0.010603	Heart failure,strict	TRUE	reported	Heart failure,strict	29672	382509	412181	2	TRUE	7.29221297686976e-05	30.0591625040809	lEZFVe.Eotaxin levels
rs7680240	C	A	C	A	-0.0524828	-0.007	0.456133	0.4249	FALSE	FALSE	FALSE	Eotaxin levels	4	111764972	0.0117	0.55	14720	Eotaxin levels	TRUE	reported	4	110843816	PITX2	1.2458e-08	0.00921829	Heart failure,strict	TRUE	reported	Heart failure,strict	29672	382509	412181	2	TRUE	7.86341398404223e-05	32.4138899636416	lEZFVe.Eotaxin levels
rs8178844	A	G	A	G	-0.0501896	-0.0184	0.463136	0.5078	FALSE	FALSE	FALSE	Eotaxin levels	17	64218459	0.0114	0.107	14734	Eotaxin levels	TRUE	reported	17	66222341	APOH	4.9339e-08	0.00920289	Heart failure,strict	TRUE	reported	Heart failure,strict	29672	382509	412181	2	TRUE	7.21538818848103e-05	29.7424609154111	lEZFVe.Eotaxin levels
rs116287796	T	C	T	C	0.209179	-0.0314	0.0213508	0.0219	FALSE	FALSE	FALSE	C-C motif chemokine 19 levels	1	51457442	0.042	0.455	14735	C-C motif chemokine 19 levels	TRUE	reported	1	50991770	CDKN2C	4.06443e-12	0.0301631	Heart failure,strict	TRUE	reported	Heart failure,strict	29672	382509	412181	2	TRUE	0.000116666341194336	48.0930266846003	lEZFVe.C-C motif chemokine 19 levels
rs12943566	G	A	G	A	-0.0557219	-0.0081	0.658704	0.6507	FALSE	FALSE	FALSE	C-C motif chemokine 19 levels	17	2157774	0.0123	0.51	14728	C-C motif chemokine 19 levels	TRUE	reported	17	2254480	SMG6	6.61241e-09	0.00960642	Heart failure,strict	TRUE	reported	Heart failure,strict	29672	382509	412181	2	TRUE	8.16216320612675e-05	33.6454688794626	lEZFVe.C-C motif chemokine 19 levels
rs2207792	A	G	A	G	-0.0662398	-0.0308	0.755329	0.6846	FALSE	FALSE	FALSE	C-C motif chemokine 19 levels	1	61894709	0.0135	0.0225	13238	C-C motif chemokine 19 levels	TRUE	reported	1	61429037	NFIA	3.99485e-10	0.0105912	Heart failure,strict	TRUE	reported	Heart failure,strict	29672	382509	412181	2	TRUE	9.4889576019916e-05	39.1152021792637	lEZFVe.C-C motif chemokine 19 levels
rs3176323	C	T	C	T	-0.082853	-0.0185	0.291295	0.3127	FALSE	FALSE	FALSE	C-C motif chemokine 19 levels	6	36646849	0.0127	0.145	14720	C-C motif chemokine 19 levels	TRUE	reported	6	36679072	CDKN1A	4.74898e-16	0.0102064	Heart failure,strict	TRUE	reported	Heart failure,strict	29672	382509	412181	2	TRUE	0.000159850467470108	65.8975395838693	lEZFVe.C-C motif chemokine 19 levels
rs62133081	T	G	T	G	-0.0629417	-0.0134	0.224529	0.1999	FALSE	FALSE	FALSE	C-C motif chemokine 19 levels	2	37231092	0.0146	0.359	14727	C-C motif chemokine 19 levels	TRUE	reported	2	37003949	HEATR5B	1.19994e-08	0.0110429	Heart failure,strict	TRUE	reported	Heart failure,strict	29672	382509	412181	2	TRUE	7.88112945569479e-05	32.4869209154818	lEZFVe.C-C motif chemokine 19 levels
rs6817105	C	T	C	T	0.115199	0.0147	0.144651	0.1338	FALSE	FALSE	FALSE	C-C motif chemokine 19 levels	4	111705768	0.0177	0.406	14736	C-C motif chemokine 19 levels	TRUE	reported	4	110784612	PITX2	2.80737e-19	0.0128341	Heart failure,strict	TRUE	reported	Heart failure,strict	29672	382509	412181	2	TRUE	0.000195431123645128	80.5683506762281	lEZFVe.C-C motif chemokine 19 levels
rs74948679	A	G	A	G	-0.0581324	0	0.272301	0.2692	FALSE	FALSE	FALSE	C-C motif chemokine 19 levels	11	7622750	0.0148	1	14288	C-C motif chemokine 19 levels	TRUE	reported	11	7601519	PPFIBP2	4.19093e-08	0.010603	Heart failure,strict	TRUE	reported	Heart failure,strict	29672	382509	412181	2	TRUE	7.29221297686976e-05	30.0591625040809	lEZFVe.C-C motif chemokine 19 levels
rs7680240	C	A	C	A	-0.0524828	-0.0137	0.456133	0.4242	FALSE	FALSE	FALSE	C-C motif chemokine 19 levels	4	111764972	0.0119	0.25	14722	C-C motif chemokine 19 levels	TRUE	reported	4	110843816	PITX2	1.2458e-08	0.00921829	Heart failure,strict	TRUE	reported	Heart failure,strict	29672	382509	412181	2	TRUE	7.86341398404223e-05	32.4138899636416	lEZFVe.C-C motif chemokine 19 levels
rs8178844	A	G	A	G	-0.0501896	-0.0116	0.463136	0.5084	FALSE	FALSE	FALSE	C-C motif chemokine 19 levels	17	64218459	0.0117	0.321	14736	C-C motif chemokine 19 levels	TRUE	reported	17	66222341	APOH	4.9339e-08	0.00920289	Heart failure,strict	TRUE	reported	Heart failure,strict	29672	382509	412181	2	TRUE	7.21538818848103e-05	29.7424609154111	lEZFVe.C-C motif chemokine 19 levels
rs116287796	T	C	T	C	0.209179	-0.0139	0.0213508	0.0219	FALSE	FALSE	FALSE	C-C motif chemokine 20 levels	1	51457442	0.0418	0.739	14735	C-C motif chemokine 20 levels	TRUE	reported	1	50991770	CDKN2C	4.06443e-12	0.0301631	Heart failure,strict	TRUE	reported	Heart failure,strict	29672	382509	412181	2	TRUE	0.000116666341194336	48.0930266846003	lEZFVe.C-C motif chemokine 20 levels
rs12943566	G	A	G	A	-0.0557219	-0.0145	0.658704	0.6507	FALSE	FALSE	FALSE	C-C motif chemokine 20 levels	17	2157774	0.0123	0.238	14728	C-C motif chemokine 20 levels	TRUE	reported	17	2254480	SMG6	6.61241e-09	0.00960642	Heart failure,strict	TRUE	reported	Heart failure,strict	29672	382509	412181	2	TRUE	8.16216320612675e-05	33.6454688794626	lEZFVe.C-C motif chemokine 20 levels
rs2207792	A	G	A	G	-0.0662398	0.0076	0.755329	0.6852	FALSE	FALSE	FALSE	C-C motif chemokine 20 levels	1	61894709	0.0134	0.571	13238	C-C motif chemokine 20 levels	TRUE	reported	1	61429037	NFIA	3.99485e-10	0.0105912	Heart failure,strict	TRUE	reported	Heart failure,strict	29672	382509	412181	2	TRUE	9.4889576019916e-05	39.1152021792637	lEZFVe.C-C motif chemokine 20 levels
rs3176323	C	T	C	T	-0.082853	-0.007	0.291295	0.3128	FALSE	FALSE	FALSE	C-C motif chemokine 20 levels	6	36646849	0.0127	0.582	14720	C-C motif chemokine 20 levels	TRUE	reported	6	36679072	CDKN1A	4.74898e-16	0.0102064	Heart failure,strict	TRUE	reported	Heart failure,strict	29672	382509	412181	2	TRUE	0.000159850467470108	65.8975395838693	lEZFVe.C-C motif chemokine 20 levels
rs62133081	T	G	T	G	-0.0629417	-0.0115	0.224529	0.1998	FALSE	FALSE	FALSE	C-C motif chemokine 20 levels	2	37231092	0.0146	0.431	14727	C-C motif chemokine 20 levels	TRUE	reported	2	37003949	HEATR5B	1.19994e-08	0.0110429	Heart failure,strict	TRUE	reported	Heart failure,strict	29672	382509	412181	2	TRUE	7.88112945569479e-05	32.4869209154818	lEZFVe.C-C motif chemokine 20 levels
rs6817105	C	T	C	T	0.115199	0.0147	0.144651	0.1343	FALSE	FALSE	FALSE	C-C motif chemokine 20 levels	4	111705768	0.0175	0.401	14736	C-C motif chemokine 20 levels	TRUE	reported	4	110784612	PITX2	2.80737e-19	0.0128341	Heart failure,strict	TRUE	reported	Heart failure,strict	29672	382509	412181	2	TRUE	0.000195431123645128	80.5683506762281	lEZFVe.C-C motif chemokine 20 levels
rs74948679	A	G	A	G	-0.0581324	0.0029	0.272301	0.2693	FALSE	FALSE	FALSE	C-C motif chemokine 20 levels	11	7622750	0.0147	0.844	14288	C-C motif chemokine 20 levels	TRUE	reported	11	7601519	PPFIBP2	4.19093e-08	0.010603	Heart failure,strict	TRUE	reported	Heart failure,strict	29672	382509	412181	2	TRUE	7.29221297686976e-05	30.0591625040809	lEZFVe.C-C motif chemokine 20 levels
rs7680240	C	A	C	A	-0.0524828	0.0093	0.456133	0.4243	FALSE	FALSE	FALSE	C-C motif chemokine 20 levels	4	111764972	0.0118	0.431	14722	C-C motif chemokine 20 levels	TRUE	reported	4	110843816	PITX2	1.2458e-08	0.00921829	Heart failure,strict	TRUE	reported	Heart failure,strict	29672	382509	412181	2	TRUE	7.86341398404223e-05	32.4138899636416	lEZFVe.C-C motif chemokine 20 levels
rs8178844	A	G	A	G	-0.0501896	0.0021	0.463136	0.5084	FALSE	FALSE	FALSE	C-C motif chemokine 20 levels	17	64218459	0.0116	0.856	14736	C-C motif chemokine 20 levels	TRUE	reported	17	66222341	APOH	4.9339e-08	0.00920289	Heart failure,strict	TRUE	reported	Heart failure,strict	29672	382509	412181	2	TRUE	7.21538818848103e-05	29.7424609154111	lEZFVe.C-C motif chemokine 20 levels
rs116287796	T	C	T	C	0.209179	0.0261	0.0213508	0.0222	FALSE	FALSE	FALSE	C-C motif chemokine 23 levels	1	51457442	0.041	0.524	14735	C-C motif chemokine 23 levels	TRUE	reported	1	50991770	CDKN2C	4.06443e-12	0.0301631	Heart failure,strict	TRUE	reported	Heart failure,strict	29672	382509	412181	2	TRUE	0.000116666341194336	48.0930266846003	lEZFVe.C-C motif chemokine 23 levels
rs12943566	G	A	G	A	-0.0557219	-0.0311	0.658704	0.651	FALSE	FALSE	FALSE	C-C motif chemokine 23 levels	17	2157774	0.0121	0.0102	14728	C-C motif chemokine 23 levels	TRUE	reported	17	2254480	SMG6	6.61241e-09	0.00960642	Heart failure,strict	TRUE	reported	Heart failure,strict	29672	382509	412181	2	TRUE	8.16216320612675e-05	33.6454688794626	lEZFVe.C-C motif chemokine 23 levels
rs2207792	A	G	A	G	-0.0662398	-0.0087	0.755329	0.6852	FALSE	FALSE	FALSE	C-C motif chemokine 23 levels	1	61894709	0.0133	0.513	13238	C-C motif chemokine 23 levels	TRUE	reported	1	61429037	NFIA	3.99485e-10	0.0105912	Heart failure,strict	TRUE	reported	Heart failure,strict	29672	382509	412181	2	TRUE	9.4889576019916e-05	39.1152021792637	lEZFVe.C-C motif chemokine 23 levels
rs3176323	C	T	C	T	-0.082853	-0.0147	0.291295	0.3129	FALSE	FALSE	FALSE	C-C motif chemokine 23 levels	6	36646849	0.0125	0.24	14720	C-C motif chemokine 23 levels	TRUE	reported	6	36679072	CDKN1A	4.74898e-16	0.0102064	Heart failure,strict	TRUE	reported	Heart failure,strict	29672	382509	412181	2	TRUE	0.000159850467470108	65.8975395838693	lEZFVe.C-C motif chemokine 23 levels
rs62133081	T	G	T	G	-0.0629417	-0.0086	0.224529	0.2	FALSE	FALSE	FALSE	C-C motif chemokine 23 levels	2	37231092	0.0144	0.55	14727	C-C motif chemokine 23 levels	TRUE	reported	2	37003949	HEATR5B	1.19994e-08	0.0110429	Heart failure,strict	TRUE	reported	Heart failure,strict	29672	382509	412181	2	TRUE	7.88112945569479e-05	32.4869209154818	lEZFVe.C-C motif chemokine 23 levels
rs6817105	C	T	C	T	0.115199	-0.0062	0.144651	0.1342	FALSE	FALSE	FALSE	C-C motif chemokine 23 levels	4	111705768	0.0173	0.72	14736	C-C motif chemokine 23 levels	TRUE	reported	4	110784612	PITX2	2.80737e-19	0.0128341	Heart failure,strict	TRUE	reported	Heart failure,strict	29672	382509	412181	2	TRUE	0.000195431123645128	80.5683506762281	lEZFVe.C-C motif chemokine 23 levels
rs74948679	A	G	A	G	-0.0581324	0.0087	0.272301	0.2691	FALSE	FALSE	FALSE	C-C motif chemokine 23 levels	11	7622750	0.0146	0.551	14288	C-C motif chemokine 23 levels	TRUE	reported	11	7601519	PPFIBP2	4.19093e-08	0.010603	Heart failure,strict	TRUE	reported	Heart failure,strict	29672	382509	412181	2	TRUE	7.29221297686976e-05	30.0591625040809	lEZFVe.C-C motif chemokine 23 levels
rs7680240	C	A	C	A	-0.0524828	0.0028	0.456133	0.4247	FALSE	FALSE	FALSE	C-C motif chemokine 23 levels	4	111764972	0.0117	0.811	14722	C-C motif chemokine 23 levels	TRUE	reported	4	110843816	PITX2	1.2458e-08	0.00921829	Heart failure,strict	TRUE	reported	Heart failure,strict	29672	382509	412181	2	TRUE	7.86341398404223e-05	32.4138899636416	lEZFVe.C-C motif chemokine 23 levels
rs8178844	A	G	A	G	-0.0501896	-0.0053	0.463136	0.5083	FALSE	FALSE	FALSE	C-C motif chemokine 23 levels	17	64218459	0.0115	0.645	14736	C-C motif chemokine 23 levels	TRUE	reported	17	66222341	APOH	4.9339e-08	0.00920289	Heart failure,strict	TRUE	reported	Heart failure,strict	29672	382509	412181	2	TRUE	7.21538818848103e-05	29.7424609154111	lEZFVe.C-C motif chemokine 23 levels
rs116287796	T	C	T	C	0.209179	0.0176	0.0213508	0.022	FALSE	FALSE	FALSE	C-C motif chemokine 25 levels	1	51457442	0.041	0.668	14735	C-C motif chemokine 25 levels	TRUE	reported	1	50991770	CDKN2C	4.06443e-12	0.0301631	Heart failure,strict	TRUE	reported	Heart failure,strict	29672	382509	412181	2	TRUE	0.000116666341194336	48.0930266846003	lEZFVe.C-C motif chemokine 25 levels
rs12943566	G	A	G	A	-0.0557219	-0.0037	0.658704	0.6506	FALSE	FALSE	FALSE	C-C motif chemokine 25 levels	17	2157774	0.0121	0.76	14728	C-C motif chemokine 25 levels	TRUE	reported	17	2254480	SMG6	6.61241e-09	0.00960642	Heart failure,strict	TRUE	reported	Heart failure,strict	29672	382509	412181	2	TRUE	8.16216320612675e-05	33.6454688794626	lEZFVe.C-C motif chemokine 25 levels
rs2207792	A	G	A	G	-0.0662398	-0.0108	0.755329	0.6862	FALSE	FALSE	FALSE	C-C motif chemokine 25 levels	1	61894709	0.0132	0.413	13238	C-C motif chemokine 25 levels	TRUE	reported	1	61429037	NFIA	3.99485e-10	0.0105912	Heart failure,strict	TRUE	reported	Heart failure,strict	29672	382509	412181	2	TRUE	9.4889576019916e-05	39.1152021792637	lEZFVe.C-C motif chemokine 25 levels
rs3176323	C	T	C	T	-0.082853	0.0125	0.291295	0.3129	FALSE	FALSE	FALSE	C-C motif chemokine 25 levels	6	36646849	0.0125	0.317	14720	C-C motif chemokine 25 levels	TRUE	reported	6	36679072	CDKN1A	4.74898e-16	0.0102064	Heart failure,strict	TRUE	reported	Heart failure,strict	29672	382509	412181	2	TRUE	0.000159850467470108	65.8975395838693	lEZFVe.C-C motif chemokine 25 levels
rs62133081	T	G	T	G	-0.0629417	-0.0111	0.224529	0.1997	FALSE	FALSE	FALSE	C-C motif chemokine 25 levels	2	37231092	0.0144	0.441	14727	C-C motif chemokine 25 levels	TRUE	reported	2	37003949	HEATR5B	1.19994e-08	0.0110429	Heart failure,strict	TRUE	reported	Heart failure,strict	29672	382509	412181	2	TRUE	7.88112945569479e-05	32.4869209154818	lEZFVe.C-C motif chemokine 25 levels
rs6817105	C	T	C	T	0.115199	-0.0019	0.144651	0.1349	FALSE	FALSE	FALSE	C-C motif chemokine 25 levels	4	111705768	0.0173	0.913	14736	C-C motif chemokine 25 levels	TRUE	reported	4	110784612	PITX2	2.80737e-19	0.0128341	Heart failure,strict	TRUE	reported	Heart failure,strict	29672	382509	412181	2	TRUE	0.000195431123645128	80.5683506762281	lEZFVe.C-C motif chemokine 25 levels
rs74948679	A	G	A	G	-0.0581324	0.0133	0.272301	0.2693	FALSE	FALSE	FALSE	C-C motif chemokine 25 levels	11	7622750	0.0145	0.359	14288	C-C motif chemokine 25 levels	TRUE	reported	11	7601519	PPFIBP2	4.19093e-08	0.010603	Heart failure,strict	TRUE	reported	Heart failure,strict	29672	382509	412181	2	TRUE	7.29221297686976e-05	30.0591625040809	lEZFVe.C-C motif chemokine 25 levels
rs7680240	C	A	C	A	-0.0524828	-0.0052	0.456133	0.4245	FALSE	FALSE	FALSE	C-C motif chemokine 25 levels	4	111764972	0.0117	0.657	14722	C-C motif chemokine 25 levels	TRUE	reported	4	110843816	PITX2	1.2458e-08	0.00921829	Heart failure,strict	TRUE	reported	Heart failure,strict	29672	382509	412181	2	TRUE	7.86341398404223e-05	32.4138899636416	lEZFVe.C-C motif chemokine 25 levels
rs8178844	A	G	A	G	-0.0501896	-0.0039	0.463136	0.5082	FALSE	FALSE	FALSE	C-C motif chemokine 25 levels	17	64218459	0.0115	0.735	14736	C-C motif chemokine 25 levels	TRUE	reported	17	66222341	APOH	4.9339e-08	0.00920289	Heart failure,strict	TRUE	reported	Heart failure,strict	29672	382509	412181	2	TRUE	7.21538818848103e-05	29.7424609154111	lEZFVe.C-C motif chemokine 25 levels
rs116287796	T	C	T	C	0.209179	0.0357	0.0213508	0.0225	FALSE	FALSE	FALSE	C-C motif chemokine 28 levels	1	51457442	0.0394	0.365	14733	C-C motif chemokine 28 levels	TRUE	reported	1	50991770	CDKN2C	4.06443e-12	0.0301631	Heart failure,strict	TRUE	reported	Heart failure,strict	29672	382509	412181	2	TRUE	0.000116666341194336	48.0930266846003	lEZFVe.C-C motif chemokine 28 levels
rs12943566	G	A	G	A	-0.0557219	-0.0015	0.658704	0.6511	FALSE	FALSE	FALSE	C-C motif chemokine 28 levels	17	2157774	0.0117	0.898	14726	C-C motif chemokine 28 levels	TRUE	reported	17	2254480	SMG6	6.61241e-09	0.00960642	Heart failure,strict	TRUE	reported	Heart failure,strict	29672	382509	412181	2	TRUE	8.16216320612675e-05	33.6454688794626	lEZFVe.C-C motif chemokine 28 levels
rs2207792	A	G	A	G	-0.0662398	0.0221	0.755329	0.6874	FALSE	FALSE	FALSE	C-C motif chemokine 28 levels	1	61894709	0.0128	0.0842	13236	C-C motif chemokine 28 levels	TRUE	reported	1	61429037	NFIA	3.99485e-10	0.0105912	Heart failure,strict	TRUE	reported	Heart failure,strict	29672	382509	412181	2	TRUE	9.4889576019916e-05	39.1152021792637	lEZFVe.C-C motif chemokine 28 levels
rs3176323	C	T	C	T	-0.082853	-0.0089	0.291295	0.3129	FALSE	FALSE	FALSE	C-C motif chemokine 28 levels	6	36646849	0.0121	0.462	14718	C-C motif chemokine 28 levels	TRUE	reported	6	36679072	CDKN1A	4.74898e-16	0.0102064	Heart failure,strict	TRUE	reported	Heart failure,strict	29672	382509	412181	2	TRUE	0.000159850467470108	65.8975395838693	lEZFVe.C-C motif chemokine 28 levels
rs62133081	T	G	T	G	-0.0629417	-0.0006	0.224529	0.2	FALSE	FALSE	FALSE	C-C motif chemokine 28 levels	2	37231092	0.0139	0.966	14725	C-C motif chemokine 28 levels	TRUE	reported	2	37003949	HEATR5B	1.19994e-08	0.0110429	Heart failure,strict	TRUE	reported	Heart failure,strict	29672	382509	412181	2	TRUE	7.88112945569479e-05	32.4869209154818	lEZFVe.C-C motif chemokine 28 levels
rs6817105	C	T	C	T	0.115199	0.0283	0.144651	0.1354	FALSE	FALSE	FALSE	C-C motif chemokine 28 levels	4	111705768	0.0167	0.0901	14734	C-C motif chemokine 28 levels	TRUE	reported	4	110784612	PITX2	2.80737e-19	0.0128341	Heart failure,strict	TRUE	reported	Heart failure,strict	29672	382509	412181	2	TRUE	0.000195431123645128	80.5683506762281	lEZFVe.C-C motif chemokine 28 levels
rs74948679	A	G	A	G	-0.0581324	-0.0076	0.272301	0.2694	FALSE	FALSE	FALSE	C-C motif chemokine 28 levels	11	7622750	0.0143	0.595	14286	C-C motif chemokine 28 levels	TRUE	reported	11	7601519	PPFIBP2	4.19093e-08	0.010603	Heart failure,strict	TRUE	reported	Heart failure,strict	29672	382509	412181	2	TRUE	7.29221297686976e-05	30.0591625040809	lEZFVe.C-C motif chemokine 28 levels
rs7680240	C	A	C	A	-0.0524828	0.0144	0.456133	0.4256	FALSE	FALSE	FALSE	C-C motif chemokine 28 levels	4	111764972	0.0113	0.203	14720	C-C motif chemokine 28 levels	TRUE	reported	4	110843816	PITX2	1.2458e-08	0.00921829	Heart failure,strict	TRUE	reported	Heart failure,strict	29672	382509	412181	2	TRUE	7.86341398404223e-05	32.4138899636416	lEZFVe.C-C motif chemokine 28 levels
rs8178844	A	G	A	G	-0.0501896	-0.0113	0.463136	0.5076	FALSE	FALSE	FALSE	C-C motif chemokine 28 levels	17	64218459	0.0111	0.309	14734	C-C motif chemokine 28 levels	TRUE	reported	17	66222341	APOH	4.9339e-08	0.00920289	Heart failure,strict	TRUE	reported	Heart failure,strict	29672	382509	412181	2	TRUE	7.21538818848103e-05	29.7424609154111	lEZFVe.C-C motif chemokine 28 levels
rs116287796	T	C	T	C	0.209179	-0.0055	0.0213508	0.0221	FALSE	FALSE	FALSE	C-C motif chemokine 4 levels	1	51457442	0.0417	0.895	14743	C-C motif chemokine 4 levels	TRUE	reported	1	50991770	CDKN2C	4.06443e-12	0.0301631	Heart failure,strict	TRUE	reported	Heart failure,strict	29672	382509	412181	2	TRUE	0.000116666341194336	48.0930266846003	lEZFVe.C-C motif chemokine 4 levels
rs12943566	G	A	G	A	-0.0557219	-0.0018	0.658704	0.6508	FALSE	FALSE	FALSE	C-C motif chemokine 4 levels	17	2157774	0.0123	0.884	14736	C-C motif chemokine 4 levels	TRUE	reported	17	2254480	SMG6	6.61241e-09	0.00960642	Heart failure,strict	TRUE	reported	Heart failure,strict	29672	382509	412181	2	TRUE	8.16216320612675e-05	33.6454688794626	lEZFVe.C-C motif chemokine 4 levels
rs2207792	A	G	A	G	-0.0662398	0.0077	0.755329	0.6848	FALSE	FALSE	FALSE	C-C motif chemokine 4 levels	1	61894709	0.0134	0.566	13246	C-C motif chemokine 4 levels	TRUE	reported	1	61429037	NFIA	3.99485e-10	0.0105912	Heart failure,strict	TRUE	reported	Heart failure,strict	29672	382509	412181	2	TRUE	9.4889576019916e-05	39.1152021792637	lEZFVe.C-C motif chemokine 4 levels
rs3176323	C	T	C	T	-0.082853	0.0264	0.291295	0.3126	FALSE	FALSE	FALSE	C-C motif chemokine 4 levels	6	36646849	0.0127	0.0376	14728	C-C motif chemokine 4 levels	TRUE	reported	6	36679072	CDKN1A	4.74898e-16	0.0102064	Heart failure,strict	TRUE	reported	Heart failure,strict	29672	382509	412181	2	TRUE	0.000159850467470108	65.8975395838693	lEZFVe.C-C motif chemokine 4 levels
rs62133081	T	G	T	G	-0.0629417	-0.0064	0.224529	0.1997	FALSE	FALSE	FALSE	C-C motif chemokine 4 levels	2	37231092	0.0146	0.661	14735	C-C motif chemokine 4 levels	TRUE	reported	2	37003949	HEATR5B	1.19994e-08	0.0110429	Heart failure,strict	TRUE	reported	Heart failure,strict	29672	382509	412181	2	TRUE	7.88112945569479e-05	32.4869209154818	lEZFVe.C-C motif chemokine 4 levels
rs6817105	C	T	C	T	0.115199	-0.017	0.144651	0.1335	FALSE	FALSE	FALSE	C-C motif chemokine 4 levels	4	111705768	0.0176	0.334	14744	C-C motif chemokine 4 levels	TRUE	reported	4	110784612	PITX2	2.80737e-19	0.0128341	Heart failure,strict	TRUE	reported	Heart failure,strict	29672	382509	412181	2	TRUE	0.000195431123645128	80.5683506762281	lEZFVe.C-C motif chemokine 4 levels
rs74948679	A	G	A	G	-0.0581324	-0.0082	0.272301	0.2694	FALSE	FALSE	FALSE	C-C motif chemokine 4 levels	11	7622750	0.0148	0.58	14296	C-C motif chemokine 4 levels	TRUE	reported	11	7601519	PPFIBP2	4.19093e-08	0.010603	Heart failure,strict	TRUE	reported	Heart failure,strict	29672	382509	412181	2	TRUE	7.29221297686976e-05	30.0591625040809	lEZFVe.C-C motif chemokine 4 levels
rs7680240	C	A	C	A	-0.0524828	-0.0091	0.456133	0.4244	FALSE	FALSE	FALSE	C-C motif chemokine 4 levels	4	111764972	0.0119	0.444	14730	C-C motif chemokine 4 levels	TRUE	reported	4	110843816	PITX2	1.2458e-08	0.00921829	Heart failure,strict	TRUE	reported	Heart failure,strict	29672	382509	412181	2	TRUE	7.86341398404223e-05	32.4138899636416	lEZFVe.C-C motif chemokine 4 levels
rs8178844	A	G	A	G	-0.0501896	-0.0026	0.463136	0.5083	FALSE	FALSE	FALSE	C-C motif chemokine 4 levels	17	64218459	0.0117	0.824	14744	C-C motif chemokine 4 levels	TRUE	reported	17	66222341	APOH	4.9339e-08	0.00920289	Heart failure,strict	TRUE	reported	Heart failure,strict	29672	382509	412181	2	TRUE	7.21538818848103e-05	29.7424609154111	lEZFVe.C-C motif chemokine 4 levels
rs116287796	T	C	T	C	0.209179	-0.0032	0.0213508	0.0228	FALSE	FALSE	FALSE	Natural killer cell receptor 2B4 levels	1	51457442	0.0404	0.937	14734	Natural killer cell receptor 2B4 levels	TRUE	reported	1	50991770	CDKN2C	4.06443e-12	0.0301631	Heart failure,strict	TRUE	reported	Heart failure,strict	29672	382509	412181	2	TRUE	0.000116666341194336	48.0930266846003	lEZFVe.Natural killer cell receptor 2B4 levels
rs12943566	G	A	G	A	-0.0557219	-0.0028	0.658704	0.6516	FALSE	FALSE	FALSE	Natural killer cell receptor 2B4 levels	17	2157774	0.0121	0.817	14727	Natural killer cell receptor 2B4 levels	TRUE	reported	17	2254480	SMG6	6.61241e-09	0.00960642	Heart failure,strict	TRUE	reported	Heart failure,strict	29672	382509	412181	2	TRUE	8.16216320612675e-05	33.6454688794626	lEZFVe.Natural killer cell receptor 2B4 levels
rs2207792	A	G	A	G	-0.0662398	-0.0103	0.755329	0.6845	FALSE	FALSE	FALSE	Natural killer cell receptor 2B4 levels	1	61894709	0.0131	0.432	13237	Natural killer cell receptor 2B4 levels	TRUE	reported	1	61429037	NFIA	3.99485e-10	0.0105912	Heart failure,strict	TRUE	reported	Heart failure,strict	29672	382509	412181	2	TRUE	9.4889576019916e-05	39.1152021792637	lEZFVe.Natural killer cell receptor 2B4 levels
rs3176323	C	T	C	T	-0.082853	0.0137	0.291295	0.3127	FALSE	FALSE	FALSE	Natural killer cell receptor 2B4 levels	6	36646849	0.0125	0.273	14719	Natural killer cell receptor 2B4 levels	TRUE	reported	6	36679072	CDKN1A	4.74898e-16	0.0102064	Heart failure,strict	TRUE	reported	Heart failure,strict	29672	382509	412181	2	TRUE	0.000159850467470108	65.8975395838693	lEZFVe.Natural killer cell receptor 2B4 levels
rs62133081	T	G	T	G	-0.0629417	-0.0164	0.224529	0.2	FALSE	FALSE	FALSE	Natural killer cell receptor 2B4 levels	2	37231092	0.0143	0.251	14726	Natural killer cell receptor 2B4 levels	TRUE	reported	2	37003949	HEATR5B	1.19994e-08	0.0110429	Heart failure,strict	TRUE	reported	Heart failure,strict	29672	382509	412181	2	TRUE	7.88112945569479e-05	32.4869209154818	lEZFVe.Natural killer cell receptor 2B4 levels
rs6817105	C	T	C	T	0.115199	-0.0247	0.144651	0.1329	FALSE	FALSE	FALSE	Natural killer cell receptor 2B4 levels	4	111705768	0.0173	0.153	14735	Natural killer cell receptor 2B4 levels	TRUE	reported	4	110784612	PITX2	2.80737e-19	0.0128341	Heart failure,strict	TRUE	reported	Heart failure,strict	29672	382509	412181	2	TRUE	0.000195431123645128	80.5683506762281	lEZFVe.Natural killer cell receptor 2B4 levels
rs74948679	A	G	A	G	-0.0581324	0.0068	0.272301	0.269	FALSE	FALSE	FALSE	Natural killer cell receptor 2B4 levels	11	7622750	0.0147	0.644	14287	Natural killer cell receptor 2B4 levels	TRUE	reported	11	7601519	PPFIBP2	4.19093e-08	0.010603	Heart failure,strict	TRUE	reported	Heart failure,strict	29672	382509	412181	2	TRUE	7.29221297686976e-05	30.0591625040809	lEZFVe.Natural killer cell receptor 2B4 levels
rs7680240	C	A	C	A	-0.0524828	-0.0071	0.456133	0.4253	FALSE	FALSE	FALSE	Natural killer cell receptor 2B4 levels	4	111764972	0.0116	0.54	14721	Natural killer cell receptor 2B4 levels	TRUE	reported	4	110843816	PITX2	1.2458e-08	0.00921829	Heart failure,strict	TRUE	reported	Heart failure,strict	29672	382509	412181	2	TRUE	7.86341398404223e-05	32.4138899636416	lEZFVe.Natural killer cell receptor 2B4 levels
rs8178844	A	G	A	G	-0.0501896	-0.0006	0.463136	0.5082	FALSE	FALSE	FALSE	Natural killer cell receptor 2B4 levels	17	64218459	0.0114	0.958	14735	Natural killer cell receptor 2B4 levels	TRUE	reported	17	66222341	APOH	4.9339e-08	0.00920289	Heart failure,strict	TRUE	reported	Heart failure,strict	29672	382509	412181	2	TRUE	7.21538818848103e-05	29.7424609154111	lEZFVe.Natural killer cell receptor 2B4 levels
rs116287796	T	C	T	C	0.209179	0.0164	0.0213508	0.0231	FALSE	FALSE	FALSE	CD40L receptor levels	1	51457442	0.0393	0.676	14735	CD40L receptor levels	TRUE	reported	1	50991770	CDKN2C	4.06443e-12	0.0301631	Heart failure,strict	TRUE	reported	Heart failure,strict	29672	382509	412181	2	TRUE	0.000116666341194336	48.0930266846003	lEZFVe.CD40L receptor levels
rs12943566	G	A	G	A	-0.0557219	8e-04	0.658704	0.6518	FALSE	FALSE	FALSE	CD40L receptor levels	17	2157774	0.0118	0.946	14728	CD40L receptor levels	TRUE	reported	17	2254480	SMG6	6.61241e-09	0.00960642	Heart failure,strict	TRUE	reported	Heart failure,strict	29672	382509	412181	2	TRUE	8.16216320612675e-05	33.6454688794626	lEZFVe.CD40L receptor levels
rs2207792	A	G	A	G	-0.0662398	-0.0185	0.755329	0.6854	FALSE	FALSE	FALSE	CD40L receptor levels	1	61894709	0.0129	0.152	13238	CD40L receptor levels	TRUE	reported	1	61429037	NFIA	3.99485e-10	0.0105912	Heart failure,strict	TRUE	reported	Heart failure,strict	29672	382509	412181	2	TRUE	9.4889576019916e-05	39.1152021792637	lEZFVe.CD40L receptor levels
rs3176323	C	T	C	T	-0.082853	-0.0008	0.291295	0.3128	FALSE	FALSE	FALSE	CD40L receptor levels	6	36646849	0.0122	0.948	14720	CD40L receptor levels	TRUE	reported	6	36679072	CDKN1A	4.74898e-16	0.0102064	Heart failure,strict	TRUE	reported	Heart failure,strict	29672	382509	412181	2	TRUE	0.000159850467470108	65.8975395838693	lEZFVe.CD40L receptor levels
rs62133081	T	G	T	G	-0.0629417	-0.001	0.224529	0.2	FALSE	FALSE	FALSE	CD40L receptor levels	2	37231092	0.014	0.943	14727	CD40L receptor levels	TRUE	reported	2	37003949	HEATR5B	1.19994e-08	0.0110429	Heart failure,strict	TRUE	reported	Heart failure,strict	29672	382509	412181	2	TRUE	7.88112945569479e-05	32.4869209154818	lEZFVe.CD40L receptor levels
rs6817105	C	T	C	T	0.115199	-0.0168	0.144651	0.1334	FALSE	FALSE	FALSE	CD40L receptor levels	4	111705768	0.017	0.323	14736	CD40L receptor levels	TRUE	reported	4	110784612	PITX2	2.80737e-19	0.0128341	Heart failure,strict	TRUE	reported	Heart failure,strict	29672	382509	412181	2	TRUE	0.000195431123645128	80.5683506762281	lEZFVe.CD40L receptor levels
rs74948679	A	G	A	G	-0.0581324	0.0408	0.272301	0.2691	FALSE	FALSE	FALSE	CD40L receptor levels	11	7622750	0.0145	0.0049	14288	CD40L receptor levels	TRUE	reported	11	7601519	PPFIBP2	4.19093e-08	0.010603	Heart failure,strict	TRUE	reported	Heart failure,strict	29672	382509	412181	2	TRUE	7.29221297686976e-05	30.0591625040809	lEZFVe.CD40L receptor levels
rs7680240	C	A	C	A	-0.0524828	0.0012	0.456133	0.4257	FALSE	FALSE	FALSE	CD40L receptor levels	4	111764972	0.0114	0.916	14722	CD40L receptor levels	TRUE	reported	4	110843816	PITX2	1.2458e-08	0.00921829	Heart failure,strict	TRUE	reported	Heart failure,strict	29672	382509	412181	2	TRUE	7.86341398404223e-05	32.4138899636416	lEZFVe.CD40L receptor levels
rs8178844	A	G	A	G	-0.0501896	-0.0025	0.463136	0.5079	FALSE	FALSE	FALSE	CD40L receptor levels	17	64218459	0.0112	0.823	14736	CD40L receptor levels	TRUE	reported	17	66222341	APOH	4.9339e-08	0.00920289	Heart failure,strict	TRUE	reported	Heart failure,strict	29672	382509	412181	2	TRUE	7.21538818848103e-05	29.7424609154111	lEZFVe.CD40L receptor levels
rs116287796	T	C	T	C	0.209179	-0.021	0.0213508	0.0229	FALSE	FALSE	FALSE	T-cell surface glycoprotein CD5 levels	1	51457442	0.0401	0.6	14734	T-cell surface glycoprotein CD5 levels	TRUE	reported	1	50991770	CDKN2C	4.06443e-12	0.0301631	Heart failure,strict	TRUE	reported	Heart failure,strict	29672	382509	412181	2	TRUE	0.000116666341194336	48.0930266846003	lEZFVe.T-cell surface glycoprotein CD5 levels
rs12943566	G	A	G	A	-0.0557219	-0.0287	0.658704	0.6517	FALSE	FALSE	FALSE	T-cell surface glycoprotein CD5 levels	17	2157774	0.012	0.0168	14727	T-cell surface glycoprotein CD5 levels	TRUE	reported	17	2254480	SMG6	6.61241e-09	0.00960642	Heart failure,strict	TRUE	reported	Heart failure,strict	29672	382509	412181	2	TRUE	8.16216320612675e-05	33.6454688794626	lEZFVe.T-cell surface glycoprotein CD5 levels
rs2207792	A	G	A	G	-0.0662398	-0.0096	0.755329	0.6848	FALSE	FALSE	FALSE	T-cell surface glycoprotein CD5 levels	1	61894709	0.0131	0.464	13237	T-cell surface glycoprotein CD5 levels	TRUE	reported	1	61429037	NFIA	3.99485e-10	0.0105912	Heart failure,strict	TRUE	reported	Heart failure,strict	29672	382509	412181	2	TRUE	9.4889576019916e-05	39.1152021792637	lEZFVe.T-cell surface glycoprotein CD5 levels
rs3176323	C	T	C	T	-0.082853	-0.0071	0.291295	0.3129	FALSE	FALSE	FALSE	T-cell surface glycoprotein CD5 levels	6	36646849	0.0124	0.567	14719	T-cell surface glycoprotein CD5 levels	TRUE	reported	6	36679072	CDKN1A	4.74898e-16	0.0102064	Heart failure,strict	TRUE	reported	Heart failure,strict	29672	382509	412181	2	TRUE	0.000159850467470108	65.8975395838693	lEZFVe.T-cell surface glycoprotein CD5 levels
rs62133081	T	G	T	G	-0.0629417	0.0124	0.224529	0.2	FALSE	FALSE	FALSE	T-cell surface glycoprotein CD5 levels	2	37231092	0.0142	0.383	14726	T-cell surface glycoprotein CD5 levels	TRUE	reported	2	37003949	HEATR5B	1.19994e-08	0.0110429	Heart failure,strict	TRUE	reported	Heart failure,strict	29672	382509	412181	2	TRUE	7.88112945569479e-05	32.4869209154818	lEZFVe.T-cell surface glycoprotein CD5 levels
rs6817105	C	T	C	T	0.115199	-0.0176	0.144651	0.1331	FALSE	FALSE	FALSE	T-cell surface glycoprotein CD5 levels	4	111705768	0.0172	0.306	14735	T-cell surface glycoprotein CD5 levels	TRUE	reported	4	110784612	PITX2	2.80737e-19	0.0128341	Heart failure,strict	TRUE	reported	Heart failure,strict	29672	382509	412181	2	TRUE	0.000195431123645128	80.5683506762281	lEZFVe.T-cell surface glycoprotein CD5 levels
rs74948679	A	G	A	G	-0.0581324	0.0178	0.272301	0.2689	FALSE	FALSE	FALSE	T-cell surface glycoprotein CD5 levels	11	7622750	0.0147	0.226	14287	T-cell surface glycoprotein CD5 levels	TRUE	reported	11	7601519	PPFIBP2	4.19093e-08	0.010603	Heart failure,strict	TRUE	reported	Heart failure,strict	29672	382509	412181	2	TRUE	7.29221297686976e-05	30.0591625040809	lEZFVe.T-cell surface glycoprotein CD5 levels
rs7680240	C	A	C	A	-0.0524828	-0.0149	0.456133	0.4253	FALSE	FALSE	FALSE	T-cell surface glycoprotein CD5 levels	4	111764972	0.0116	0.199	14721	T-cell surface glycoprotein CD5 levels	TRUE	reported	4	110843816	PITX2	1.2458e-08	0.00921829	Heart failure,strict	TRUE	reported	Heart failure,strict	29672	382509	412181	2	TRUE	7.86341398404223e-05	32.4138899636416	lEZFVe.T-cell surface glycoprotein CD5 levels
rs8178844	A	G	A	G	-0.0501896	0.0034	0.463136	0.5082	FALSE	FALSE	FALSE	T-cell surface glycoprotein CD5 levels	17	64218459	0.0114	0.766	14735	T-cell surface glycoprotein CD5 levels	TRUE	reported	17	66222341	APOH	4.9339e-08	0.00920289	Heart failure,strict	TRUE	reported	Heart failure,strict	29672	382509	412181	2	TRUE	7.21538818848103e-05	29.7424609154111	lEZFVe.T-cell surface glycoprotein CD5 levels
rs116287796	T	C	T	C	0.209179	-0.0137	0.0213508	0.0223	FALSE	FALSE	FALSE	T-cell surface glycoprotein CD6 isoform levels	1	51457442	0.0411	0.739	14734	T-cell surface glycoprotein CD6 isoform levels	TRUE	reported	1	50991770	CDKN2C	4.06443e-12	0.0301631	Heart failure,strict	TRUE	reported	Heart failure,strict	29672	382509	412181	2	TRUE	0.000116666341194336	48.0930266846003	lEZFVe.T-cell surface glycoprotein CD6 isoform levels
rs12943566	G	A	G	A	-0.0557219	0.0021	0.658704	0.651	FALSE	FALSE	FALSE	T-cell surface glycoprotein CD6 isoform levels	17	2157774	0.0121	0.862	14727	T-cell surface glycoprotein CD6 isoform levels	TRUE	reported	17	2254480	SMG6	6.61241e-09	0.00960642	Heart failure,strict	TRUE	reported	Heart failure,strict	29672	382509	412181	2	TRUE	8.16216320612675e-05	33.6454688794626	lEZFVe.T-cell surface glycoprotein CD6 isoform levels
rs2207792	A	G	A	G	-0.0662398	0.0086	0.755329	0.6849	FALSE	FALSE	FALSE	T-cell surface glycoprotein CD6 isoform levels	1	61894709	0.0133	0.518	13237	T-cell surface glycoprotein CD6 isoform levels	TRUE	reported	1	61429037	NFIA	3.99485e-10	0.0105912	Heart failure,strict	TRUE	reported	Heart failure,strict	29672	382509	412181	2	TRUE	9.4889576019916e-05	39.1152021792637	lEZFVe.T-cell surface glycoprotein CD6 isoform levels
rs3176323	C	T	C	T	-0.082853	0.0018	0.291295	0.313	FALSE	FALSE	FALSE	T-cell surface glycoprotein CD6 isoform levels	6	36646849	0.0126	0.886	14719	T-cell surface glycoprotein CD6 isoform levels	TRUE	reported	6	36679072	CDKN1A	4.74898e-16	0.0102064	Heart failure,strict	TRUE	reported	Heart failure,strict	29672	382509	412181	2	TRUE	0.000159850467470108	65.8975395838693	lEZFVe.T-cell surface glycoprotein CD6 isoform levels
rs62133081	T	G	T	G	-0.0629417	0.0111	0.224529	0.2	FALSE	FALSE	FALSE	T-cell surface glycoprotein CD6 isoform levels	2	37231092	0.0144	0.441	14726	T-cell surface glycoprotein CD6 isoform levels	TRUE	reported	2	37003949	HEATR5B	1.19994e-08	0.0110429	Heart failure,strict	TRUE	reported	Heart failure,strict	29672	382509	412181	2	TRUE	7.88112945569479e-05	32.4869209154818	lEZFVe.T-cell surface glycoprotein CD6 isoform levels
rs6817105	C	T	C	T	0.115199	-0.0175	0.144651	0.134	FALSE	FALSE	FALSE	T-cell surface glycoprotein CD6 isoform levels	4	111705768	0.0174	0.315	14735	T-cell surface glycoprotein CD6 isoform levels	TRUE	reported	4	110784612	PITX2	2.80737e-19	0.0128341	Heart failure,strict	TRUE	reported	Heart failure,strict	29672	382509	412181	2	TRUE	0.000195431123645128	80.5683506762281	lEZFVe.T-cell surface glycoprotein CD6 isoform levels
rs74948679	A	G	A	G	-0.0581324	0.0121	0.272301	0.269	FALSE	FALSE	FALSE	T-cell surface glycoprotein CD6 isoform levels	11	7622750	0.0147	0.41	14287	T-cell surface glycoprotein CD6 isoform levels	TRUE	reported	11	7601519	PPFIBP2	4.19093e-08	0.010603	Heart failure,strict	TRUE	reported	Heart failure,strict	29672	382509	412181	2	TRUE	7.29221297686976e-05	30.0591625040809	lEZFVe.T-cell surface glycoprotein CD6 isoform levels
rs7680240	C	A	C	A	-0.0524828	-0.0137	0.456133	0.4246	FALSE	FALSE	FALSE	T-cell surface glycoprotein CD6 isoform levels	4	111764972	0.0117	0.242	14721	T-cell surface glycoprotein CD6 isoform levels	TRUE	reported	4	110843816	PITX2	1.2458e-08	0.00921829	Heart failure,strict	TRUE	reported	Heart failure,strict	29672	382509	412181	2	TRUE	7.86341398404223e-05	32.4138899636416	lEZFVe.T-cell surface glycoprotein CD6 isoform levels
rs8178844	A	G	A	G	-0.0501896	0.0077	0.463136	0.5085	FALSE	FALSE	FALSE	T-cell surface glycoprotein CD6 isoform levels	17	64218459	0.0115	0.503	14735	T-cell surface glycoprotein CD6 isoform levels	TRUE	reported	17	66222341	APOH	4.9339e-08	0.00920289	Heart failure,strict	TRUE	reported	Heart failure,strict	29672	382509	412181	2	TRUE	7.21538818848103e-05	29.7424609154111	lEZFVe.T-cell surface glycoprotein CD6 isoform levels
rs116287796	T	C	T	C	0.209179	-0.057	0.0213508	0.0221	FALSE	FALSE	FALSE	CUB domain-containing protein 1 levels	1	51457442	0.0398	0.152	14733	CUB domain-containing protein 1 levels	TRUE	reported	1	50991770	CDKN2C	4.06443e-12	0.0301631	Heart failure,strict	TRUE	reported	Heart failure,strict	29672	382509	412181	2	TRUE	0.000116666341194336	48.0930266846003	lEZFVe.CUB domain-containing protein 1 levels
rs12943566	G	A	G	A	-0.0557219	-0.0099	0.658704	0.6506	FALSE	FALSE	FALSE	CUB domain-containing protein 1 levels	17	2157774	0.0118	0.401	14726	CUB domain-containing protein 1 levels	TRUE	reported	17	2254480	SMG6	6.61241e-09	0.00960642	Heart failure,strict	TRUE	reported	Heart failure,strict	29672	382509	412181	2	TRUE	8.16216320612675e-05	33.6454688794626	lEZFVe.CUB domain-containing protein 1 levels
rs2207792	A	G	A	G	-0.0662398	-0.0127	0.755329	0.6883	FALSE	FALSE	FALSE	CUB domain-containing protein 1 levels	1	61894709	0.0129	0.325	13236	CUB domain-containing protein 1 levels	TRUE	reported	1	61429037	NFIA	3.99485e-10	0.0105912	Heart failure,strict	TRUE	reported	Heart failure,strict	29672	382509	412181	2	TRUE	9.4889576019916e-05	39.1152021792637	lEZFVe.CUB domain-containing protein 1 levels
rs3176323	C	T	C	T	-0.082853	-0.0206	0.291295	0.3127	FALSE	FALSE	FALSE	CUB domain-containing protein 1 levels	6	36646849	0.0122	0.0913	14718	CUB domain-containing protein 1 levels	TRUE	reported	6	36679072	CDKN1A	4.74898e-16	0.0102064	Heart failure,strict	TRUE	reported	Heart failure,strict	29672	382509	412181	2	TRUE	0.000159850467470108	65.8975395838693	lEZFVe.CUB domain-containing protein 1 levels
rs62133081	T	G	T	G	-0.0629417	-0.0068	0.224529	0.1996	FALSE	FALSE	FALSE	CUB domain-containing protein 1 levels	2	37231092	0.014	0.627	14725	CUB domain-containing protein 1 levels	TRUE	reported	2	37003949	HEATR5B	1.19994e-08	0.0110429	Heart failure,strict	TRUE	reported	Heart failure,strict	29672	382509	412181	2	TRUE	7.88112945569479e-05	32.4869209154818	lEZFVe.CUB domain-containing protein 1 levels
rs6817105	C	T	C	T	0.115199	-0.0037	0.144651	0.1358	FALSE	FALSE	FALSE	CUB domain-containing protein 1 levels	4	111705768	0.0168	0.826	14734	CUB domain-containing protein 1 levels	TRUE	reported	4	110784612	PITX2	2.80737e-19	0.0128341	Heart failure,strict	TRUE	reported	Heart failure,strict	29672	382509	412181	2	TRUE	0.000195431123645128	80.5683506762281	lEZFVe.CUB domain-containing protein 1 levels
rs74948679	A	G	A	G	-0.0581324	0.0246	0.272301	0.27	FALSE	FALSE	FALSE	CUB domain-containing protein 1 levels	11	7622750	0.0142	0.0832	14286	CUB domain-containing protein 1 levels	TRUE	reported	11	7601519	PPFIBP2	4.19093e-08	0.010603	Heart failure,strict	TRUE	reported	Heart failure,strict	29672	382509	412181	2	TRUE	7.29221297686976e-05	30.0591625040809	lEZFVe.CUB domain-containing protein 1 levels
rs7680240	C	A	C	A	-0.0524828	0.0023	0.456133	0.4253	FALSE	FALSE	FALSE	CUB domain-containing protein 1 levels	4	111764972	0.0114	0.84	14720	CUB domain-containing protein 1 levels	TRUE	reported	4	110843816	PITX2	1.2458e-08	0.00921829	Heart failure,strict	TRUE	reported	Heart failure,strict	29672	382509	412181	2	TRUE	7.86341398404223e-05	32.4138899636416	lEZFVe.CUB domain-containing protein 1 levels
rs8178844	A	G	A	G	-0.0501896	0.0027	0.463136	0.5072	FALSE	FALSE	FALSE	CUB domain-containing protein 1 levels	17	64218459	0.0112	0.809	14734	CUB domain-containing protein 1 levels	TRUE	reported	17	66222341	APOH	4.9339e-08	0.00920289	Heart failure,strict	TRUE	reported	Heart failure,strict	29672	382509	412181	2	TRUE	7.21538818848103e-05	29.7424609154111	lEZFVe.CUB domain-containing protein 1 levels
rs116287796	T	C	T	C	0.209179	-0.0433	0.0213508	0.0233	FALSE	FALSE	FALSE	Macrophage colony-stimulating factor 1 levels	1	51457442	0.0393	0.271	14733	Macrophage colony-stimulating factor 1 levels	TRUE	reported	1	50991770	CDKN2C	4.06443e-12	0.0301631	Heart failure,strict	TRUE	reported	Heart failure,strict	29672	382509	412181	2	TRUE	0.000116666341194336	48.0930266846003	lEZFVe.Macrophage colony-stimulating factor 1 levels
rs12943566	G	A	G	A	-0.0557219	-0.0046	0.658704	0.6522	FALSE	FALSE	FALSE	Macrophage colony-stimulating factor 1 levels	17	2157774	0.0118	0.697	14726	Macrophage colony-stimulating factor 1 levels	TRUE	reported	17	2254480	SMG6	6.61241e-09	0.00960642	Heart failure,strict	TRUE	reported	Heart failure,strict	29672	382509	412181	2	TRUE	8.16216320612675e-05	33.6454688794626	lEZFVe.Macrophage colony-stimulating factor 1 levels
rs2207792	A	G	A	G	-0.0662398	-0.0237	0.755329	0.685	FALSE	FALSE	FALSE	Macrophage colony-stimulating factor 1 levels	1	61894709	0.0129	0.0662	13236	Macrophage colony-stimulating factor 1 levels	TRUE	reported	1	61429037	NFIA	3.99485e-10	0.0105912	Heart failure,strict	TRUE	reported	Heart failure,strict	29672	382509	412181	2	TRUE	9.4889576019916e-05	39.1152021792637	lEZFVe.Macrophage colony-stimulating factor 1 levels
rs3176323	C	T	C	T	-0.082853	0	0.291295	0.3125	FALSE	FALSE	FALSE	Macrophage colony-stimulating factor 1 levels	6	36646849	0.0122	1	14718	Macrophage colony-stimulating factor 1 levels	TRUE	reported	6	36679072	CDKN1A	4.74898e-16	0.0102064	Heart failure,strict	TRUE	reported	Heart failure,strict	29672	382509	412181	2	TRUE	0.000159850467470108	65.8975395838693	lEZFVe.Macrophage colony-stimulating factor 1 levels
rs62133081	T	G	T	G	-0.0629417	-0.002	0.224529	0.2002	FALSE	FALSE	FALSE	Macrophage colony-stimulating factor 1 levels	2	37231092	0.014	0.886	14725	Macrophage colony-stimulating factor 1 levels	TRUE	reported	2	37003949	HEATR5B	1.19994e-08	0.0110429	Heart failure,strict	TRUE	reported	Heart failure,strict	29672	382509	412181	2	TRUE	7.88112945569479e-05	32.4869209154818	lEZFVe.Macrophage colony-stimulating factor 1 levels
rs6817105	C	T	C	T	0.115199	-0.0099	0.144651	0.1328	FALSE	FALSE	FALSE	Macrophage colony-stimulating factor 1 levels	4	111705768	0.017	0.56	14734	Macrophage colony-stimulating factor 1 levels	TRUE	reported	4	110784612	PITX2	2.80737e-19	0.0128341	Heart failure,strict	TRUE	reported	Heart failure,strict	29672	382509	412181	2	TRUE	0.000195431123645128	80.5683506762281	lEZFVe.Macrophage colony-stimulating factor 1 levels
rs74948679	A	G	A	G	-0.0581324	0.0238	0.272301	0.2692	FALSE	FALSE	FALSE	Macrophage colony-stimulating factor 1 levels	11	7622750	0.0146	0.103	14286	Macrophage colony-stimulating factor 1 levels	TRUE	reported	11	7601519	PPFIBP2	4.19093e-08	0.010603	Heart failure,strict	TRUE	reported	Heart failure,strict	29672	382509	412181	2	TRUE	7.29221297686976e-05	30.0591625040809	lEZFVe.Macrophage colony-stimulating factor 1 levels
rs7680240	C	A	C	A	-0.0524828	0.0159	0.456133	0.4259	FALSE	FALSE	FALSE	Macrophage colony-stimulating factor 1 levels	4	111764972	0.0114	0.163	14720	Macrophage colony-stimulating factor 1 levels	TRUE	reported	4	110843816	PITX2	1.2458e-08	0.00921829	Heart failure,strict	TRUE	reported	Heart failure,strict	29672	382509	412181	2	TRUE	7.86341398404223e-05	32.4138899636416	lEZFVe.Macrophage colony-stimulating factor 1 levels
rs8178844	A	G	A	G	-0.0501896	-0.0097	0.463136	0.5078	FALSE	FALSE	FALSE	Macrophage colony-stimulating factor 1 levels	17	64218459	0.0112	0.386	14734	Macrophage colony-stimulating factor 1 levels	TRUE	reported	17	66222341	APOH	4.9339e-08	0.00920289	Heart failure,strict	TRUE	reported	Heart failure,strict	29672	382509	412181	2	TRUE	7.21538818848103e-05	29.7424609154111	lEZFVe.Macrophage colony-stimulating factor 1 levels
rs116287796	T	C	T	C	0.209179	-0.0293	0.0213508	0.0224	FALSE	FALSE	FALSE	Cystatin D levels	1	51457442	0.0403	0.467	14735	Cystatin D levels	TRUE	reported	1	50991770	CDKN2C	4.06443e-12	0.0301631	Heart failure,strict	TRUE	reported	Heart failure,strict	29672	382509	412181	2	TRUE	0.000116666341194336	48.0930266846003	lEZFVe.Cystatin D levels
rs12943566	G	A	G	A	-0.0557219	0.0075	0.658704	0.6512	FALSE	FALSE	FALSE	Cystatin D levels	17	2157774	0.012	0.532	14728	Cystatin D levels	TRUE	reported	17	2254480	SMG6	6.61241e-09	0.00960642	Heart failure,strict	TRUE	reported	Heart failure,strict	29672	382509	412181	2	TRUE	8.16216320612675e-05	33.6454688794626	lEZFVe.Cystatin D levels
rs2207792	A	G	A	G	-0.0662398	-0.011	0.755329	0.6855	FALSE	FALSE	FALSE	Cystatin D levels	1	61894709	0.0131	0.401	13238	Cystatin D levels	TRUE	reported	1	61429037	NFIA	3.99485e-10	0.0105912	Heart failure,strict	TRUE	reported	Heart failure,strict	29672	382509	412181	2	TRUE	9.4889576019916e-05	39.1152021792637	lEZFVe.Cystatin D levels
rs3176323	C	T	C	T	-0.082853	-0.0131	0.291295	0.3132	FALSE	FALSE	FALSE	Cystatin D levels	6	36646849	0.0124	0.291	14720	Cystatin D levels	TRUE	reported	6	36679072	CDKN1A	4.74898e-16	0.0102064	Heart failure,strict	TRUE	reported	Heart failure,strict	29672	382509	412181	2	TRUE	0.000159850467470108	65.8975395838693	lEZFVe.Cystatin D levels
rs62133081	T	G	T	G	-0.0629417	-0.0135	0.224529	0.2002	FALSE	FALSE	FALSE	Cystatin D levels	2	37231092	0.0142	0.342	14727	Cystatin D levels	TRUE	reported	2	37003949	HEATR5B	1.19994e-08	0.0110429	Heart failure,strict	TRUE	reported	Heart failure,strict	29672	382509	412181	2	TRUE	7.88112945569479e-05	32.4869209154818	lEZFVe.Cystatin D levels
rs6817105	C	T	C	T	0.115199	0.0042	0.144651	0.1346	FALSE	FALSE	FALSE	Cystatin D levels	4	111705768	0.0171	0.806	14736	Cystatin D levels	TRUE	reported	4	110784612	PITX2	2.80737e-19	0.0128341	Heart failure,strict	TRUE	reported	Heart failure,strict	29672	382509	412181	2	TRUE	0.000195431123645128	80.5683506762281	lEZFVe.Cystatin D levels
rs74948679	A	G	A	G	-0.0581324	0.0318	0.272301	0.2689	FALSE	FALSE	FALSE	Cystatin D levels	11	7622750	0.0145	0.0283	14288	Cystatin D levels	TRUE	reported	11	7601519	PPFIBP2	4.19093e-08	0.010603	Heart failure,strict	TRUE	reported	Heart failure,strict	29672	382509	412181	2	TRUE	7.29221297686976e-05	30.0591625040809	lEZFVe.Cystatin D levels
rs7680240	C	A	C	A	-0.0524828	0.0022	0.456133	0.425	FALSE	FALSE	FALSE	Cystatin D levels	4	111764972	0.0116	0.85	14722	Cystatin D levels	TRUE	reported	4	110843816	PITX2	1.2458e-08	0.00921829	Heart failure,strict	TRUE	reported	Heart failure,strict	29672	382509	412181	2	TRUE	7.86341398404223e-05	32.4138899636416	lEZFVe.Cystatin D levels
rs8178844	A	G	A	G	-0.0501896	-0.0023	0.463136	0.5085	FALSE	FALSE	FALSE	Cystatin D levels	17	64218459	0.0113	0.839	14736	Cystatin D levels	TRUE	reported	17	66222341	APOH	4.9339e-08	0.00920289	Heart failure,strict	TRUE	reported	Heart failure,strict	29672	382509	412181	2	TRUE	7.21538818848103e-05	29.7424609154111	lEZFVe.Cystatin D levels
rs116287796	T	C	T	C	0.209179	-0.018	0.0213508	0.0225	FALSE	FALSE	FALSE	Fractalkine levels	1	51457442	0.0405	0.657	14742	Fractalkine levels	TRUE	reported	1	50991770	CDKN2C	4.06443e-12	0.0301631	Heart failure,strict	TRUE	reported	Heart failure,strict	29672	382509	412181	2	TRUE	0.000116666341194336	48.0930266846003	lEZFVe.Fractalkine levels
rs12943566	G	A	G	A	-0.0557219	-0.0008	0.658704	0.6513	FALSE	FALSE	FALSE	Fractalkine levels	17	2157774	0.012	0.947	14735	Fractalkine levels	TRUE	reported	17	2254480	SMG6	6.61241e-09	0.00960642	Heart failure,strict	TRUE	reported	Heart failure,strict	29672	382509	412181	2	TRUE	8.16216320612675e-05	33.6454688794626	lEZFVe.Fractalkine levels
rs2207792	A	G	A	G	-0.0662398	-0.0291	0.755329	0.685	FALSE	FALSE	FALSE	Fractalkine levels	1	61894709	0.0131	0.0263	13245	Fractalkine levels	TRUE	reported	1	61429037	NFIA	3.99485e-10	0.0105912	Heart failure,strict	TRUE	reported	Heart failure,strict	29672	382509	412181	2	TRUE	9.4889576019916e-05	39.1152021792637	lEZFVe.Fractalkine levels
rs3176323	C	T	C	T	-0.082853	0.0126	0.291295	0.3131	FALSE	FALSE	FALSE	Fractalkine levels	6	36646849	0.0124	0.31	14727	Fractalkine levels	TRUE	reported	6	36679072	CDKN1A	4.74898e-16	0.0102064	Heart failure,strict	TRUE	reported	Heart failure,strict	29672	382509	412181	2	TRUE	0.000159850467470108	65.8975395838693	lEZFVe.Fractalkine levels
rs62133081	T	G	T	G	-0.0629417	0.0242	0.224529	0.2002	FALSE	FALSE	FALSE	Fractalkine levels	2	37231092	0.0142	0.0883	14734	Fractalkine levels	TRUE	reported	2	37003949	HEATR5B	1.19994e-08	0.0110429	Heart failure,strict	TRUE	reported	Heart failure,strict	29672	382509	412181	2	TRUE	7.88112945569479e-05	32.4869209154818	lEZFVe.Fractalkine levels
rs6817105	C	T	C	T	0.115199	0.0136	0.144651	0.1343	FALSE	FALSE	FALSE	Fractalkine levels	4	111705768	0.0172	0.429	14743	Fractalkine levels	TRUE	reported	4	110784612	PITX2	2.80737e-19	0.0128341	Heart failure,strict	TRUE	reported	Heart failure,strict	29672	382509	412181	2	TRUE	0.000195431123645128	80.5683506762281	lEZFVe.Fractalkine levels
rs74948679	A	G	A	G	-0.0581324	0.0133	0.272301	0.2688	FALSE	FALSE	FALSE	Fractalkine levels	11	7622750	0.0146	0.362	14295	Fractalkine levels	TRUE	reported	11	7601519	PPFIBP2	4.19093e-08	0.010603	Heart failure,strict	TRUE	reported	Heart failure,strict	29672	382509	412181	2	TRUE	7.29221297686976e-05	30.0591625040809	lEZFVe.Fractalkine levels
rs7680240	C	A	C	A	-0.0524828	0.0084	0.456133	0.4249	FALSE	FALSE	FALSE	Fractalkine levels	4	111764972	0.0116	0.469	14729	Fractalkine levels	TRUE	reported	4	110843816	PITX2	1.2458e-08	0.00921829	Heart failure,strict	TRUE	reported	Heart failure,strict	29672	382509	412181	2	TRUE	7.86341398404223e-05	32.4138899636416	lEZFVe.Fractalkine levels
rs8178844	A	G	A	G	-0.0501896	-0.0134	0.463136	0.5085	FALSE	FALSE	FALSE	Fractalkine levels	17	64218459	0.0114	0.24	14743	Fractalkine levels	TRUE	reported	17	66222341	APOH	4.9339e-08	0.00920289	Heart failure,strict	TRUE	reported	Heart failure,strict	29672	382509	412181	2	TRUE	7.21538818848103e-05	29.7424609154111	lEZFVe.Fractalkine levels
rs116287796	T	C	T	C	0.209179	-0.0302	0.0213508	0.0222	FALSE	FALSE	FALSE	C-X-C motif chemokine 1 levels	1	51457442	0.0414	0.466	14735	C-X-C motif chemokine 1 levels	TRUE	reported	1	50991770	CDKN2C	4.06443e-12	0.0301631	Heart failure,strict	TRUE	reported	Heart failure,strict	29672	382509	412181	2	TRUE	0.000116666341194336	48.0930266846003	lEZFVe.C-X-C motif chemokine 1 levels
rs12943566	G	A	G	A	-0.0557219	0.0068	0.658704	0.651	FALSE	FALSE	FALSE	C-X-C motif chemokine 1 levels	17	2157774	0.0122	0.577	14728	C-X-C motif chemokine 1 levels	TRUE	reported	17	2254480	SMG6	6.61241e-09	0.00960642	Heart failure,strict	TRUE	reported	Heart failure,strict	29672	382509	412181	2	TRUE	8.16216320612675e-05	33.6454688794626	lEZFVe.C-X-C motif chemokine 1 levels
rs2207792	A	G	A	G	-0.0662398	-0.0027	0.755329	0.6847	FALSE	FALSE	FALSE	C-X-C motif chemokine 1 levels	1	61894709	0.0134	0.84	13238	C-X-C motif chemokine 1 levels	TRUE	reported	1	61429037	NFIA	3.99485e-10	0.0105912	Heart failure,strict	TRUE	reported	Heart failure,strict	29672	382509	412181	2	TRUE	9.4889576019916e-05	39.1152021792637	lEZFVe.C-X-C motif chemokine 1 levels
rs3176323	C	T	C	T	-0.082853	0.0053	0.291295	0.3127	FALSE	FALSE	FALSE	C-X-C motif chemokine 1 levels	6	36646849	0.0126	0.674	14720	C-X-C motif chemokine 1 levels	TRUE	reported	6	36679072	CDKN1A	4.74898e-16	0.0102064	Heart failure,strict	TRUE	reported	Heart failure,strict	29672	382509	412181	2	TRUE	0.000159850467470108	65.8975395838693	lEZFVe.C-X-C motif chemokine 1 levels
rs62133081	T	G	T	G	-0.0629417	0.0094	0.224529	0.1998	FALSE	FALSE	FALSE	C-X-C motif chemokine 1 levels	2	37231092	0.0145	0.517	14727	C-X-C motif chemokine 1 levels	TRUE	reported	2	37003949	HEATR5B	1.19994e-08	0.0110429	Heart failure,strict	TRUE	reported	Heart failure,strict	29672	382509	412181	2	TRUE	7.88112945569479e-05	32.4869209154818	lEZFVe.C-X-C motif chemokine 1 levels
rs6817105	C	T	C	T	0.115199	-0.0132	0.144651	0.1335	FALSE	FALSE	FALSE	C-X-C motif chemokine 1 levels	4	111705768	0.0175	0.451	14736	C-X-C motif chemokine 1 levels	TRUE	reported	4	110784612	PITX2	2.80737e-19	0.0128341	Heart failure,strict	TRUE	reported	Heart failure,strict	29672	382509	412181	2	TRUE	0.000195431123645128	80.5683506762281	lEZFVe.C-X-C motif chemokine 1 levels
rs74948679	A	G	A	G	-0.0581324	0.0028	0.272301	0.2693	FALSE	FALSE	FALSE	C-X-C motif chemokine 1 levels	11	7622750	0.0148	0.85	14288	C-X-C motif chemokine 1 levels	TRUE	reported	11	7601519	PPFIBP2	4.19093e-08	0.010603	Heart failure,strict	TRUE	reported	Heart failure,strict	29672	382509	412181	2	TRUE	7.29221297686976e-05	30.0591625040809	lEZFVe.C-X-C motif chemokine 1 levels
rs7680240	C	A	C	A	-0.0524828	0.0056	0.456133	0.4245	FALSE	FALSE	FALSE	C-X-C motif chemokine 1 levels	4	111764972	0.0118	0.635	14722	C-X-C motif chemokine 1 levels	TRUE	reported	4	110843816	PITX2	1.2458e-08	0.00921829	Heart failure,strict	TRUE	reported	Heart failure,strict	29672	382509	412181	2	TRUE	7.86341398404223e-05	32.4138899636416	lEZFVe.C-X-C motif chemokine 1 levels
rs8178844	A	G	A	G	-0.0501896	0.0014	0.463136	0.5083	FALSE	FALSE	FALSE	C-X-C motif chemokine 1 levels	17	64218459	0.0116	0.904	14736	C-X-C motif chemokine 1 levels	TRUE	reported	17	66222341	APOH	4.9339e-08	0.00920289	Heart failure,strict	TRUE	reported	Heart failure,strict	29672	382509	412181	2	TRUE	7.21538818848103e-05	29.7424609154111	lEZFVe.C-X-C motif chemokine 1 levels
rs116287796	T	C	T	C	0.209179	0.0044	0.0213508	0.0218	FALSE	FALSE	FALSE	C-X-C motif chemokine 10 levels	1	51457442	0.0416	0.916	14743	C-X-C motif chemokine 10 levels	TRUE	reported	1	50991770	CDKN2C	4.06443e-12	0.0301631	Heart failure,strict	TRUE	reported	Heart failure,strict	29672	382509	412181	2	TRUE	0.000116666341194336	48.0930266846003	lEZFVe.C-X-C motif chemokine 10 levels
rs12943566	G	A	G	A	-0.0557219	0.0045	0.658704	0.6505	FALSE	FALSE	FALSE	C-X-C motif chemokine 10 levels	17	2157774	0.0122	0.712	14736	C-X-C motif chemokine 10 levels	TRUE	reported	17	2254480	SMG6	6.61241e-09	0.00960642	Heart failure,strict	TRUE	reported	Heart failure,strict	29672	382509	412181	2	TRUE	8.16216320612675e-05	33.6454688794626	lEZFVe.C-X-C motif chemokine 10 levels
rs2207792	A	G	A	G	-0.0662398	-0.0117	0.755329	0.6856	FALSE	FALSE	FALSE	C-X-C motif chemokine 10 levels	1	61894709	0.0134	0.383	13246	C-X-C motif chemokine 10 levels	TRUE	reported	1	61429037	NFIA	3.99485e-10	0.0105912	Heart failure,strict	TRUE	reported	Heart failure,strict	29672	382509	412181	2	TRUE	9.4889576019916e-05	39.1152021792637	lEZFVe.C-X-C motif chemokine 10 levels
rs3176323	C	T	C	T	-0.082853	0.0043	0.291295	0.3129	FALSE	FALSE	FALSE	C-X-C motif chemokine 10 levels	6	36646849	0.0126	0.733	14728	C-X-C motif chemokine 10 levels	TRUE	reported	6	36679072	CDKN1A	4.74898e-16	0.0102064	Heart failure,strict	TRUE	reported	Heart failure,strict	29672	382509	412181	2	TRUE	0.000159850467470108	65.8975395838693	lEZFVe.C-X-C motif chemokine 10 levels
rs62133081	T	G	T	G	-0.0629417	-0.0196	0.224529	0.1998	FALSE	FALSE	FALSE	C-X-C motif chemokine 10 levels	2	37231092	0.0145	0.176	14735	C-X-C motif chemokine 10 levels	TRUE	reported	2	37003949	HEATR5B	1.19994e-08	0.0110429	Heart failure,strict	TRUE	reported	Heart failure,strict	29672	382509	412181	2	TRUE	7.88112945569479e-05	32.4869209154818	lEZFVe.C-X-C motif chemokine 10 levels
rs6817105	C	T	C	T	0.115199	0.0014	0.144651	0.1346	FALSE	FALSE	FALSE	C-X-C motif chemokine 10 levels	4	111705768	0.0174	0.936	14744	C-X-C motif chemokine 10 levels	TRUE	reported	4	110784612	PITX2	2.80737e-19	0.0128341	Heart failure,strict	TRUE	reported	Heart failure,strict	29672	382509	412181	2	TRUE	0.000195431123645128	80.5683506762281	lEZFVe.C-X-C motif chemokine 10 levels
rs74948679	A	G	A	G	-0.0581324	0.0163	0.272301	0.2693	FALSE	FALSE	FALSE	C-X-C motif chemokine 10 levels	11	7622750	0.0146	0.264	14296	C-X-C motif chemokine 10 levels	TRUE	reported	11	7601519	PPFIBP2	4.19093e-08	0.010603	Heart failure,strict	TRUE	reported	Heart failure,strict	29672	382509	412181	2	TRUE	7.29221297686976e-05	30.0591625040809	lEZFVe.C-X-C motif chemokine 10 levels
rs7680240	C	A	C	A	-0.0524828	0.0043	0.456133	0.4243	FALSE	FALSE	FALSE	C-X-C motif chemokine 10 levels	4	111764972	0.0118	0.716	14730	C-X-C motif chemokine 10 levels	TRUE	reported	4	110843816	PITX2	1.2458e-08	0.00921829	Heart failure,strict	TRUE	reported	Heart failure,strict	29672	382509	412181	2	TRUE	7.86341398404223e-05	32.4138899636416	lEZFVe.C-X-C motif chemokine 10 levels
rs8178844	A	G	A	G	-0.0501896	-0.0109	0.463136	0.5083	FALSE	FALSE	FALSE	C-X-C motif chemokine 10 levels	17	64218459	0.0116	0.347	14744	C-X-C motif chemokine 10 levels	TRUE	reported	17	66222341	APOH	4.9339e-08	0.00920289	Heart failure,strict	TRUE	reported	Heart failure,strict	29672	382509	412181	2	TRUE	7.21538818848103e-05	29.7424609154111	lEZFVe.C-X-C motif chemokine 10 levels
rs116287796	T	C	T	C	0.209179	-0.0242	0.0213508	0.022	FALSE	FALSE	FALSE	C-X-C motif chemokine 11 levels	1	51457442	0.0416	0.561	14735	C-X-C motif chemokine 11 levels	TRUE	reported	1	50991770	CDKN2C	4.06443e-12	0.0301631	Heart failure,strict	TRUE	reported	Heart failure,strict	29672	382509	412181	2	TRUE	0.000116666341194336	48.0930266846003	lEZFVe.C-X-C motif chemokine 11 levels
rs12943566	G	A	G	A	-0.0557219	0.0015	0.658704	0.6506	FALSE	FALSE	FALSE	C-X-C motif chemokine 11 levels	17	2157774	0.0122	0.902	14728	C-X-C motif chemokine 11 levels	TRUE	reported	17	2254480	SMG6	6.61241e-09	0.00960642	Heart failure,strict	TRUE	reported	Heart failure,strict	29672	382509	412181	2	TRUE	8.16216320612675e-05	33.6454688794626	lEZFVe.C-X-C motif chemokine 11 levels
rs2207792	A	G	A	G	-0.0662398	-0.0188	0.755329	0.6849	FALSE	FALSE	FALSE	C-X-C motif chemokine 11 levels	1	61894709	0.0134	0.161	13238	C-X-C motif chemokine 11 levels	TRUE	reported	1	61429037	NFIA	3.99485e-10	0.0105912	Heart failure,strict	TRUE	reported	Heart failure,strict	29672	382509	412181	2	TRUE	9.4889576019916e-05	39.1152021792637	lEZFVe.C-X-C motif chemokine 11 levels
rs3176323	C	T	C	T	-0.082853	-0.0014	0.291295	0.3129	FALSE	FALSE	FALSE	C-X-C motif chemokine 11 levels	6	36646849	0.0126	0.912	14720	C-X-C motif chemokine 11 levels	TRUE	reported	6	36679072	CDKN1A	4.74898e-16	0.0102064	Heart failure,strict	TRUE	reported	Heart failure,strict	29672	382509	412181	2	TRUE	0.000159850467470108	65.8975395838693	lEZFVe.C-X-C motif chemokine 11 levels
rs62133081	T	G	T	G	-0.0629417	-0.0143	0.224529	0.1998	FALSE	FALSE	FALSE	C-X-C motif chemokine 11 levels	2	37231092	0.0145	0.324	14727	C-X-C motif chemokine 11 levels	TRUE	reported	2	37003949	HEATR5B	1.19994e-08	0.0110429	Heart failure,strict	TRUE	reported	Heart failure,strict	29672	382509	412181	2	TRUE	7.88112945569479e-05	32.4869209154818	lEZFVe.C-X-C motif chemokine 11 levels
rs6817105	C	T	C	T	0.115199	-0.0102	0.144651	0.1341	FALSE	FALSE	FALSE	C-X-C motif chemokine 11 levels	4	111705768	0.0175	0.56	14736	C-X-C motif chemokine 11 levels	TRUE	reported	4	110784612	PITX2	2.80737e-19	0.0128341	Heart failure,strict	TRUE	reported	Heart failure,strict	29672	382509	412181	2	TRUE	0.000195431123645128	80.5683506762281	lEZFVe.C-X-C motif chemokine 11 levels
rs74948679	A	G	A	G	-0.0581324	0.0088	0.272301	0.2691	FALSE	FALSE	FALSE	C-X-C motif chemokine 11 levels	11	7622750	0.0147	0.549	14288	C-X-C motif chemokine 11 levels	TRUE	reported	11	7601519	PPFIBP2	4.19093e-08	0.010603	Heart failure,strict	TRUE	reported	Heart failure,strict	29672	382509	412181	2	TRUE	7.29221297686976e-05	30.0591625040809	lEZFVe.C-X-C motif chemokine 11 levels
rs7680240	C	A	C	A	-0.0524828	4e-04	0.456133	0.4242	FALSE	FALSE	FALSE	C-X-C motif chemokine 11 levels	4	111764972	0.0118	0.973	14722	C-X-C motif chemokine 11 levels	TRUE	reported	4	110843816	PITX2	1.2458e-08	0.00921829	Heart failure,strict	TRUE	reported	Heart failure,strict	29672	382509	412181	2	TRUE	7.86341398404223e-05	32.4138899636416	lEZFVe.C-X-C motif chemokine 11 levels
rs8178844	A	G	A	G	-0.0501896	-0.0051	0.463136	0.5085	FALSE	FALSE	FALSE	C-X-C motif chemokine 11 levels	17	64218459	0.0116	0.66	14736	C-X-C motif chemokine 11 levels	TRUE	reported	17	66222341	APOH	4.9339e-08	0.00920289	Heart failure,strict	TRUE	reported	Heart failure,strict	29672	382509	412181	2	TRUE	7.21538818848103e-05	29.7424609154111	lEZFVe.C-X-C motif chemokine 11 levels
rs116287796	T	C	T	C	0.209179	-0.0169	0.0213508	0.0219	FALSE	FALSE	FALSE	C-X-C motif chemokine 5 levels	1	51457442	0.0418	0.686	14735	C-X-C motif chemokine 5 levels	TRUE	reported	1	50991770	CDKN2C	4.06443e-12	0.0301631	Heart failure,strict	TRUE	reported	Heart failure,strict	29672	382509	412181	2	TRUE	0.000116666341194336	48.0930266846003	lEZFVe.C-X-C motif chemokine 5 levels
rs12943566	G	A	G	A	-0.0557219	0.0057	0.658704	0.6508	FALSE	FALSE	FALSE	C-X-C motif chemokine 5 levels	17	2157774	0.0123	0.643	14728	C-X-C motif chemokine 5 levels	TRUE	reported	17	2254480	SMG6	6.61241e-09	0.00960642	Heart failure,strict	TRUE	reported	Heart failure,strict	29672	382509	412181	2	TRUE	8.16216320612675e-05	33.6454688794626	lEZFVe.C-X-C motif chemokine 5 levels
rs2207792	A	G	A	G	-0.0662398	0.0075	0.755329	0.6844	FALSE	FALSE	FALSE	C-X-C motif chemokine 5 levels	1	61894709	0.0134	0.576	13238	C-X-C motif chemokine 5 levels	TRUE	reported	1	61429037	NFIA	3.99485e-10	0.0105912	Heart failure,strict	TRUE	reported	Heart failure,strict	29672	382509	412181	2	TRUE	9.4889576019916e-05	39.1152021792637	lEZFVe.C-X-C motif chemokine 5 levels
rs3176323	C	T	C	T	-0.082853	0.0094	0.291295	0.3129	FALSE	FALSE	FALSE	C-X-C motif chemokine 5 levels	6	36646849	0.0127	0.459	14720	C-X-C motif chemokine 5 levels	TRUE	reported	6	36679072	CDKN1A	4.74898e-16	0.0102064	Heart failure,strict	TRUE	reported	Heart failure,strict	29672	382509	412181	2	TRUE	0.000159850467470108	65.8975395838693	lEZFVe.C-X-C motif chemokine 5 levels
rs62133081	T	G	T	G	-0.0629417	0.0246	0.224529	0.1998	FALSE	FALSE	FALSE	C-X-C motif chemokine 5 levels	2	37231092	0.0146	0.092	14727	C-X-C motif chemokine 5 levels	TRUE	reported	2	37003949	HEATR5B	1.19994e-08	0.0110429	Heart failure,strict	TRUE	reported	Heart failure,strict	29672	382509	412181	2	TRUE	7.88112945569479e-05	32.4869209154818	lEZFVe.C-X-C motif chemokine 5 levels
rs6817105	C	T	C	T	0.115199	-0.0158	0.144651	0.1336	FALSE	FALSE	FALSE	C-X-C motif chemokine 5 levels	4	111705768	0.0176	0.369	14736	C-X-C motif chemokine 5 levels	TRUE	reported	4	110784612	PITX2	2.80737e-19	0.0128341	Heart failure,strict	TRUE	reported	Heart failure,strict	29672	382509	412181	2	TRUE	0.000195431123645128	80.5683506762281	lEZFVe.C-X-C motif chemokine 5 levels
rs74948679	A	G	A	G	-0.0581324	9e-04	0.272301	0.2692	FALSE	FALSE	FALSE	C-X-C motif chemokine 5 levels	11	7622750	0.0147	0.951	14288	C-X-C motif chemokine 5 levels	TRUE	reported	11	7601519	PPFIBP2	4.19093e-08	0.010603	Heart failure,strict	TRUE	reported	Heart failure,strict	29672	382509	412181	2	TRUE	7.29221297686976e-05	30.0591625040809	lEZFVe.C-X-C motif chemokine 5 levels
rs7680240	C	A	C	A	-0.0524828	0.001	0.456133	0.4241	FALSE	FALSE	FALSE	C-X-C motif chemokine 5 levels	4	111764972	0.0119	0.933	14722	C-X-C motif chemokine 5 levels	TRUE	reported	4	110843816	PITX2	1.2458e-08	0.00921829	Heart failure,strict	TRUE	reported	Heart failure,strict	29672	382509	412181	2	TRUE	7.86341398404223e-05	32.4138899636416	lEZFVe.C-X-C motif chemokine 5 levels
rs8178844	A	G	A	G	-0.0501896	-0.013	0.463136	0.5083	FALSE	FALSE	FALSE	C-X-C motif chemokine 5 levels	17	64218459	0.0117	0.267	14736	C-X-C motif chemokine 5 levels	TRUE	reported	17	66222341	APOH	4.9339e-08	0.00920289	Heart failure,strict	TRUE	reported	Heart failure,strict	29672	382509	412181	2	TRUE	7.21538818848103e-05	29.7424609154111	lEZFVe.C-X-C motif chemokine 5 levels
rs116287796	T	C	T	C	0.209179	-0.0231	0.0213508	0.0222	FALSE	FALSE	FALSE	C-X-C motif chemokine 6 levels	1	51457442	0.0415	0.578	14743	C-X-C motif chemokine 6 levels	TRUE	reported	1	50991770	CDKN2C	4.06443e-12	0.0301631	Heart failure,strict	TRUE	reported	Heart failure,strict	29672	382509	412181	2	TRUE	0.000116666341194336	48.0930266846003	lEZFVe.C-X-C motif chemokine 6 levels
rs12943566	G	A	G	A	-0.0557219	-0.0017	0.658704	0.6509	FALSE	FALSE	FALSE	C-X-C motif chemokine 6 levels	17	2157774	0.0123	0.89	14736	C-X-C motif chemokine 6 levels	TRUE	reported	17	2254480	SMG6	6.61241e-09	0.00960642	Heart failure,strict	TRUE	reported	Heart failure,strict	29672	382509	412181	2	TRUE	8.16216320612675e-05	33.6454688794626	lEZFVe.C-X-C motif chemokine 6 levels
rs2207792	A	G	A	G	-0.0662398	-0.0138	0.755329	0.6845	FALSE	FALSE	FALSE	C-X-C motif chemokine 6 levels	1	61894709	0.0134	0.303	13246	C-X-C motif chemokine 6 levels	TRUE	reported	1	61429037	NFIA	3.99485e-10	0.0105912	Heart failure,strict	TRUE	reported	Heart failure,strict	29672	382509	412181	2	TRUE	9.4889576019916e-05	39.1152021792637	lEZFVe.C-X-C motif chemokine 6 levels
rs3176323	C	T	C	T	-0.082853	0.0151	0.291295	0.3127	FALSE	FALSE	FALSE	C-X-C motif chemokine 6 levels	6	36646849	0.0127	0.234	14728	C-X-C motif chemokine 6 levels	TRUE	reported	6	36679072	CDKN1A	4.74898e-16	0.0102064	Heart failure,strict	TRUE	reported	Heart failure,strict	29672	382509	412181	2	TRUE	0.000159850467470108	65.8975395838693	lEZFVe.C-X-C motif chemokine 6 levels
rs62133081	T	G	T	G	-0.0629417	0.0026	0.224529	0.1998	FALSE	FALSE	FALSE	C-X-C motif chemokine 6 levels	2	37231092	0.0146	0.859	14735	C-X-C motif chemokine 6 levels	TRUE	reported	2	37003949	HEATR5B	1.19994e-08	0.0110429	Heart failure,strict	TRUE	reported	Heart failure,strict	29672	382509	412181	2	TRUE	7.88112945569479e-05	32.4869209154818	lEZFVe.C-X-C motif chemokine 6 levels
rs6817105	C	T	C	T	0.115199	-0.0239	0.144651	0.1334	FALSE	FALSE	FALSE	C-X-C motif chemokine 6 levels	4	111705768	0.0176	0.174	14744	C-X-C motif chemokine 6 levels	TRUE	reported	4	110784612	PITX2	2.80737e-19	0.0128341	Heart failure,strict	TRUE	reported	Heart failure,strict	29672	382509	412181	2	TRUE	0.000195431123645128	80.5683506762281	lEZFVe.C-X-C motif chemokine 6 levels
rs74948679	A	G	A	G	-0.0581324	-0.0021	0.272301	0.2692	FALSE	FALSE	FALSE	C-X-C motif chemokine 6 levels	11	7622750	0.0148	0.887	14296	C-X-C motif chemokine 6 levels	TRUE	reported	11	7601519	PPFIBP2	4.19093e-08	0.010603	Heart failure,strict	TRUE	reported	Heart failure,strict	29672	382509	412181	2	TRUE	7.29221297686976e-05	30.0591625040809	lEZFVe.C-X-C motif chemokine 6 levels
rs7680240	C	A	C	A	-0.0524828	-0.003	0.456133	0.4244	FALSE	FALSE	FALSE	C-X-C motif chemokine 6 levels	4	111764972	0.0119	0.801	14730	C-X-C motif chemokine 6 levels	TRUE	reported	4	110843816	PITX2	1.2458e-08	0.00921829	Heart failure,strict	TRUE	reported	Heart failure,strict	29672	382509	412181	2	TRUE	7.86341398404223e-05	32.4138899636416	lEZFVe.C-X-C motif chemokine 6 levels
rs8178844	A	G	A	G	-0.0501896	-0.0024	0.463136	0.5084	FALSE	FALSE	FALSE	C-X-C motif chemokine 6 levels	17	64218459	0.0116	0.836	14744	C-X-C motif chemokine 6 levels	TRUE	reported	17	66222341	APOH	4.9339e-08	0.00920289	Heart failure,strict	TRUE	reported	Heart failure,strict	29672	382509	412181	2	TRUE	7.21538818848103e-05	29.7424609154111	lEZFVe.C-X-C motif chemokine 6 levels
rs116287796	T	C	T	C	0.209179	-0.0027	0.0213508	0.0218	FALSE	FALSE	FALSE	C-X-C motif chemokine 9 levels	1	51457442	0.0402	0.946	14734	C-X-C motif chemokine 9 levels	TRUE	reported	1	50991770	CDKN2C	4.06443e-12	0.0301631	Heart failure,strict	TRUE	reported	Heart failure,strict	29672	382509	412181	2	TRUE	0.000116666341194336	48.0930266846003	lEZFVe.C-X-C motif chemokine 9 levels
rs12943566	G	A	G	A	-0.0557219	0.001	0.658704	0.6505	FALSE	FALSE	FALSE	C-X-C motif chemokine 9 levels	17	2157774	0.0118	0.932	14727	C-X-C motif chemokine 9 levels	TRUE	reported	17	2254480	SMG6	6.61241e-09	0.00960642	Heart failure,strict	TRUE	reported	Heart failure,strict	29672	382509	412181	2	TRUE	8.16216320612675e-05	33.6454688794626	lEZFVe.C-X-C motif chemokine 9 levels
rs2207792	A	G	A	G	-0.0662398	-0.0089	0.755329	0.6871	FALSE	FALSE	FALSE	C-X-C motif chemokine 9 levels	1	61894709	0.0129	0.49	13237	C-X-C motif chemokine 9 levels	TRUE	reported	1	61429037	NFIA	3.99485e-10	0.0105912	Heart failure,strict	TRUE	reported	Heart failure,strict	29672	382509	412181	2	TRUE	9.4889576019916e-05	39.1152021792637	lEZFVe.C-X-C motif chemokine 9 levels
rs3176323	C	T	C	T	-0.082853	-0.0075	0.291295	0.3137	FALSE	FALSE	FALSE	C-X-C motif chemokine 9 levels	6	36646849	0.0122	0.539	14719	C-X-C motif chemokine 9 levels	TRUE	reported	6	36679072	CDKN1A	4.74898e-16	0.0102064	Heart failure,strict	TRUE	reported	Heart failure,strict	29672	382509	412181	2	TRUE	0.000159850467470108	65.8975395838693	lEZFVe.C-X-C motif chemokine 9 levels
rs62133081	T	G	T	G	-0.0629417	-0.0262	0.224529	0.2001	FALSE	FALSE	FALSE	C-X-C motif chemokine 9 levels	2	37231092	0.014	0.0613	14726	C-X-C motif chemokine 9 levels	TRUE	reported	2	37003949	HEATR5B	1.19994e-08	0.0110429	Heart failure,strict	TRUE	reported	Heart failure,strict	29672	382509	412181	2	TRUE	7.88112945569479e-05	32.4869209154818	lEZFVe.C-X-C motif chemokine 9 levels
rs6817105	C	T	C	T	0.115199	-0.0081	0.144651	0.1368	FALSE	FALSE	FALSE	C-X-C motif chemokine 9 levels	4	111705768	0.0168	0.63	14735	C-X-C motif chemokine 9 levels	TRUE	reported	4	110784612	PITX2	2.80737e-19	0.0128341	Heart failure,strict	TRUE	reported	Heart failure,strict	29672	382509	412181	2	TRUE	0.000195431123645128	80.5683506762281	lEZFVe.C-X-C motif chemokine 9 levels
rs74948679	A	G	A	G	-0.0581324	0.0236	0.272301	0.2689	FALSE	FALSE	FALSE	C-X-C motif chemokine 9 levels	11	7622750	0.0141	0.0942	14287	C-X-C motif chemokine 9 levels	TRUE	reported	11	7601519	PPFIBP2	4.19093e-08	0.010603	Heart failure,strict	TRUE	reported	Heart failure,strict	29672	382509	412181	2	TRUE	7.29221297686976e-05	30.0591625040809	lEZFVe.C-X-C motif chemokine 9 levels
rs7680240	C	A	C	A	-0.0524828	0.0079	0.456133	0.4246	FALSE	FALSE	FALSE	C-X-C motif chemokine 9 levels	4	111764972	0.0114	0.488	14721	C-X-C motif chemokine 9 levels	TRUE	reported	4	110843816	PITX2	1.2458e-08	0.00921829	Heart failure,strict	TRUE	reported	Heart failure,strict	29672	382509	412181	2	TRUE	7.86341398404223e-05	32.4138899636416	lEZFVe.C-X-C motif chemokine 9 levels
rs8178844	A	G	A	G	-0.0501896	-0.002	0.463136	0.5082	FALSE	FALSE	FALSE	C-X-C motif chemokine 9 levels	17	64218459	0.0112	0.858	14735	C-X-C motif chemokine 9 levels	TRUE	reported	17	66222341	APOH	4.9339e-08	0.00920289	Heart failure,strict	TRUE	reported	Heart failure,strict	29672	382509	412181	2	TRUE	7.21538818848103e-05	29.7424609154111	lEZFVe.C-X-C motif chemokine 9 levels
rs116287796	T	C	T	C	0.209179	0.058	0.0213508	0.0226	FALSE	FALSE	FALSE	Delta and Notch-like epidermal growth factor-related receptor levels	1	51457442	0.0397	0.144	14734	Delta and Notch-like epidermal growth factor-related receptor levels	TRUE	reported	1	50991770	CDKN2C	4.06443e-12	0.0301631	Heart failure,strict	TRUE	reported	Heart failure,strict	29672	382509	412181	2	TRUE	0.000116666341194336	48.0930266846003	lEZFVe.Delta and Notch-like epidermal growth factor-related receptor levels
rs12943566	G	A	G	A	-0.0557219	0.0245	0.658704	0.6513	FALSE	FALSE	FALSE	Delta and Notch-like epidermal growth factor-related receptor levels	17	2157774	0.0118	0.0379	14727	Delta and Notch-like epidermal growth factor-related receptor levels	TRUE	reported	17	2254480	SMG6	6.61241e-09	0.00960642	Heart failure,strict	TRUE	reported	Heart failure,strict	29672	382509	412181	2	TRUE	8.16216320612675e-05	33.6454688794626	lEZFVe.Delta and Notch-like epidermal growth factor-related receptor levels
rs2207792	A	G	A	G	-0.0662398	0.0052	0.755329	0.6857	FALSE	FALSE	FALSE	Delta and Notch-like epidermal growth factor-related receptor levels	1	61894709	0.0129	0.687	13237	Delta and Notch-like epidermal growth factor-related receptor levels	TRUE	reported	1	61429037	NFIA	3.99485e-10	0.0105912	Heart failure,strict	TRUE	reported	Heart failure,strict	29672	382509	412181	2	TRUE	9.4889576019916e-05	39.1152021792637	lEZFVe.Delta and Notch-like epidermal growth factor-related receptor levels
rs3176323	C	T	C	T	-0.082853	0.0186	0.291295	0.3135	FALSE	FALSE	FALSE	Delta and Notch-like epidermal growth factor-related receptor levels	6	36646849	0.0122	0.127	14719	Delta and Notch-like epidermal growth factor-related receptor levels	TRUE	reported	6	36679072	CDKN1A	4.74898e-16	0.0102064	Heart failure,strict	TRUE	reported	Heart failure,strict	29672	382509	412181	2	TRUE	0.000159850467470108	65.8975395838693	lEZFVe.Delta and Notch-like epidermal growth factor-related receptor levels
rs62133081	T	G	T	G	-0.0629417	0.0108	0.224529	0.2004	FALSE	FALSE	FALSE	Delta and Notch-like epidermal growth factor-related receptor levels	2	37231092	0.014	0.44	14726	Delta and Notch-like epidermal growth factor-related receptor levels	TRUE	reported	2	37003949	HEATR5B	1.19994e-08	0.0110429	Heart failure,strict	TRUE	reported	Heart failure,strict	29672	382509	412181	2	TRUE	7.88112945569479e-05	32.4869209154818	lEZFVe.Delta and Notch-like epidermal growth factor-related receptor levels
rs6817105	C	T	C	T	0.115199	0.0038	0.144651	0.135	FALSE	FALSE	FALSE	Delta and Notch-like epidermal growth factor-related receptor levels	4	111705768	0.0169	0.822	14735	Delta and Notch-like epidermal growth factor-related receptor levels	TRUE	reported	4	110784612	PITX2	2.80737e-19	0.0128341	Heart failure,strict	TRUE	reported	Heart failure,strict	29672	382509	412181	2	TRUE	0.000195431123645128	80.5683506762281	lEZFVe.Delta and Notch-like epidermal growth factor-related receptor levels
rs74948679	A	G	A	G	-0.0581324	0.0299	0.272301	0.2685	FALSE	FALSE	FALSE	Delta and Notch-like epidermal growth factor-related receptor levels	11	7622750	0.0144	0.0379	14287	Delta and Notch-like epidermal growth factor-related receptor levels	TRUE	reported	11	7601519	PPFIBP2	4.19093e-08	0.010603	Heart failure,strict	TRUE	reported	Heart failure,strict	29672	382509	412181	2	TRUE	7.29221297686976e-05	30.0591625040809	lEZFVe.Delta and Notch-like epidermal growth factor-related receptor levels
rs7680240	C	A	C	A	-0.0524828	0.0058	0.456133	0.4252	FALSE	FALSE	FALSE	Delta and Notch-like epidermal growth factor-related receptor levels	4	111764972	0.0114	0.611	14721	Delta and Notch-like epidermal growth factor-related receptor levels	TRUE	reported	4	110843816	PITX2	1.2458e-08	0.00921829	Heart failure,strict	TRUE	reported	Heart failure,strict	29672	382509	412181	2	TRUE	7.86341398404223e-05	32.4138899636416	lEZFVe.Delta and Notch-like epidermal growth factor-related receptor levels
rs8178844	A	G	A	G	-0.0501896	-0.0033	0.463136	0.5085	FALSE	FALSE	FALSE	Delta and Notch-like epidermal growth factor-related receptor levels	17	64218459	0.0112	0.768	14735	Delta and Notch-like epidermal growth factor-related receptor levels	TRUE	reported	17	66222341	APOH	4.9339e-08	0.00920289	Heart failure,strict	TRUE	reported	Heart failure,strict	29672	382509	412181	2	TRUE	7.21538818848103e-05	29.7424609154111	lEZFVe.Delta and Notch-like epidermal growth factor-related receptor levels
rs116287796	T	C	T	C	0.209179	0.0162	0.0213508	0.0219	FALSE	FALSE	FALSE	Protein S100-A12 levels	1	51457442	0.0419	0.699	14742	Protein S100-A12 levels	TRUE	reported	1	50991770	CDKN2C	4.06443e-12	0.0301631	Heart failure,strict	TRUE	reported	Heart failure,strict	29672	382509	412181	2	TRUE	0.000116666341194336	48.0930266846003	lEZFVe.Protein S100-A12 levels
rs12943566	G	A	G	A	-0.0557219	-0.0039	0.658704	0.6505	FALSE	FALSE	FALSE	Protein S100-A12 levels	17	2157774	0.0123	0.751	14735	Protein S100-A12 levels	TRUE	reported	17	2254480	SMG6	6.61241e-09	0.00960642	Heart failure,strict	TRUE	reported	Heart failure,strict	29672	382509	412181	2	TRUE	8.16216320612675e-05	33.6454688794626	lEZFVe.Protein S100-A12 levels
rs2207792	A	G	A	G	-0.0662398	0.0073	0.755329	0.6853	FALSE	FALSE	FALSE	Protein S100-A12 levels	1	61894709	0.0135	0.589	13245	Protein S100-A12 levels	TRUE	reported	1	61429037	NFIA	3.99485e-10	0.0105912	Heart failure,strict	TRUE	reported	Heart failure,strict	29672	382509	412181	2	TRUE	9.4889576019916e-05	39.1152021792637	lEZFVe.Protein S100-A12 levels
rs3176323	C	T	C	T	-0.082853	-0.0135	0.291295	0.3127	FALSE	FALSE	FALSE	Protein S100-A12 levels	6	36646849	0.0127	0.288	14727	Protein S100-A12 levels	TRUE	reported	6	36679072	CDKN1A	4.74898e-16	0.0102064	Heart failure,strict	TRUE	reported	Heart failure,strict	29672	382509	412181	2	TRUE	0.000159850467470108	65.8975395838693	lEZFVe.Protein S100-A12 levels
rs62133081	T	G	T	G	-0.0629417	-0.0045	0.224529	0.1996	FALSE	FALSE	FALSE	Protein S100-A12 levels	2	37231092	0.0146	0.758	14734	Protein S100-A12 levels	TRUE	reported	2	37003949	HEATR5B	1.19994e-08	0.0110429	Heart failure,strict	TRUE	reported	Heart failure,strict	29672	382509	412181	2	TRUE	7.88112945569479e-05	32.4869209154818	lEZFVe.Protein S100-A12 levels
rs6817105	C	T	C	T	0.115199	0.0171	0.144651	0.1342	FALSE	FALSE	FALSE	Protein S100-A12 levels	4	111705768	0.0176	0.331	14743	Protein S100-A12 levels	TRUE	reported	4	110784612	PITX2	2.80737e-19	0.0128341	Heart failure,strict	TRUE	reported	Heart failure,strict	29672	382509	412181	2	TRUE	0.000195431123645128	80.5683506762281	lEZFVe.Protein S100-A12 levels
rs74948679	A	G	A	G	-0.0581324	0.0136	0.272301	0.2694	FALSE	FALSE	FALSE	Protein S100-A12 levels	11	7622750	0.0147	0.355	14295	Protein S100-A12 levels	TRUE	reported	11	7601519	PPFIBP2	4.19093e-08	0.010603	Heart failure,strict	TRUE	reported	Heart failure,strict	29672	382509	412181	2	TRUE	7.29221297686976e-05	30.0591625040809	lEZFVe.Protein S100-A12 levels
rs7680240	C	A	C	A	-0.0524828	0.0183	0.456133	0.4241	FALSE	FALSE	FALSE	Protein S100-A12 levels	4	111764972	0.0119	0.124	14729	Protein S100-A12 levels	TRUE	reported	4	110843816	PITX2	1.2458e-08	0.00921829	Heart failure,strict	TRUE	reported	Heart failure,strict	29672	382509	412181	2	TRUE	7.86341398404223e-05	32.4138899636416	lEZFVe.Protein S100-A12 levels
rs8178844	A	G	A	G	-0.0501896	-0.0004	0.463136	0.5082	FALSE	FALSE	FALSE	Protein S100-A12 levels	17	64218459	0.0117	0.973	14743	Protein S100-A12 levels	TRUE	reported	17	66222341	APOH	4.9339e-08	0.00920289	Heart failure,strict	TRUE	reported	Heart failure,strict	29672	382509	412181	2	TRUE	7.21538818848103e-05	29.7424609154111	lEZFVe.Protein S100-A12 levels
rs116287796	T	C	T	C	0.209179	0.0028	0.0213508	0.0218	FALSE	FALSE	FALSE	Fibroblast growth factor 19 levels	1	51457442	0.042	0.947	14743	Fibroblast growth factor 19 levels	TRUE	reported	1	50991770	CDKN2C	4.06443e-12	0.0301631	Heart failure,strict	TRUE	reported	Heart failure,strict	29672	382509	412181	2	TRUE	0.000116666341194336	48.0930266846003	lEZFVe.Fibroblast growth factor 19 levels
rs12943566	G	A	G	A	-0.0557219	-0.0146	0.658704	0.6505	FALSE	FALSE	FALSE	Fibroblast growth factor 19 levels	17	2157774	0.0123	0.235	14736	Fibroblast growth factor 19 levels	TRUE	reported	17	2254480	SMG6	6.61241e-09	0.00960642	Heart failure,strict	TRUE	reported	Heart failure,strict	29672	382509	412181	2	TRUE	8.16216320612675e-05	33.6454688794626	lEZFVe.Fibroblast growth factor 19 levels
rs2207792	A	G	A	G	-0.0662398	0.0018	0.755329	0.6851	FALSE	FALSE	FALSE	Fibroblast growth factor 19 levels	1	61894709	0.0135	0.894	13246	Fibroblast growth factor 19 levels	TRUE	reported	1	61429037	NFIA	3.99485e-10	0.0105912	Heart failure,strict	TRUE	reported	Heart failure,strict	29672	382509	412181	2	TRUE	9.4889576019916e-05	39.1152021792637	lEZFVe.Fibroblast growth factor 19 levels
rs3176323	C	T	C	T	-0.082853	0.0169	0.291295	0.3126	FALSE	FALSE	FALSE	Fibroblast growth factor 19 levels	6	36646849	0.0127	0.183	14728	Fibroblast growth factor 19 levels	TRUE	reported	6	36679072	CDKN1A	4.74898e-16	0.0102064	Heart failure,strict	TRUE	reported	Heart failure,strict	29672	382509	412181	2	TRUE	0.000159850467470108	65.8975395838693	lEZFVe.Fibroblast growth factor 19 levels
rs62133081	T	G	T	G	-0.0629417	0.001	0.224529	0.1996	FALSE	FALSE	FALSE	Fibroblast growth factor 19 levels	2	37231092	0.0146	0.945	14735	Fibroblast growth factor 19 levels	TRUE	reported	2	37003949	HEATR5B	1.19994e-08	0.0110429	Heart failure,strict	TRUE	reported	Heart failure,strict	29672	382509	412181	2	TRUE	7.88112945569479e-05	32.4869209154818	lEZFVe.Fibroblast growth factor 19 levels
rs6817105	C	T	C	T	0.115199	-0.0291	0.144651	0.134	FALSE	FALSE	FALSE	Fibroblast growth factor 19 levels	4	111705768	0.0176	0.0982	14744	Fibroblast growth factor 19 levels	TRUE	reported	4	110784612	PITX2	2.80737e-19	0.0128341	Heart failure,strict	TRUE	reported	Heart failure,strict	29672	382509	412181	2	TRUE	0.000195431123645128	80.5683506762281	lEZFVe.Fibroblast growth factor 19 levels
rs74948679	A	G	A	G	-0.0581324	-0.001	0.272301	0.2694	FALSE	FALSE	FALSE	Fibroblast growth factor 19 levels	11	7622750	0.0147	0.946	14296	Fibroblast growth factor 19 levels	TRUE	reported	11	7601519	PPFIBP2	4.19093e-08	0.010603	Heart failure,strict	TRUE	reported	Heart failure,strict	29672	382509	412181	2	TRUE	7.29221297686976e-05	30.0591625040809	lEZFVe.Fibroblast growth factor 19 levels
rs7680240	C	A	C	A	-0.0524828	-0.0264	0.456133	0.4241	FALSE	FALSE	FALSE	Fibroblast growth factor 19 levels	4	111764972	0.0119	0.0265	14730	Fibroblast growth factor 19 levels	TRUE	reported	4	110843816	PITX2	1.2458e-08	0.00921829	Heart failure,strict	TRUE	reported	Heart failure,strict	29672	382509	412181	2	TRUE	7.86341398404223e-05	32.4138899636416	lEZFVe.Fibroblast growth factor 19 levels
rs8178844	A	G	A	G	-0.0501896	-0.0229	0.463136	0.5083	FALSE	FALSE	FALSE	Fibroblast growth factor 19 levels	17	64218459	0.0117	0.0503	14744	Fibroblast growth factor 19 levels	TRUE	reported	17	66222341	APOH	4.9339e-08	0.00920289	Heart failure,strict	TRUE	reported	Heart failure,strict	29672	382509	412181	2	TRUE	7.21538818848103e-05	29.7424609154111	lEZFVe.Fibroblast growth factor 19 levels
rs116287796	T	C	T	C	0.209179	-0.0839	0.0213508	0.0218	FALSE	FALSE	FALSE	Fibroblast growth factor 21 levels	1	51457442	0.042	0.0458	14742	Fibroblast growth factor 21 levels	TRUE	reported	1	50991770	CDKN2C	4.06443e-12	0.0301631	Heart failure,strict	TRUE	reported	Heart failure,strict	29672	382509	412181	2	TRUE	0.000116666341194336	48.0930266846003	lEZFVe.Fibroblast growth factor 21 levels
rs12943566	G	A	G	A	-0.0557219	-0.0102	0.658704	0.6505	FALSE	FALSE	FALSE	Fibroblast growth factor 21 levels	17	2157774	0.0123	0.407	14735	Fibroblast growth factor 21 levels	TRUE	reported	17	2254480	SMG6	6.61241e-09	0.00960642	Heart failure,strict	TRUE	reported	Heart failure,strict	29672	382509	412181	2	TRUE	8.16216320612675e-05	33.6454688794626	lEZFVe.Fibroblast growth factor 21 levels
rs2207792	A	G	A	G	-0.0662398	-0.0277	0.755329	0.6855	FALSE	FALSE	FALSE	Fibroblast growth factor 21 levels	1	61894709	0.0135	0.0402	13245	Fibroblast growth factor 21 levels	TRUE	reported	1	61429037	NFIA	3.99485e-10	0.0105912	Heart failure,strict	TRUE	reported	Heart failure,strict	29672	382509	412181	2	TRUE	9.4889576019916e-05	39.1152021792637	lEZFVe.Fibroblast growth factor 21 levels
rs3176323	C	T	C	T	-0.082853	-0.0021	0.291295	0.3126	FALSE	FALSE	FALSE	Fibroblast growth factor 21 levels	6	36646849	0.0127	0.869	14727	Fibroblast growth factor 21 levels	TRUE	reported	6	36679072	CDKN1A	4.74898e-16	0.0102064	Heart failure,strict	TRUE	reported	Heart failure,strict	29672	382509	412181	2	TRUE	0.000159850467470108	65.8975395838693	lEZFVe.Fibroblast growth factor 21 levels
rs62133081	T	G	T	G	-0.0629417	0.0134	0.224529	0.1996	FALSE	FALSE	FALSE	Fibroblast growth factor 21 levels	2	37231092	0.0147	0.362	14734	Fibroblast growth factor 21 levels	TRUE	reported	2	37003949	HEATR5B	1.19994e-08	0.0110429	Heart failure,strict	TRUE	reported	Heart failure,strict	29672	382509	412181	2	TRUE	7.88112945569479e-05	32.4869209154818	lEZFVe.Fibroblast growth factor 21 levels
rs6817105	C	T	C	T	0.115199	-0.0065	0.144651	0.1342	FALSE	FALSE	FALSE	Fibroblast growth factor 21 levels	4	111705768	0.0176	0.712	14743	Fibroblast growth factor 21 levels	TRUE	reported	4	110784612	PITX2	2.80737e-19	0.0128341	Heart failure,strict	TRUE	reported	Heart failure,strict	29672	382509	412181	2	TRUE	0.000195431123645128	80.5683506762281	lEZFVe.Fibroblast growth factor 21 levels
rs74948679	A	G	A	G	-0.0581324	0.0066	0.272301	0.2695	FALSE	FALSE	FALSE	Fibroblast growth factor 21 levels	11	7622750	0.0147	0.653	14295	Fibroblast growth factor 21 levels	TRUE	reported	11	7601519	PPFIBP2	4.19093e-08	0.010603	Heart failure,strict	TRUE	reported	Heart failure,strict	29672	382509	412181	2	TRUE	7.29221297686976e-05	30.0591625040809	lEZFVe.Fibroblast growth factor 21 levels
rs7680240	C	A	C	A	-0.0524828	-0.0076	0.456133	0.4242	FALSE	FALSE	FALSE	Fibroblast growth factor 21 levels	4	111764972	0.0119	0.523	14729	Fibroblast growth factor 21 levels	TRUE	reported	4	110843816	PITX2	1.2458e-08	0.00921829	Heart failure,strict	TRUE	reported	Heart failure,strict	29672	382509	412181	2	TRUE	7.86341398404223e-05	32.4138899636416	lEZFVe.Fibroblast growth factor 21 levels
rs8178844	A	G	A	G	-0.0501896	-0.0246	0.463136	0.5082	FALSE	FALSE	FALSE	Fibroblast growth factor 21 levels	17	64218459	0.0117	0.0355	14743	Fibroblast growth factor 21 levels	TRUE	reported	17	66222341	APOH	4.9339e-08	0.00920289	Heart failure,strict	TRUE	reported	Heart failure,strict	29672	382509	412181	2	TRUE	7.21538818848103e-05	29.7424609154111	lEZFVe.Fibroblast growth factor 21 levels
rs116287796	T	C	T	C	0.209179	0.0316	0.0213508	0.0233	FALSE	FALSE	FALSE	Fibroblast growth factor 23 levels	1	51457442	0.0392	0.42	14734	Fibroblast growth factor 23 levels	TRUE	reported	1	50991770	CDKN2C	4.06443e-12	0.0301631	Heart failure,strict	TRUE	reported	Heart failure,strict	29672	382509	412181	2	TRUE	0.000116666341194336	48.0930266846003	lEZFVe.Fibroblast growth factor 23 levels
rs12943566	G	A	G	A	-0.0557219	-0.0007	0.658704	0.6522	FALSE	FALSE	FALSE	Fibroblast growth factor 23 levels	17	2157774	0.0118	0.953	14727	Fibroblast growth factor 23 levels	TRUE	reported	17	2254480	SMG6	6.61241e-09	0.00960642	Heart failure,strict	TRUE	reported	Heart failure,strict	29672	382509	412181	2	TRUE	8.16216320612675e-05	33.6454688794626	lEZFVe.Fibroblast growth factor 23 levels
rs2207792	A	G	A	G	-0.0662398	5e-04	0.755329	0.6848	FALSE	FALSE	FALSE	Fibroblast growth factor 23 levels	1	61894709	0.0128	0.969	13237	Fibroblast growth factor 23 levels	TRUE	reported	1	61429037	NFIA	3.99485e-10	0.0105912	Heart failure,strict	TRUE	reported	Heart failure,strict	29672	382509	412181	2	TRUE	9.4889576019916e-05	39.1152021792637	lEZFVe.Fibroblast growth factor 23 levels
rs3176323	C	T	C	T	-0.082853	-0.0106	0.291295	0.3126	FALSE	FALSE	FALSE	Fibroblast growth factor 23 levels	6	36646849	0.0122	0.385	14719	Fibroblast growth factor 23 levels	TRUE	reported	6	36679072	CDKN1A	4.74898e-16	0.0102064	Heart failure,strict	TRUE	reported	Heart failure,strict	29672	382509	412181	2	TRUE	0.000159850467470108	65.8975395838693	lEZFVe.Fibroblast growth factor 23 levels
rs62133081	T	G	T	G	-0.0629417	-0.001	0.224529	0.2003	FALSE	FALSE	FALSE	Fibroblast growth factor 23 levels	2	37231092	0.014	0.943	14726	Fibroblast growth factor 23 levels	TRUE	reported	2	37003949	HEATR5B	1.19994e-08	0.0110429	Heart failure,strict	TRUE	reported	Heart failure,strict	29672	382509	412181	2	TRUE	7.88112945569479e-05	32.4869209154818	lEZFVe.Fibroblast growth factor 23 levels
rs6817105	C	T	C	T	0.115199	-0.0118	0.144651	0.1326	FALSE	FALSE	FALSE	Fibroblast growth factor 23 levels	4	111705768	0.017	0.488	14735	Fibroblast growth factor 23 levels	TRUE	reported	4	110784612	PITX2	2.80737e-19	0.0128341	Heart failure,strict	TRUE	reported	Heart failure,strict	29672	382509	412181	2	TRUE	0.000195431123645128	80.5683506762281	lEZFVe.Fibroblast growth factor 23 levels
rs74948679	A	G	A	G	-0.0581324	0.0192	0.272301	0.2692	FALSE	FALSE	FALSE	Fibroblast growth factor 23 levels	11	7622750	0.0147	0.192	14287	Fibroblast growth factor 23 levels	TRUE	reported	11	7601519	PPFIBP2	4.19093e-08	0.010603	Heart failure,strict	TRUE	reported	Heart failure,strict	29672	382509	412181	2	TRUE	7.29221297686976e-05	30.0591625040809	lEZFVe.Fibroblast growth factor 23 levels
rs7680240	C	A	C	A	-0.0524828	-0.0015	0.456133	0.426	FALSE	FALSE	FALSE	Fibroblast growth factor 23 levels	4	111764972	0.0114	0.895	14721	Fibroblast growth factor 23 levels	TRUE	reported	4	110843816	PITX2	1.2458e-08	0.00921829	Heart failure,strict	TRUE	reported	Heart failure,strict	29672	382509	412181	2	TRUE	7.86341398404223e-05	32.4138899636416	lEZFVe.Fibroblast growth factor 23 levels
rs8178844	A	G	A	G	-0.0501896	-0.0086	0.463136	0.5079	FALSE	FALSE	FALSE	Fibroblast growth factor 23 levels	17	64218459	0.0112	0.443	14735	Fibroblast growth factor 23 levels	TRUE	reported	17	66222341	APOH	4.9339e-08	0.00920289	Heart failure,strict	TRUE	reported	Heart failure,strict	29672	382509	412181	2	TRUE	7.21538818848103e-05	29.7424609154111	lEZFVe.Fibroblast growth factor 23 levels
rs116287796	T	C	T	C	0.209179	-0.0432	0.0213508	0.0244	FALSE	FALSE	FALSE	Fibroblast growth factor 5 levels	1	51457442	0.0428	0.313	11788	Fibroblast growth factor 5 levels	TRUE	reported	1	50991770	CDKN2C	4.06443e-12	0.0301631	Heart failure,strict	TRUE	reported	Heart failure,strict	29672	382509	412181	2	TRUE	0.000116666341194336	48.0930266846003	lEZFVe.Fibroblast growth factor 5 levels
rs12943566	G	A	G	A	-0.0557219	0.0087	0.658704	0.6536	FALSE	FALSE	FALSE	Fibroblast growth factor 5 levels	17	2157774	0.013	0.503	11781	Fibroblast growth factor 5 levels	TRUE	reported	17	2254480	SMG6	6.61241e-09	0.00960642	Heart failure,strict	TRUE	reported	Heart failure,strict	29672	382509	412181	2	TRUE	8.16216320612675e-05	33.6454688794626	lEZFVe.Fibroblast growth factor 5 levels
rs2207792	A	G	A	G	-0.0662398	0.0361	0.755329	0.6811	FALSE	FALSE	FALSE	Fibroblast growth factor 5 levels	1	61894709	0.0143	0.0116	10291	Fibroblast growth factor 5 levels	TRUE	reported	1	61429037	NFIA	3.99485e-10	0.0105912	Heart failure,strict	TRUE	reported	Heart failure,strict	29672	382509	412181	2	TRUE	9.4889576019916e-05	39.1152021792637	lEZFVe.Fibroblast growth factor 5 levels
rs3176323	C	T	C	T	-0.082853	3e-04	0.291295	0.3062	FALSE	FALSE	FALSE	Fibroblast growth factor 5 levels	6	36646849	0.0135	0.982	11773	Fibroblast growth factor 5 levels	TRUE	reported	6	36679072	CDKN1A	4.74898e-16	0.0102064	Heart failure,strict	TRUE	reported	Heart failure,strict	29672	382509	412181	2	TRUE	0.000159850467470108	65.8975395838693	lEZFVe.Fibroblast growth factor 5 levels
rs62133081	T	G	T	G	-0.0629417	0.0124	0.224529	0.197	FALSE	FALSE	FALSE	Fibroblast growth factor 5 levels	2	37231092	0.0157	0.43	11780	Fibroblast growth factor 5 levels	TRUE	reported	2	37003949	HEATR5B	1.19994e-08	0.0110429	Heart failure,strict	TRUE	reported	Heart failure,strict	29672	382509	412181	2	TRUE	7.88112945569479e-05	32.4869209154818	lEZFVe.Fibroblast growth factor 5 levels
rs6817105	C	T	C	T	0.115199	-0.0332	0.144651	0.1179	FALSE	FALSE	FALSE	Fibroblast growth factor 5 levels	4	111705768	0.0197	0.0919	11789	Fibroblast growth factor 5 levels	TRUE	reported	4	110784612	PITX2	2.80737e-19	0.0128341	Heart failure,strict	TRUE	reported	Heart failure,strict	29672	382509	412181	2	TRUE	0.000195431123645128	80.5683506762281	lEZFVe.Fibroblast growth factor 5 levels
rs74948679	A	G	A	G	-0.0581324	0.0209	0.272301	0.2746	FALSE	FALSE	FALSE	Fibroblast growth factor 5 levels	11	7622750	0.0163	0.2	11341	Fibroblast growth factor 5 levels	TRUE	reported	11	7601519	PPFIBP2	4.19093e-08	0.010603	Heart failure,strict	TRUE	reported	Heart failure,strict	29672	382509	412181	2	TRUE	7.29221297686976e-05	30.0591625040809	lEZFVe.Fibroblast growth factor 5 levels
rs7680240	C	A	C	A	-0.0524828	0.0037	0.456133	0.4265	FALSE	FALSE	FALSE	Fibroblast growth factor 5 levels	4	111764972	0.0126	0.769	11775	Fibroblast growth factor 5 levels	TRUE	reported	4	110843816	PITX2	1.2458e-08	0.00921829	Heart failure,strict	TRUE	reported	Heart failure,strict	29672	382509	412181	2	TRUE	7.86341398404223e-05	32.4138899636416	lEZFVe.Fibroblast growth factor 5 levels
rs8178844	A	G	A	G	-0.0501896	0.0032	0.463136	0.5042	FALSE	FALSE	FALSE	Fibroblast growth factor 5 levels	17	64218459	0.0124	0.796	11789	Fibroblast growth factor 5 levels	TRUE	reported	17	66222341	APOH	4.9339e-08	0.00920289	Heart failure,strict	TRUE	reported	Heart failure,strict	29672	382509	412181	2	TRUE	7.21538818848103e-05	29.7424609154111	lEZFVe.Fibroblast growth factor 5 levels
rs116287796	T	C	T	C	0.209179	-0.0395	0.0213508	0.0222	FALSE	FALSE	FALSE	Fms-related tyrosine kinase 3 ligand levels	1	51457442	0.0411	0.337	14733	Fms-related tyrosine kinase 3 ligand levels	TRUE	reported	1	50991770	CDKN2C	4.06443e-12	0.0301631	Heart failure,strict	TRUE	reported	Heart failure,strict	29672	382509	412181	2	TRUE	0.000116666341194336	48.0930266846003	lEZFVe.Fms-related tyrosine kinase 3 ligand levels
rs12943566	G	A	G	A	-0.0557219	0.0038	0.658704	0.6509	FALSE	FALSE	FALSE	Fms-related tyrosine kinase 3 ligand levels	17	2157774	0.0121	0.753	14726	Fms-related tyrosine kinase 3 ligand levels	TRUE	reported	17	2254480	SMG6	6.61241e-09	0.00960642	Heart failure,strict	TRUE	reported	Heart failure,strict	29672	382509	412181	2	TRUE	8.16216320612675e-05	33.6454688794626	lEZFVe.Fms-related tyrosine kinase 3 ligand levels
rs2207792	A	G	A	G	-0.0662398	-0.0225	0.755329	0.6858	FALSE	FALSE	FALSE	Fms-related tyrosine kinase 3 ligand levels	1	61894709	0.0133	0.0907	13236	Fms-related tyrosine kinase 3 ligand levels	TRUE	reported	1	61429037	NFIA	3.99485e-10	0.0105912	Heart failure,strict	TRUE	reported	Heart failure,strict	29672	382509	412181	2	TRUE	9.4889576019916e-05	39.1152021792637	lEZFVe.Fms-related tyrosine kinase 3 ligand levels
rs3176323	C	T	C	T	-0.082853	-0.0012	0.291295	0.3125	FALSE	FALSE	FALSE	Fms-related tyrosine kinase 3 ligand levels	6	36646849	0.0125	0.924	14718	Fms-related tyrosine kinase 3 ligand levels	TRUE	reported	6	36679072	CDKN1A	4.74898e-16	0.0102064	Heart failure,strict	TRUE	reported	Heart failure,strict	29672	382509	412181	2	TRUE	0.000159850467470108	65.8975395838693	lEZFVe.Fms-related tyrosine kinase 3 ligand levels
rs62133081	T	G	T	G	-0.0629417	-0.032	0.224529	0.1998	FALSE	FALSE	FALSE	Fms-related tyrosine kinase 3 ligand levels	2	37231092	0.0144	0.0263	14725	Fms-related tyrosine kinase 3 ligand levels	TRUE	reported	2	37003949	HEATR5B	1.19994e-08	0.0110429	Heart failure,strict	TRUE	reported	Heart failure,strict	29672	382509	412181	2	TRUE	7.88112945569479e-05	32.4869209154818	lEZFVe.Fms-related tyrosine kinase 3 ligand levels
rs6817105	C	T	C	T	0.115199	0.013	0.144651	0.1338	FALSE	FALSE	FALSE	Fms-related tyrosine kinase 3 ligand levels	4	111705768	0.0174	0.455	14734	Fms-related tyrosine kinase 3 ligand levels	TRUE	reported	4	110784612	PITX2	2.80737e-19	0.0128341	Heart failure,strict	TRUE	reported	Heart failure,strict	29672	382509	412181	2	TRUE	0.000195431123645128	80.5683506762281	lEZFVe.Fms-related tyrosine kinase 3 ligand levels
rs74948679	A	G	A	G	-0.0581324	-0.0016	0.272301	0.2697	FALSE	FALSE	FALSE	Fms-related tyrosine kinase 3 ligand levels	11	7622750	0.0146	0.913	14286	Fms-related tyrosine kinase 3 ligand levels	TRUE	reported	11	7601519	PPFIBP2	4.19093e-08	0.010603	Heart failure,strict	TRUE	reported	Heart failure,strict	29672	382509	412181	2	TRUE	7.29221297686976e-05	30.0591625040809	lEZFVe.Fms-related tyrosine kinase 3 ligand levels
rs7680240	C	A	C	A	-0.0524828	0.0012	0.456133	0.4248	FALSE	FALSE	FALSE	Fms-related tyrosine kinase 3 ligand levels	4	111764972	0.0117	0.918	14720	Fms-related tyrosine kinase 3 ligand levels	TRUE	reported	4	110843816	PITX2	1.2458e-08	0.00921829	Heart failure,strict	TRUE	reported	Heart failure,strict	29672	382509	412181	2	TRUE	7.86341398404223e-05	32.4138899636416	lEZFVe.Fms-related tyrosine kinase 3 ligand levels
rs8178844	A	G	A	G	-0.0501896	-0.0026	0.463136	0.508	FALSE	FALSE	FALSE	Fms-related tyrosine kinase 3 ligand levels	17	64218459	0.0115	0.821	14734	Fms-related tyrosine kinase 3 ligand levels	TRUE	reported	17	66222341	APOH	4.9339e-08	0.00920289	Heart failure,strict	TRUE	reported	Heart failure,strict	29672	382509	412181	2	TRUE	7.21538818848103e-05	29.7424609154111	lEZFVe.Fms-related tyrosine kinase 3 ligand levels
rs116287796	T	C	T	C	0.209179	-0.0163	0.0213508	0.0228	FALSE	FALSE	FALSE	Glial cell line-derived neurotrophic factor levels	1	51457442	0.0401	0.684	14735	Glial cell line-derived neurotrophic factor levels	TRUE	reported	1	50991770	CDKN2C	4.06443e-12	0.0301631	Heart failure,strict	TRUE	reported	Heart failure,strict	29672	382509	412181	2	TRUE	0.000116666341194336	48.0930266846003	lEZFVe.Glial cell line-derived neurotrophic factor levels
rs12943566	G	A	G	A	-0.0557219	-0.0026	0.658704	0.6517	FALSE	FALSE	FALSE	Glial cell line-derived neurotrophic factor levels	17	2157774	0.012	0.828	14728	Glial cell line-derived neurotrophic factor levels	TRUE	reported	17	2254480	SMG6	6.61241e-09	0.00960642	Heart failure,strict	TRUE	reported	Heart failure,strict	29672	382509	412181	2	TRUE	8.16216320612675e-05	33.6454688794626	lEZFVe.Glial cell line-derived neurotrophic factor levels
rs2207792	A	G	A	G	-0.0662398	0.0084	0.755329	0.6849	FALSE	FALSE	FALSE	Glial cell line-derived neurotrophic factor levels	1	61894709	0.013	0.518	13238	Glial cell line-derived neurotrophic factor levels	TRUE	reported	1	61429037	NFIA	3.99485e-10	0.0105912	Heart failure,strict	TRUE	reported	Heart failure,strict	29672	382509	412181	2	TRUE	9.4889576019916e-05	39.1152021792637	lEZFVe.Glial cell line-derived neurotrophic factor levels
rs3176323	C	T	C	T	-0.082853	-0.0096	0.291295	0.3127	FALSE	FALSE	FALSE	Glial cell line-derived neurotrophic factor levels	6	36646849	0.0124	0.439	14720	Glial cell line-derived neurotrophic factor levels	TRUE	reported	6	36679072	CDKN1A	4.74898e-16	0.0102064	Heart failure,strict	TRUE	reported	Heart failure,strict	29672	382509	412181	2	TRUE	0.000159850467470108	65.8975395838693	lEZFVe.Glial cell line-derived neurotrophic factor levels
rs62133081	T	G	T	G	-0.0629417	-0.0087	0.224529	0.2001	FALSE	FALSE	FALSE	Glial cell line-derived neurotrophic factor levels	2	37231092	0.0142	0.54	14727	Glial cell line-derived neurotrophic factor levels	TRUE	reported	2	37003949	HEATR5B	1.19994e-08	0.0110429	Heart failure,strict	TRUE	reported	Heart failure,strict	29672	382509	412181	2	TRUE	7.88112945569479e-05	32.4869209154818	lEZFVe.Glial cell line-derived neurotrophic factor levels
rs6817105	C	T	C	T	0.115199	-0.0214	0.144651	0.1331	FALSE	FALSE	FALSE	Glial cell line-derived neurotrophic factor levels	4	111705768	0.0172	0.213	14736	Glial cell line-derived neurotrophic factor levels	TRUE	reported	4	110784612	PITX2	2.80737e-19	0.0128341	Heart failure,strict	TRUE	reported	Heart failure,strict	29672	382509	412181	2	TRUE	0.000195431123645128	80.5683506762281	lEZFVe.Glial cell line-derived neurotrophic factor levels
rs74948679	A	G	A	G	-0.0581324	0.0347	0.272301	0.2692	FALSE	FALSE	FALSE	Glial cell line-derived neurotrophic factor levels	11	7622750	0.0146	0.0175	14288	Glial cell line-derived neurotrophic factor levels	TRUE	reported	11	7601519	PPFIBP2	4.19093e-08	0.010603	Heart failure,strict	TRUE	reported	Heart failure,strict	29672	382509	412181	2	TRUE	7.29221297686976e-05	30.0591625040809	lEZFVe.Glial cell line-derived neurotrophic factor levels
rs7680240	C	A	C	A	-0.0524828	-0.0039	0.456133	0.4254	FALSE	FALSE	FALSE	Glial cell line-derived neurotrophic factor levels	4	111764972	0.0116	0.737	14722	Glial cell line-derived neurotrophic factor levels	TRUE	reported	4	110843816	PITX2	1.2458e-08	0.00921829	Heart failure,strict	TRUE	reported	Heart failure,strict	29672	382509	412181	2	TRUE	7.86341398404223e-05	32.4138899636416	lEZFVe.Glial cell line-derived neurotrophic factor levels
rs8178844	A	G	A	G	-0.0501896	0.0111	0.463136	0.508	FALSE	FALSE	FALSE	Glial cell line-derived neurotrophic factor levels	17	64218459	0.0113	0.326	14736	Glial cell line-derived neurotrophic factor levels	TRUE	reported	17	66222341	APOH	4.9339e-08	0.00920289	Heart failure,strict	TRUE	reported	Heart failure,strict	29672	382509	412181	2	TRUE	7.21538818848103e-05	29.7424609154111	lEZFVe.Glial cell line-derived neurotrophic factor levels
rs116287796	T	C	T	C	0.209179	-0.0313	0.0213508	0.0225	FALSE	FALSE	FALSE	Hepatocyte growth factor levels	1	51457442	0.0402	0.436	14733	Hepatocyte growth factor levels	TRUE	reported	1	50991770	CDKN2C	4.06443e-12	0.0301631	Heart failure,strict	TRUE	reported	Heart failure,strict	29672	382509	412181	2	TRUE	0.000116666341194336	48.0930266846003	lEZFVe.Hepatocyte growth factor levels
rs12943566	G	A	G	A	-0.0557219	0.0011	0.658704	0.651	FALSE	FALSE	FALSE	Hepatocyte growth factor levels	17	2157774	0.0119	0.926	14726	Hepatocyte growth factor levels	TRUE	reported	17	2254480	SMG6	6.61241e-09	0.00960642	Heart failure,strict	TRUE	reported	Heart failure,strict	29672	382509	412181	2	TRUE	8.16216320612675e-05	33.6454688794626	lEZFVe.Hepatocyte growth factor levels
rs2207792	A	G	A	G	-0.0662398	-0.0112	0.755329	0.6872	FALSE	FALSE	FALSE	Hepatocyte growth factor levels	1	61894709	0.0131	0.393	13236	Hepatocyte growth factor levels	TRUE	reported	1	61429037	NFIA	3.99485e-10	0.0105912	Heart failure,strict	TRUE	reported	Heart failure,strict	29672	382509	412181	2	TRUE	9.4889576019916e-05	39.1152021792637	lEZFVe.Hepatocyte growth factor levels
rs3176323	C	T	C	T	-0.082853	-0.0046	0.291295	0.312	FALSE	FALSE	FALSE	Hepatocyte growth factor levels	6	36646849	0.0123	0.708	14718	Hepatocyte growth factor levels	TRUE	reported	6	36679072	CDKN1A	4.74898e-16	0.0102064	Heart failure,strict	TRUE	reported	Heart failure,strict	29672	382509	412181	2	TRUE	0.000159850467470108	65.8975395838693	lEZFVe.Hepatocyte growth factor levels
rs62133081	T	G	T	G	-0.0629417	-0.0146	0.224529	0.1993	FALSE	FALSE	FALSE	Hepatocyte growth factor levels	2	37231092	0.0142	0.304	14725	Hepatocyte growth factor levels	TRUE	reported	2	37003949	HEATR5B	1.19994e-08	0.0110429	Heart failure,strict	TRUE	reported	Heart failure,strict	29672	382509	412181	2	TRUE	7.88112945569479e-05	32.4869209154818	lEZFVe.Hepatocyte growth factor levels
rs6817105	C	T	C	T	0.115199	0.0182	0.144651	0.134	FALSE	FALSE	FALSE	Hepatocyte growth factor levels	4	111705768	0.0171	0.287	14734	Hepatocyte growth factor levels	TRUE	reported	4	110784612	PITX2	2.80737e-19	0.0128341	Heart failure,strict	TRUE	reported	Heart failure,strict	29672	382509	412181	2	TRUE	0.000195431123645128	80.5683506762281	lEZFVe.Hepatocyte growth factor levels
rs74948679	A	G	A	G	-0.0581324	0.0083	0.272301	0.2702	FALSE	FALSE	FALSE	Hepatocyte growth factor levels	11	7622750	0.0145	0.567	14286	Hepatocyte growth factor levels	TRUE	reported	11	7601519	PPFIBP2	4.19093e-08	0.010603	Heart failure,strict	TRUE	reported	Heart failure,strict	29672	382509	412181	2	TRUE	7.29221297686976e-05	30.0591625040809	lEZFVe.Hepatocyte growth factor levels
rs7680240	C	A	C	A	-0.0524828	-0.0052	0.456133	0.4254	FALSE	FALSE	FALSE	Hepatocyte growth factor levels	4	111764972	0.0116	0.654	14720	Hepatocyte growth factor levels	TRUE	reported	4	110843816	PITX2	1.2458e-08	0.00921829	Heart failure,strict	TRUE	reported	Heart failure,strict	29672	382509	412181	2	TRUE	7.86341398404223e-05	32.4138899636416	lEZFVe.Hepatocyte growth factor levels
rs8178844	A	G	A	G	-0.0501896	-0.0149	0.463136	0.5073	FALSE	FALSE	FALSE	Hepatocyte growth factor levels	17	64218459	0.0113	0.187	14734	Hepatocyte growth factor levels	TRUE	reported	17	66222341	APOH	4.9339e-08	0.00920289	Heart failure,strict	TRUE	reported	Heart failure,strict	29672	382509	412181	2	TRUE	7.21538818848103e-05	29.7424609154111	lEZFVe.Hepatocyte growth factor levels
rs116287796	T	C	T	C	0.209179	-0.0093	0.0213508	0.024	FALSE	FALSE	FALSE	Interferon gamma levels	1	51457442	0.0442	0.833	11792	Interferon gamma levels	TRUE	reported	1	50991770	CDKN2C	4.06443e-12	0.0301631	Heart failure,strict	TRUE	reported	Heart failure,strict	29672	382509	412181	2	TRUE	0.000116666341194336	48.0930266846003	lEZFVe.Interferon gamma levels
rs12943566	G	A	G	A	-0.0557219	-0.0056	0.658704	0.6532	FALSE	FALSE	FALSE	Interferon gamma levels	17	2157774	0.0133	0.674	11785	Interferon gamma levels	TRUE	reported	17	2254480	SMG6	6.61241e-09	0.00960642	Heart failure,strict	TRUE	reported	Heart failure,strict	29672	382509	412181	2	TRUE	8.16216320612675e-05	33.6454688794626	lEZFVe.Interferon gamma levels
rs2207792	A	G	A	G	-0.0662398	0.0044	0.755329	0.68	FALSE	FALSE	FALSE	Interferon gamma levels	1	61894709	0.0147	0.765	10295	Interferon gamma levels	TRUE	reported	1	61429037	NFIA	3.99485e-10	0.0105912	Heart failure,strict	TRUE	reported	Heart failure,strict	29672	382509	412181	2	TRUE	9.4889576019916e-05	39.1152021792637	lEZFVe.Interferon gamma levels
rs3176323	C	T	C	T	-0.082853	-0.0036	0.291295	0.3062	FALSE	FALSE	FALSE	Interferon gamma levels	6	36646849	0.0138	0.794	11777	Interferon gamma levels	TRUE	reported	6	36679072	CDKN1A	4.74898e-16	0.0102064	Heart failure,strict	TRUE	reported	Heart failure,strict	29672	382509	412181	2	TRUE	0.000159850467470108	65.8975395838693	lEZFVe.Interferon gamma levels
rs62133081	T	G	T	G	-0.0629417	0.0054	0.224529	0.1971	FALSE	FALSE	FALSE	Interferon gamma levels	2	37231092	0.016	0.736	11784	Interferon gamma levels	TRUE	reported	2	37003949	HEATR5B	1.19994e-08	0.0110429	Heart failure,strict	TRUE	reported	Heart failure,strict	29672	382509	412181	2	TRUE	7.88112945569479e-05	32.4869209154818	lEZFVe.Interferon gamma levels
rs6817105	C	T	C	T	0.115199	-0.0125	0.144651	0.1179	FALSE	FALSE	FALSE	Interferon gamma levels	4	111705768	0.0201	0.534	11793	Interferon gamma levels	TRUE	reported	4	110784612	PITX2	2.80737e-19	0.0128341	Heart failure,strict	TRUE	reported	Heart failure,strict	29672	382509	412181	2	TRUE	0.000195431123645128	80.5683506762281	lEZFVe.Interferon gamma levels
rs74948679	A	G	A	G	-0.0581324	0.0084	0.272301	0.2743	FALSE	FALSE	FALSE	Interferon gamma levels	11	7622750	0.0165	0.611	11345	Interferon gamma levels	TRUE	reported	11	7601519	PPFIBP2	4.19093e-08	0.010603	Heart failure,strict	TRUE	reported	Heart failure,strict	29672	382509	412181	2	TRUE	7.29221297686976e-05	30.0591625040809	lEZFVe.Interferon gamma levels
rs7680240	C	A	C	A	-0.0524828	-0.0059	0.456133	0.4259	FALSE	FALSE	FALSE	Interferon gamma levels	4	111764972	0.0129	0.647	11779	Interferon gamma levels	TRUE	reported	4	110843816	PITX2	1.2458e-08	0.00921829	Heart failure,strict	TRUE	reported	Heart failure,strict	29672	382509	412181	2	TRUE	7.86341398404223e-05	32.4138899636416	lEZFVe.Interferon gamma levels
rs8178844	A	G	A	G	-0.0501896	-0.0096	0.463136	0.5046	FALSE	FALSE	FALSE	Interferon gamma levels	17	64218459	0.0126	0.446	11793	Interferon gamma levels	TRUE	reported	17	66222341	APOH	4.9339e-08	0.00920289	Heart failure,strict	TRUE	reported	Heart failure,strict	29672	382509	412181	2	TRUE	7.21538818848103e-05	29.7424609154111	lEZFVe.Interferon gamma levels
rs116287796	T	C	T	C	0.209179	0.0247	0.0213508	0.0222	FALSE	FALSE	FALSE	Interleukin-10 levels	1	51457442	0.0415	0.552	14743	Interleukin-10 levels	TRUE	reported	1	50991770	CDKN2C	4.06443e-12	0.0301631	Heart failure,strict	TRUE	reported	Heart failure,strict	29672	382509	412181	2	TRUE	0.000116666341194336	48.0930266846003	lEZFVe.Interleukin-10 levels
rs12943566	G	A	G	A	-0.0557219	-0.0167	0.658704	0.651	FALSE	FALSE	FALSE	Interleukin-10 levels	17	2157774	0.0122	0.171	14736	Interleukin-10 levels	TRUE	reported	17	2254480	SMG6	6.61241e-09	0.00960642	Heart failure,strict	TRUE	reported	Heart failure,strict	29672	382509	412181	2	TRUE	8.16216320612675e-05	33.6454688794626	lEZFVe.Interleukin-10 levels
rs2207792	A	G	A	G	-0.0662398	-0.0097	0.755329	0.6847	FALSE	FALSE	FALSE	Interleukin-10 levels	1	61894709	0.0134	0.469	13246	Interleukin-10 levels	TRUE	reported	1	61429037	NFIA	3.99485e-10	0.0105912	Heart failure,strict	TRUE	reported	Heart failure,strict	29672	382509	412181	2	TRUE	9.4889576019916e-05	39.1152021792637	lEZFVe.Interleukin-10 levels
rs3176323	C	T	C	T	-0.082853	-0.0015	0.291295	0.3126	FALSE	FALSE	FALSE	Interleukin-10 levels	6	36646849	0.0126	0.905	14728	Interleukin-10 levels	TRUE	reported	6	36679072	CDKN1A	4.74898e-16	0.0102064	Heart failure,strict	TRUE	reported	Heart failure,strict	29672	382509	412181	2	TRUE	0.000159850467470108	65.8975395838693	lEZFVe.Interleukin-10 levels
rs62133081	T	G	T	G	-0.0629417	-0.01	0.224529	0.1999	FALSE	FALSE	FALSE	Interleukin-10 levels	2	37231092	0.0145	0.49	14735	Interleukin-10 levels	TRUE	reported	2	37003949	HEATR5B	1.19994e-08	0.0110429	Heart failure,strict	TRUE	reported	Heart failure,strict	29672	382509	412181	2	TRUE	7.88112945569479e-05	32.4869209154818	lEZFVe.Interleukin-10 levels
rs6817105	C	T	C	T	0.115199	-0.0181	0.144651	0.1335	FALSE	FALSE	FALSE	Interleukin-10 levels	4	111705768	0.0176	0.304	14744	Interleukin-10 levels	TRUE	reported	4	110784612	PITX2	2.80737e-19	0.0128341	Heart failure,strict	TRUE	reported	Heart failure,strict	29672	382509	412181	2	TRUE	0.000195431123645128	80.5683506762281	lEZFVe.Interleukin-10 levels
rs74948679	A	G	A	G	-0.0581324	-0.002	0.272301	0.2693	FALSE	FALSE	FALSE	Interleukin-10 levels	11	7622750	0.0148	0.893	14296	Interleukin-10 levels	TRUE	reported	11	7601519	PPFIBP2	4.19093e-08	0.010603	Heart failure,strict	TRUE	reported	Heart failure,strict	29672	382509	412181	2	TRUE	7.29221297686976e-05	30.0591625040809	lEZFVe.Interleukin-10 levels
rs7680240	C	A	C	A	-0.0524828	-0.0073	0.456133	0.4246	FALSE	FALSE	FALSE	Interleukin-10 levels	4	111764972	0.0118	0.536	14730	Interleukin-10 levels	TRUE	reported	4	110843816	PITX2	1.2458e-08	0.00921829	Heart failure,strict	TRUE	reported	Heart failure,strict	29672	382509	412181	2	TRUE	7.86341398404223e-05	32.4138899636416	lEZFVe.Interleukin-10 levels
rs8178844	A	G	A	G	-0.0501896	-0.0006	0.463136	0.5082	FALSE	FALSE	FALSE	Interleukin-10 levels	17	64218459	0.0116	0.959	14744	Interleukin-10 levels	TRUE	reported	17	66222341	APOH	4.9339e-08	0.00920289	Heart failure,strict	TRUE	reported	Heart failure,strict	29672	382509	412181	2	TRUE	7.21538818848103e-05	29.7424609154111	lEZFVe.Interleukin-10 levels
rs116287796	T	C	T	C	0.209179	-0.0509	0.0213508	0.0233	FALSE	FALSE	FALSE	Interleukin-10 receptor subunit alpha levels	1	51457442	0.0456	0.264	11792	Interleukin-10 receptor subunit alpha levels	TRUE	reported	1	50991770	CDKN2C	4.06443e-12	0.0301631	Heart failure,strict	TRUE	reported	Heart failure,strict	29672	382509	412181	2	TRUE	0.000116666341194336	48.0930266846003	lEZFVe.Interleukin-10 receptor subunit alpha levels
rs12943566	G	A	G	A	-0.0557219	8e-04	0.658704	0.6524	FALSE	FALSE	FALSE	Interleukin-10 receptor subunit alpha levels	17	2157774	0.0136	0.953	11785	Interleukin-10 receptor subunit alpha levels	TRUE	reported	17	2254480	SMG6	6.61241e-09	0.00960642	Heart failure,strict	TRUE	reported	Heart failure,strict	29672	382509	412181	2	TRUE	8.16216320612675e-05	33.6454688794626	lEZFVe.Interleukin-10 receptor subunit alpha levels
rs2207792	A	G	A	G	-0.0662398	-0.0074	0.755329	0.6797	FALSE	FALSE	FALSE	Interleukin-10 receptor subunit alpha levels	1	61894709	0.015	0.622	10295	Interleukin-10 receptor subunit alpha levels	TRUE	reported	1	61429037	NFIA	3.99485e-10	0.0105912	Heart failure,strict	TRUE	reported	Heart failure,strict	29672	382509	412181	2	TRUE	9.4889576019916e-05	39.1152021792637	lEZFVe.Interleukin-10 receptor subunit alpha levels
rs3176323	C	T	C	T	-0.082853	-0.0112	0.291295	0.3063	FALSE	FALSE	FALSE	Interleukin-10 receptor subunit alpha levels	6	36646849	0.0141	0.427	11777	Interleukin-10 receptor subunit alpha levels	TRUE	reported	6	36679072	CDKN1A	4.74898e-16	0.0102064	Heart failure,strict	TRUE	reported	Heart failure,strict	29672	382509	412181	2	TRUE	0.000159850467470108	65.8975395838693	lEZFVe.Interleukin-10 receptor subunit alpha levels
rs62133081	T	G	T	G	-0.0629417	0.002	0.224529	0.1966	FALSE	FALSE	FALSE	Interleukin-10 receptor subunit alpha levels	2	37231092	0.0163	0.902	11784	Interleukin-10 receptor subunit alpha levels	TRUE	reported	2	37003949	HEATR5B	1.19994e-08	0.0110429	Heart failure,strict	TRUE	reported	Heart failure,strict	29672	382509	412181	2	TRUE	7.88112945569479e-05	32.4869209154818	lEZFVe.Interleukin-10 receptor subunit alpha levels
rs6817105	C	T	C	T	0.115199	-0.0342	0.144651	0.1184	FALSE	FALSE	FALSE	Interleukin-10 receptor subunit alpha levels	4	111705768	0.0205	0.0953	11793	Interleukin-10 receptor subunit alpha levels	TRUE	reported	4	110784612	PITX2	2.80737e-19	0.0128341	Heart failure,strict	TRUE	reported	Heart failure,strict	29672	382509	412181	2	TRUE	0.000195431123645128	80.5683506762281	lEZFVe.Interleukin-10 receptor subunit alpha levels
rs74948679	A	G	A	G	-0.0581324	0.0095	0.272301	0.2742	FALSE	FALSE	FALSE	Interleukin-10 receptor subunit alpha levels	11	7622750	0.0165	0.565	11345	Interleukin-10 receptor subunit alpha levels	TRUE	reported	11	7601519	PPFIBP2	4.19093e-08	0.010603	Heart failure,strict	TRUE	reported	Heart failure,strict	29672	382509	412181	2	TRUE	7.29221297686976e-05	30.0591625040809	lEZFVe.Interleukin-10 receptor subunit alpha levels
rs7680240	C	A	C	A	-0.0524828	-0.0153	0.456133	0.4248	FALSE	FALSE	FALSE	Interleukin-10 receptor subunit alpha levels	4	111764972	0.0131	0.243	11779	Interleukin-10 receptor subunit alpha levels	TRUE	reported	4	110843816	PITX2	1.2458e-08	0.00921829	Heart failure,strict	TRUE	reported	Heart failure,strict	29672	382509	412181	2	TRUE	7.86341398404223e-05	32.4138899636416	lEZFVe.Interleukin-10 receptor subunit alpha levels
rs8178844	A	G	A	G	-0.0501896	-0.0171	0.463136	0.5049	FALSE	FALSE	FALSE	Interleukin-10 receptor subunit alpha levels	17	64218459	0.0129	0.185	11793	Interleukin-10 receptor subunit alpha levels	TRUE	reported	17	66222341	APOH	4.9339e-08	0.00920289	Heart failure,strict	TRUE	reported	Heart failure,strict	29672	382509	412181	2	TRUE	7.21538818848103e-05	29.7424609154111	lEZFVe.Interleukin-10 receptor subunit alpha levels
rs116287796	T	C	T	C	0.209179	-0.0069	0.0213508	0.0233	FALSE	FALSE	FALSE	Interleukin-10 receptor subunit beta levels	1	51457442	0.0393	0.861	14733	Interleukin-10 receptor subunit beta levels	TRUE	reported	1	50991770	CDKN2C	4.06443e-12	0.0301631	Heart failure,strict	TRUE	reported	Heart failure,strict	29672	382509	412181	2	TRUE	0.000116666341194336	48.0930266846003	lEZFVe.Interleukin-10 receptor subunit beta levels
rs12943566	G	A	G	A	-0.0557219	-0.0047	0.658704	0.6522	FALSE	FALSE	FALSE	Interleukin-10 receptor subunit beta levels	17	2157774	0.0118	0.69	14726	Interleukin-10 receptor subunit beta levels	TRUE	reported	17	2254480	SMG6	6.61241e-09	0.00960642	Heart failure,strict	TRUE	reported	Heart failure,strict	29672	382509	412181	2	TRUE	8.16216320612675e-05	33.6454688794626	lEZFVe.Interleukin-10 receptor subunit beta levels
rs2207792	A	G	A	G	-0.0662398	-0.0365	0.755329	0.6846	FALSE	FALSE	FALSE	Interleukin-10 receptor subunit beta levels	1	61894709	0.0129	0.00466	13236	Interleukin-10 receptor subunit beta levels	TRUE	reported	1	61429037	NFIA	3.99485e-10	0.0105912	Heart failure,strict	TRUE	reported	Heart failure,strict	29672	382509	412181	2	TRUE	9.4889576019916e-05	39.1152021792637	lEZFVe.Interleukin-10 receptor subunit beta levels
rs3176323	C	T	C	T	-0.082853	0.0123	0.291295	0.3126	FALSE	FALSE	FALSE	Interleukin-10 receptor subunit beta levels	6	36646849	0.0122	0.313	14718	Interleukin-10 receptor subunit beta levels	TRUE	reported	6	36679072	CDKN1A	4.74898e-16	0.0102064	Heart failure,strict	TRUE	reported	Heart failure,strict	29672	382509	412181	2	TRUE	0.000159850467470108	65.8975395838693	lEZFVe.Interleukin-10 receptor subunit beta levels
rs62133081	T	G	T	G	-0.0629417	-0.0051	0.224529	0.2004	FALSE	FALSE	FALSE	Interleukin-10 receptor subunit beta levels	2	37231092	0.014	0.716	14725	Interleukin-10 receptor subunit beta levels	TRUE	reported	2	37003949	HEATR5B	1.19994e-08	0.0110429	Heart failure,strict	TRUE	reported	Heart failure,strict	29672	382509	412181	2	TRUE	7.88112945569479e-05	32.4869209154818	lEZFVe.Interleukin-10 receptor subunit beta levels
rs6817105	C	T	C	T	0.115199	-0.0102	0.144651	0.1325	FALSE	FALSE	FALSE	Interleukin-10 receptor subunit beta levels	4	111705768	0.0171	0.551	14734	Interleukin-10 receptor subunit beta levels	TRUE	reported	4	110784612	PITX2	2.80737e-19	0.0128341	Heart failure,strict	TRUE	reported	Heart failure,strict	29672	382509	412181	2	TRUE	0.000195431123645128	80.5683506762281	lEZFVe.Interleukin-10 receptor subunit beta levels
rs74948679	A	G	A	G	-0.0581324	0.0211	0.272301	0.269	FALSE	FALSE	FALSE	Interleukin-10 receptor subunit beta levels	11	7622750	0.0147	0.151	14286	Interleukin-10 receptor subunit beta levels	TRUE	reported	11	7601519	PPFIBP2	4.19093e-08	0.010603	Heart failure,strict	TRUE	reported	Heart failure,strict	29672	382509	412181	2	TRUE	7.29221297686976e-05	30.0591625040809	lEZFVe.Interleukin-10 receptor subunit beta levels
rs7680240	C	A	C	A	-0.0524828	-0.008	0.456133	0.4259	FALSE	FALSE	FALSE	Interleukin-10 receptor subunit beta levels	4	111764972	0.0114	0.483	14720	Interleukin-10 receptor subunit beta levels	TRUE	reported	4	110843816	PITX2	1.2458e-08	0.00921829	Heart failure,strict	TRUE	reported	Heart failure,strict	29672	382509	412181	2	TRUE	7.86341398404223e-05	32.4138899636416	lEZFVe.Interleukin-10 receptor subunit beta levels
rs8178844	A	G	A	G	-0.0501896	-0.0211	0.463136	0.5079	FALSE	FALSE	FALSE	Interleukin-10 receptor subunit beta levels	17	64218459	0.0112	0.0596	14734	Interleukin-10 receptor subunit beta levels	TRUE	reported	17	66222341	APOH	4.9339e-08	0.00920289	Heart failure,strict	TRUE	reported	Heart failure,strict	29672	382509	412181	2	TRUE	7.21538818848103e-05	29.7424609154111	lEZFVe.Interleukin-10 receptor subunit beta levels
rs116287796	T	C	T	C	0.209179	-0.0168	0.0213508	0.022	FALSE	FALSE	FALSE	Interleukin-12 subunit beta levels	1	51457442	0.0414	0.685	14734	Interleukin-12 subunit beta levels	TRUE	reported	1	50991770	CDKN2C	4.06443e-12	0.0301631	Heart failure,strict	TRUE	reported	Heart failure,strict	29672	382509	412181	2	TRUE	0.000116666341194336	48.0930266846003	lEZFVe.Interleukin-12 subunit beta levels
rs12943566	G	A	G	A	-0.0557219	-0.0099	0.658704	0.6508	FALSE	FALSE	FALSE	Interleukin-12 subunit beta levels	17	2157774	0.0122	0.417	14727	Interleukin-12 subunit beta levels	TRUE	reported	17	2254480	SMG6	6.61241e-09	0.00960642	Heart failure,strict	TRUE	reported	Heart failure,strict	29672	382509	412181	2	TRUE	8.16216320612675e-05	33.6454688794626	lEZFVe.Interleukin-12 subunit beta levels
rs2207792	A	G	A	G	-0.0662398	-0.0294	0.755329	0.6848	FALSE	FALSE	FALSE	Interleukin-12 subunit beta levels	1	61894709	0.0133	0.0271	13237	Interleukin-12 subunit beta levels	TRUE	reported	1	61429037	NFIA	3.99485e-10	0.0105912	Heart failure,strict	TRUE	reported	Heart failure,strict	29672	382509	412181	2	TRUE	9.4889576019916e-05	39.1152021792637	lEZFVe.Interleukin-12 subunit beta levels
rs3176323	C	T	C	T	-0.082853	-0.0213	0.291295	0.3131	FALSE	FALSE	FALSE	Interleukin-12 subunit beta levels	6	36646849	0.0126	0.0909	14719	Interleukin-12 subunit beta levels	TRUE	reported	6	36679072	CDKN1A	4.74898e-16	0.0102064	Heart failure,strict	TRUE	reported	Heart failure,strict	29672	382509	412181	2	TRUE	0.000159850467470108	65.8975395838693	lEZFVe.Interleukin-12 subunit beta levels
rs62133081	T	G	T	G	-0.0629417	-0.0234	0.224529	0.2	FALSE	FALSE	FALSE	Interleukin-12 subunit beta levels	2	37231092	0.0145	0.107	14726	Interleukin-12 subunit beta levels	TRUE	reported	2	37003949	HEATR5B	1.19994e-08	0.0110429	Heart failure,strict	TRUE	reported	Heart failure,strict	29672	382509	412181	2	TRUE	7.88112945569479e-05	32.4869209154818	lEZFVe.Interleukin-12 subunit beta levels
rs6817105	C	T	C	T	0.115199	-0.0365	0.144651	0.1343	FALSE	FALSE	FALSE	Interleukin-12 subunit beta levels	4	111705768	0.0175	0.037	14735	Interleukin-12 subunit beta levels	TRUE	reported	4	110784612	PITX2	2.80737e-19	0.0128341	Heart failure,strict	TRUE	reported	Heart failure,strict	29672	382509	412181	2	TRUE	0.000195431123645128	80.5683506762281	lEZFVe.Interleukin-12 subunit beta levels
rs74948679	A	G	A	G	-0.0581324	0.0205	0.272301	0.269	FALSE	FALSE	FALSE	Interleukin-12 subunit beta levels	11	7622750	0.0147	0.163	14287	Interleukin-12 subunit beta levels	TRUE	reported	11	7601519	PPFIBP2	4.19093e-08	0.010603	Heart failure,strict	TRUE	reported	Heart failure,strict	29672	382509	412181	2	TRUE	7.29221297686976e-05	30.0591625040809	lEZFVe.Interleukin-12 subunit beta levels
rs7680240	C	A	C	A	-0.0524828	6e-04	0.456133	0.4244	FALSE	FALSE	FALSE	Interleukin-12 subunit beta levels	4	111764972	0.0118	0.959	14721	Interleukin-12 subunit beta levels	TRUE	reported	4	110843816	PITX2	1.2458e-08	0.00921829	Heart failure,strict	TRUE	reported	Heart failure,strict	29672	382509	412181	2	TRUE	7.86341398404223e-05	32.4138899636416	lEZFVe.Interleukin-12 subunit beta levels
rs8178844	A	G	A	G	-0.0501896	0.0041	0.463136	0.5086	FALSE	FALSE	FALSE	Interleukin-12 subunit beta levels	17	64218459	0.0116	0.724	14735	Interleukin-12 subunit beta levels	TRUE	reported	17	66222341	APOH	4.9339e-08	0.00920289	Heart failure,strict	TRUE	reported	Heart failure,strict	29672	382509	412181	2	TRUE	7.21538818848103e-05	29.7424609154111	lEZFVe.Interleukin-12 subunit beta levels
rs116287796	T	C	T	C	0.209179	-0.0246	0.0213508	0.0232	FALSE	FALSE	FALSE	Interleukin-13 levels	1	51457442	0.0457	0.59	11791	Interleukin-13 levels	TRUE	reported	1	50991770	CDKN2C	4.06443e-12	0.0301631	Heart failure,strict	TRUE	reported	Heart failure,strict	29672	382509	412181	2	TRUE	0.000116666341194336	48.0930266846003	lEZFVe.Interleukin-13 levels
rs12943566	G	A	G	A	-0.0557219	0.0101	0.658704	0.6524	FALSE	FALSE	FALSE	Interleukin-13 levels	17	2157774	0.0136	0.458	11784	Interleukin-13 levels	TRUE	reported	17	2254480	SMG6	6.61241e-09	0.00960642	Heart failure,strict	TRUE	reported	Heart failure,strict	29672	382509	412181	2	TRUE	8.16216320612675e-05	33.6454688794626	lEZFVe.Interleukin-13 levels
rs2207792	A	G	A	G	-0.0662398	0.012	0.755329	0.6797	FALSE	FALSE	FALSE	Interleukin-13 levels	1	61894709	0.015	0.424	10294	Interleukin-13 levels	TRUE	reported	1	61429037	NFIA	3.99485e-10	0.0105912	Heart failure,strict	TRUE	reported	Heart failure,strict	29672	382509	412181	2	TRUE	9.4889576019916e-05	39.1152021792637	lEZFVe.Interleukin-13 levels
rs3176323	C	T	C	T	-0.082853	-0.0064	0.291295	0.3061	FALSE	FALSE	FALSE	Interleukin-13 levels	6	36646849	0.0141	0.65	11776	Interleukin-13 levels	TRUE	reported	6	36679072	CDKN1A	4.74898e-16	0.0102064	Heart failure,strict	TRUE	reported	Heart failure,strict	29672	382509	412181	2	TRUE	0.000159850467470108	65.8975395838693	lEZFVe.Interleukin-13 levels
rs62133081	T	G	T	G	-0.0629417	0.006	0.224529	0.197	FALSE	FALSE	FALSE	Interleukin-13 levels	2	37231092	0.0163	0.713	11783	Interleukin-13 levels	TRUE	reported	2	37003949	HEATR5B	1.19994e-08	0.0110429	Heart failure,strict	TRUE	reported	Heart failure,strict	29672	382509	412181	2	TRUE	7.88112945569479e-05	32.4869209154818	lEZFVe.Interleukin-13 levels
rs6817105	C	T	C	T	0.115199	-0.0199	0.144651	0.1185	FALSE	FALSE	FALSE	Interleukin-13 levels	4	111705768	0.0205	0.332	11792	Interleukin-13 levels	TRUE	reported	4	110784612	PITX2	2.80737e-19	0.0128341	Heart failure,strict	TRUE	reported	Heart failure,strict	29672	382509	412181	2	TRUE	0.000195431123645128	80.5683506762281	lEZFVe.Interleukin-13 levels
rs74948679	A	G	A	G	-0.0581324	-0.0095	0.272301	0.2743	FALSE	FALSE	FALSE	Interleukin-13 levels	11	7622750	0.0165	0.565	11344	Interleukin-13 levels	TRUE	reported	11	7601519	PPFIBP2	4.19093e-08	0.010603	Heart failure,strict	TRUE	reported	Heart failure,strict	29672	382509	412181	2	TRUE	7.29221297686976e-05	30.0591625040809	lEZFVe.Interleukin-13 levels
rs7680240	C	A	C	A	-0.0524828	0.0069	0.456133	0.425	FALSE	FALSE	FALSE	Interleukin-13 levels	4	111764972	0.0131	0.598	11778	Interleukin-13 levels	TRUE	reported	4	110843816	PITX2	1.2458e-08	0.00921829	Heart failure,strict	TRUE	reported	Heart failure,strict	29672	382509	412181	2	TRUE	7.86341398404223e-05	32.4138899636416	lEZFVe.Interleukin-13 levels
rs8178844	A	G	A	G	-0.0501896	-0.0221	0.463136	0.5046	FALSE	FALSE	FALSE	Interleukin-13 levels	17	64218459	0.0129	0.0867	11792	Interleukin-13 levels	TRUE	reported	17	66222341	APOH	4.9339e-08	0.00920289	Heart failure,strict	TRUE	reported	Heart failure,strict	29672	382509	412181	2	TRUE	7.21538818848103e-05	29.7424609154111	lEZFVe.Interleukin-13 levels
rs116287796	T	C	T	C	0.209179	0.0027	0.0213508	0.0245	FALSE	FALSE	FALSE	Interleukin-15 receptor subunit alpha levels	1	51457442	0.0429	0.95	11791	Interleukin-15 receptor subunit alpha levels	TRUE	reported	1	50991770	CDKN2C	4.06443e-12	0.0301631	Heart failure,strict	TRUE	reported	Heart failure,strict	29672	382509	412181	2	TRUE	0.000116666341194336	48.0930266846003	lEZFVe.Interleukin-15 receptor subunit alpha levels
rs12943566	G	A	G	A	-0.0557219	-0.0192	0.658704	0.6538	FALSE	FALSE	FALSE	Interleukin-15 receptor subunit alpha levels	17	2157774	0.0131	0.143	11784	Interleukin-15 receptor subunit alpha levels	TRUE	reported	17	2254480	SMG6	6.61241e-09	0.00960642	Heart failure,strict	TRUE	reported	Heart failure,strict	29672	382509	412181	2	TRUE	8.16216320612675e-05	33.6454688794626	lEZFVe.Interleukin-15 receptor subunit alpha levels
rs2207792	A	G	A	G	-0.0662398	-0.0009	0.755329	0.6806	FALSE	FALSE	FALSE	Interleukin-15 receptor subunit alpha levels	1	61894709	0.0143	0.95	10294	Interleukin-15 receptor subunit alpha levels	TRUE	reported	1	61429037	NFIA	3.99485e-10	0.0105912	Heart failure,strict	TRUE	reported	Heart failure,strict	29672	382509	412181	2	TRUE	9.4889576019916e-05	39.1152021792637	lEZFVe.Interleukin-15 receptor subunit alpha levels
rs3176323	C	T	C	T	-0.082853	-0.0107	0.291295	0.3064	FALSE	FALSE	FALSE	Interleukin-15 receptor subunit alpha levels	6	36646849	0.0136	0.431	11776	Interleukin-15 receptor subunit alpha levels	TRUE	reported	6	36679072	CDKN1A	4.74898e-16	0.0102064	Heart failure,strict	TRUE	reported	Heart failure,strict	29672	382509	412181	2	TRUE	0.000159850467470108	65.8975395838693	lEZFVe.Interleukin-15 receptor subunit alpha levels
rs62133081	T	G	T	G	-0.0629417	-0.0193	0.224529	0.197	FALSE	FALSE	FALSE	Interleukin-15 receptor subunit alpha levels	2	37231092	0.0157	0.219	11783	Interleukin-15 receptor subunit alpha levels	TRUE	reported	2	37003949	HEATR5B	1.19994e-08	0.0110429	Heart failure,strict	TRUE	reported	Heart failure,strict	29672	382509	412181	2	TRUE	7.88112945569479e-05	32.4869209154818	lEZFVe.Interleukin-15 receptor subunit alpha levels
rs6817105	C	T	C	T	0.115199	-0.0327	0.144651	0.1176	FALSE	FALSE	FALSE	Interleukin-15 receptor subunit alpha levels	4	111705768	0.0198	0.0986	11792	Interleukin-15 receptor subunit alpha levels	TRUE	reported	4	110784612	PITX2	2.80737e-19	0.0128341	Heart failure,strict	TRUE	reported	Heart failure,strict	29672	382509	412181	2	TRUE	0.000195431123645128	80.5683506762281	lEZFVe.Interleukin-15 receptor subunit alpha levels
rs74948679	A	G	A	G	-0.0581324	-0.0161	0.272301	0.2745	FALSE	FALSE	FALSE	Interleukin-15 receptor subunit alpha levels	11	7622750	0.0164	0.326	11344	Interleukin-15 receptor subunit alpha levels	TRUE	reported	11	7601519	PPFIBP2	4.19093e-08	0.010603	Heart failure,strict	TRUE	reported	Heart failure,strict	29672	382509	412181	2	TRUE	7.29221297686976e-05	30.0591625040809	lEZFVe.Interleukin-15 receptor subunit alpha levels
rs7680240	C	A	C	A	-0.0524828	0.0011	0.456133	0.4266	FALSE	FALSE	FALSE	Interleukin-15 receptor subunit alpha levels	4	111764972	0.0127	0.931	11778	Interleukin-15 receptor subunit alpha levels	TRUE	reported	4	110843816	PITX2	1.2458e-08	0.00921829	Heart failure,strict	TRUE	reported	Heart failure,strict	29672	382509	412181	2	TRUE	7.86341398404223e-05	32.4138899636416	lEZFVe.Interleukin-15 receptor subunit alpha levels
rs8178844	A	G	A	G	-0.0501896	-0.0009	0.463136	0.5045	FALSE	FALSE	FALSE	Interleukin-15 receptor subunit alpha levels	17	64218459	0.0124	0.942	11792	Interleukin-15 receptor subunit alpha levels	TRUE	reported	17	66222341	APOH	4.9339e-08	0.00920289	Heart failure,strict	TRUE	reported	Heart failure,strict	29672	382509	412181	2	TRUE	7.21538818848103e-05	29.7424609154111	lEZFVe.Interleukin-15 receptor subunit alpha levels
rs116287796	T	C	T	C	0.209179	0.0163	0.0213508	0.0232	FALSE	FALSE	FALSE	Interleukin-17A levels	1	51457442	0.0457	0.721	11783	Interleukin-17A levels	TRUE	reported	1	50991770	CDKN2C	4.06443e-12	0.0301631	Heart failure,strict	TRUE	reported	Heart failure,strict	29672	382509	412181	2	TRUE	0.000116666341194336	48.0930266846003	lEZFVe.Interleukin-17A levels
rs12943566	G	A	G	A	-0.0557219	-0.026	0.658704	0.6524	FALSE	FALSE	FALSE	Interleukin-17A levels	17	2157774	0.0135	0.0541	11776	Interleukin-17A levels	TRUE	reported	17	2254480	SMG6	6.61241e-09	0.00960642	Heart failure,strict	TRUE	reported	Heart failure,strict	29672	382509	412181	2	TRUE	8.16216320612675e-05	33.6454688794626	lEZFVe.Interleukin-17A levels
rs2207792	A	G	A	G	-0.0662398	-0.0102	0.755329	0.6799	FALSE	FALSE	FALSE	Interleukin-17A levels	1	61894709	0.015	0.497	10286	Interleukin-17A levels	TRUE	reported	1	61429037	NFIA	3.99485e-10	0.0105912	Heart failure,strict	TRUE	reported	Heart failure,strict	29672	382509	412181	2	TRUE	9.4889576019916e-05	39.1152021792637	lEZFVe.Interleukin-17A levels
rs3176323	C	T	C	T	-0.082853	-0.0141	0.291295	0.3062	FALSE	FALSE	FALSE	Interleukin-17A levels	6	36646849	0.0141	0.317	11768	Interleukin-17A levels	TRUE	reported	6	36679072	CDKN1A	4.74898e-16	0.0102064	Heart failure,strict	TRUE	reported	Heart failure,strict	29672	382509	412181	2	TRUE	0.000159850467470108	65.8975395838693	lEZFVe.Interleukin-17A levels
rs62133081	T	G	T	G	-0.0629417	-0.0131	0.224529	0.1968	FALSE	FALSE	FALSE	Interleukin-17A levels	2	37231092	0.0163	0.422	11775	Interleukin-17A levels	TRUE	reported	2	37003949	HEATR5B	1.19994e-08	0.0110429	Heart failure,strict	TRUE	reported	Heart failure,strict	29672	382509	412181	2	TRUE	7.88112945569479e-05	32.4869209154818	lEZFVe.Interleukin-17A levels
rs6817105	C	T	C	T	0.115199	-0.0277	0.144651	0.1184	FALSE	FALSE	FALSE	Interleukin-17A levels	4	111705768	0.0204	0.175	11784	Interleukin-17A levels	TRUE	reported	4	110784612	PITX2	2.80737e-19	0.0128341	Heart failure,strict	TRUE	reported	Heart failure,strict	29672	382509	412181	2	TRUE	0.000195431123645128	80.5683506762281	lEZFVe.Interleukin-17A levels
rs74948679	A	G	A	G	-0.0581324	-0.0118	0.272301	0.2743	FALSE	FALSE	FALSE	Interleukin-17A levels	11	7622750	0.0164	0.472	11336	Interleukin-17A levels	TRUE	reported	11	7601519	PPFIBP2	4.19093e-08	0.010603	Heart failure,strict	TRUE	reported	Heart failure,strict	29672	382509	412181	2	TRUE	7.29221297686976e-05	30.0591625040809	lEZFVe.Interleukin-17A levels
rs7680240	C	A	C	A	-0.0524828	-0.0097	0.456133	0.425	FALSE	FALSE	FALSE	Interleukin-17A levels	4	111764972	0.0131	0.459	11770	Interleukin-17A levels	TRUE	reported	4	110843816	PITX2	1.2458e-08	0.00921829	Heart failure,strict	TRUE	reported	Heart failure,strict	29672	382509	412181	2	TRUE	7.86341398404223e-05	32.4138899636416	lEZFVe.Interleukin-17A levels
rs8178844	A	G	A	G	-0.0501896	-0.0085	0.463136	0.5046	FALSE	FALSE	FALSE	Interleukin-17A levels	17	64218459	0.0129	0.51	11784	Interleukin-17A levels	TRUE	reported	17	66222341	APOH	4.9339e-08	0.00920289	Heart failure,strict	TRUE	reported	Heart failure,strict	29672	382509	412181	2	TRUE	7.21538818848103e-05	29.7424609154111	lEZFVe.Interleukin-17A levels
rs116287796	T	C	T	C	0.209179	0.0011	0.0213508	0.0232	FALSE	FALSE	FALSE	Interleukin-17C levels	1	51457442	0.0455	0.981	11792	Interleukin-17C levels	TRUE	reported	1	50991770	CDKN2C	4.06443e-12	0.0301631	Heart failure,strict	TRUE	reported	Heart failure,strict	29672	382509	412181	2	TRUE	0.000116666341194336	48.0930266846003	lEZFVe.Interleukin-17C levels
rs12943566	G	A	G	A	-0.0557219	-0.0179	0.658704	0.6523	FALSE	FALSE	FALSE	Interleukin-17C levels	17	2157774	0.0135	0.185	11785	Interleukin-17C levels	TRUE	reported	17	2254480	SMG6	6.61241e-09	0.00960642	Heart failure,strict	TRUE	reported	Heart failure,strict	29672	382509	412181	2	TRUE	8.16216320612675e-05	33.6454688794626	lEZFVe.Interleukin-17C levels
rs2207792	A	G	A	G	-0.0662398	0.0074	0.755329	0.6802	FALSE	FALSE	FALSE	Interleukin-17C levels	1	61894709	0.015	0.622	10295	Interleukin-17C levels	TRUE	reported	1	61429037	NFIA	3.99485e-10	0.0105912	Heart failure,strict	TRUE	reported	Heart failure,strict	29672	382509	412181	2	TRUE	9.4889576019916e-05	39.1152021792637	lEZFVe.Interleukin-17C levels
rs3176323	C	T	C	T	-0.082853	-0.0233	0.291295	0.3063	FALSE	FALSE	FALSE	Interleukin-17C levels	6	36646849	0.0141	0.0984	11777	Interleukin-17C levels	TRUE	reported	6	36679072	CDKN1A	4.74898e-16	0.0102064	Heart failure,strict	TRUE	reported	Heart failure,strict	29672	382509	412181	2	TRUE	0.000159850467470108	65.8975395838693	lEZFVe.Interleukin-17C levels
rs62133081	T	G	T	G	-0.0629417	0.0039	0.224529	0.1965	FALSE	FALSE	FALSE	Interleukin-17C levels	2	37231092	0.0163	0.811	11784	Interleukin-17C levels	TRUE	reported	2	37003949	HEATR5B	1.19994e-08	0.0110429	Heart failure,strict	TRUE	reported	Heart failure,strict	29672	382509	412181	2	TRUE	7.88112945569479e-05	32.4869209154818	lEZFVe.Interleukin-17C levels
rs6817105	C	T	C	T	0.115199	-0.0276	0.144651	0.1187	FALSE	FALSE	FALSE	Interleukin-17C levels	4	111705768	0.0204	0.176	11793	Interleukin-17C levels	TRUE	reported	4	110784612	PITX2	2.80737e-19	0.0128341	Heart failure,strict	TRUE	reported	Heart failure,strict	29672	382509	412181	2	TRUE	0.000195431123645128	80.5683506762281	lEZFVe.Interleukin-17C levels
rs74948679	A	G	A	G	-0.0581324	0.0052	0.272301	0.2744	FALSE	FALSE	FALSE	Interleukin-17C levels	11	7622750	0.0164	0.751	11345	Interleukin-17C levels	TRUE	reported	11	7601519	PPFIBP2	4.19093e-08	0.010603	Heart failure,strict	TRUE	reported	Heart failure,strict	29672	382509	412181	2	TRUE	7.29221297686976e-05	30.0591625040809	lEZFVe.Interleukin-17C levels
rs7680240	C	A	C	A	-0.0524828	0.016	0.456133	0.4249	FALSE	FALSE	FALSE	Interleukin-17C levels	4	111764972	0.0131	0.222	11779	Interleukin-17C levels	TRUE	reported	4	110843816	PITX2	1.2458e-08	0.00921829	Heart failure,strict	TRUE	reported	Heart failure,strict	29672	382509	412181	2	TRUE	7.86341398404223e-05	32.4138899636416	lEZFVe.Interleukin-17C levels
rs8178844	A	G	A	G	-0.0501896	-0.0061	0.463136	0.5047	FALSE	FALSE	FALSE	Interleukin-17C levels	17	64218459	0.0129	0.636	11793	Interleukin-17C levels	TRUE	reported	17	66222341	APOH	4.9339e-08	0.00920289	Heart failure,strict	TRUE	reported	Heart failure,strict	29672	382509	412181	2	TRUE	7.21538818848103e-05	29.7424609154111	lEZFVe.Interleukin-17C levels
rs116287796	T	C	T	C	0.209179	-0.0088	0.0213508	0.0223	FALSE	FALSE	FALSE	Interleukin-18 levels	1	51457442	0.0411	0.83	14743	Interleukin-18 levels	TRUE	reported	1	50991770	CDKN2C	4.06443e-12	0.0301631	Heart failure,strict	TRUE	reported	Heart failure,strict	29672	382509	412181	2	TRUE	0.000116666341194336	48.0930266846003	lEZFVe.Interleukin-18 levels
rs12943566	G	A	G	A	-0.0557219	-0.0109	0.658704	0.651	FALSE	FALSE	FALSE	Interleukin-18 levels	17	2157774	0.0122	0.372	14736	Interleukin-18 levels	TRUE	reported	17	2254480	SMG6	6.61241e-09	0.00960642	Heart failure,strict	TRUE	reported	Heart failure,strict	29672	382509	412181	2	TRUE	8.16216320612675e-05	33.6454688794626	lEZFVe.Interleukin-18 levels
rs2207792	A	G	A	G	-0.0662398	-0.0068	0.755329	0.6848	FALSE	FALSE	FALSE	Interleukin-18 levels	1	61894709	0.0133	0.609	13246	Interleukin-18 levels	TRUE	reported	1	61429037	NFIA	3.99485e-10	0.0105912	Heart failure,strict	TRUE	reported	Heart failure,strict	29672	382509	412181	2	TRUE	9.4889576019916e-05	39.1152021792637	lEZFVe.Interleukin-18 levels
rs3176323	C	T	C	T	-0.082853	-0.007	0.291295	0.3127	FALSE	FALSE	FALSE	Interleukin-18 levels	6	36646849	0.0126	0.579	14728	Interleukin-18 levels	TRUE	reported	6	36679072	CDKN1A	4.74898e-16	0.0102064	Heart failure,strict	TRUE	reported	Heart failure,strict	29672	382509	412181	2	TRUE	0.000159850467470108	65.8975395838693	lEZFVe.Interleukin-18 levels
rs62133081	T	G	T	G	-0.0629417	-0.0334	0.224529	0.1997	FALSE	FALSE	FALSE	Interleukin-18 levels	2	37231092	0.0145	0.0213	14735	Interleukin-18 levels	TRUE	reported	2	37003949	HEATR5B	1.19994e-08	0.0110429	Heart failure,strict	TRUE	reported	Heart failure,strict	29672	382509	412181	2	TRUE	7.88112945569479e-05	32.4869209154818	lEZFVe.Interleukin-18 levels
rs6817105	C	T	C	T	0.115199	-0.0084	0.144651	0.1334	FALSE	FALSE	FALSE	Interleukin-18 levels	4	111705768	0.0175	0.631	14744	Interleukin-18 levels	TRUE	reported	4	110784612	PITX2	2.80737e-19	0.0128341	Heart failure,strict	TRUE	reported	Heart failure,strict	29672	382509	412181	2	TRUE	0.000195431123645128	80.5683506762281	lEZFVe.Interleukin-18 levels
rs74948679	A	G	A	G	-0.0581324	0.0099	0.272301	0.2692	FALSE	FALSE	FALSE	Interleukin-18 levels	11	7622750	0.0147	0.501	14296	Interleukin-18 levels	TRUE	reported	11	7601519	PPFIBP2	4.19093e-08	0.010603	Heart failure,strict	TRUE	reported	Heart failure,strict	29672	382509	412181	2	TRUE	7.29221297686976e-05	30.0591625040809	lEZFVe.Interleukin-18 levels
rs7680240	C	A	C	A	-0.0524828	-0.0101	0.456133	0.4246	FALSE	FALSE	FALSE	Interleukin-18 levels	4	111764972	0.0118	0.392	14730	Interleukin-18 levels	TRUE	reported	4	110843816	PITX2	1.2458e-08	0.00921829	Heart failure,strict	TRUE	reported	Heart failure,strict	29672	382509	412181	2	TRUE	7.86341398404223e-05	32.4138899636416	lEZFVe.Interleukin-18 levels
rs8178844	A	G	A	G	-0.0501896	0.0102	0.463136	0.5083	FALSE	FALSE	FALSE	Interleukin-18 levels	17	64218459	0.0116	0.379	14744	Interleukin-18 levels	TRUE	reported	17	66222341	APOH	4.9339e-08	0.00920289	Heart failure,strict	TRUE	reported	Heart failure,strict	29672	382509	412181	2	TRUE	7.21538818848103e-05	29.7424609154111	lEZFVe.Interleukin-18 levels
rs116287796	T	C	T	C	0.209179	-0.0815	0.0213508	0.0225	FALSE	FALSE	FALSE	interleukin-18 receptor 1 levels	1	51457442	0.0409	0.0463	14742	interleukin-18 receptor 1 levels	TRUE	reported	1	50991770	CDKN2C	4.06443e-12	0.0301631	Heart failure,strict	TRUE	reported	Heart failure,strict	29672	382509	412181	2	TRUE	0.000116666341194336	48.0930266846003	lEZFVe.interleukin-18 receptor 1 levels
rs12943566	G	A	G	A	-0.0557219	-0.0127	0.658704	0.6513	FALSE	FALSE	FALSE	interleukin-18 receptor 1 levels	17	2157774	0.0121	0.294	14735	interleukin-18 receptor 1 levels	TRUE	reported	17	2254480	SMG6	6.61241e-09	0.00960642	Heart failure,strict	TRUE	reported	Heart failure,strict	29672	382509	412181	2	TRUE	8.16216320612675e-05	33.6454688794626	lEZFVe.interleukin-18 receptor 1 levels
rs2207792	A	G	A	G	-0.0662398	-0.0171	0.755329	0.6849	FALSE	FALSE	FALSE	interleukin-18 receptor 1 levels	1	61894709	0.0133	0.199	13245	interleukin-18 receptor 1 levels	TRUE	reported	1	61429037	NFIA	3.99485e-10	0.0105912	Heart failure,strict	TRUE	reported	Heart failure,strict	29672	382509	412181	2	TRUE	9.4889576019916e-05	39.1152021792637	lEZFVe.interleukin-18 receptor 1 levels
rs3176323	C	T	C	T	-0.082853	-0.002	0.291295	0.3127	FALSE	FALSE	FALSE	interleukin-18 receptor 1 levels	6	36646849	0.0126	0.874	14727	interleukin-18 receptor 1 levels	TRUE	reported	6	36679072	CDKN1A	4.74898e-16	0.0102064	Heart failure,strict	TRUE	reported	Heart failure,strict	29672	382509	412181	2	TRUE	0.000159850467470108	65.8975395838693	lEZFVe.interleukin-18 receptor 1 levels
rs62133081	T	G	T	G	-0.0629417	0.0109	0.224529	0.1999	FALSE	FALSE	FALSE	interleukin-18 receptor 1 levels	2	37231092	0.0144	0.449	14734	interleukin-18 receptor 1 levels	TRUE	reported	2	37003949	HEATR5B	1.19994e-08	0.0110429	Heart failure,strict	TRUE	reported	Heart failure,strict	29672	382509	412181	2	TRUE	7.88112945569479e-05	32.4869209154818	lEZFVe.interleukin-18 receptor 1 levels
rs6817105	C	T	C	T	0.115199	-0.0019	0.144651	0.1333	FALSE	FALSE	FALSE	interleukin-18 receptor 1 levels	4	111705768	0.0174	0.913	14743	interleukin-18 receptor 1 levels	TRUE	reported	4	110784612	PITX2	2.80737e-19	0.0128341	Heart failure,strict	TRUE	reported	Heart failure,strict	29672	382509	412181	2	TRUE	0.000195431123645128	80.5683506762281	lEZFVe.interleukin-18 receptor 1 levels
rs74948679	A	G	A	G	-0.0581324	0.014	0.272301	0.2693	FALSE	FALSE	FALSE	interleukin-18 receptor 1 levels	11	7622750	0.0147	0.341	14295	interleukin-18 receptor 1 levels	TRUE	reported	11	7601519	PPFIBP2	4.19093e-08	0.010603	Heart failure,strict	TRUE	reported	Heart failure,strict	29672	382509	412181	2	TRUE	7.29221297686976e-05	30.0591625040809	lEZFVe.interleukin-18 receptor 1 levels
rs7680240	C	A	C	A	-0.0524828	-0.0234	0.456133	0.4249	FALSE	FALSE	FALSE	interleukin-18 receptor 1 levels	4	111764972	0.0117	0.0455	14729	interleukin-18 receptor 1 levels	TRUE	reported	4	110843816	PITX2	1.2458e-08	0.00921829	Heart failure,strict	TRUE	reported	Heart failure,strict	29672	382509	412181	2	TRUE	7.86341398404223e-05	32.4138899636416	lEZFVe.interleukin-18 receptor 1 levels
rs8178844	A	G	A	G	-0.0501896	-0.0315	0.463136	0.5082	FALSE	FALSE	FALSE	interleukin-18 receptor 1 levels	17	64218459	0.0115	0.00616	14743	interleukin-18 receptor 1 levels	TRUE	reported	17	66222341	APOH	4.9339e-08	0.00920289	Heart failure,strict	TRUE	reported	Heart failure,strict	29672	382509	412181	2	TRUE	7.21538818848103e-05	29.7424609154111	lEZFVe.interleukin-18 receptor 1 levels
rs116287796	T	C	T	C	0.209179	2e-04	0.0213508	0.0235	FALSE	FALSE	FALSE	Interleukin-1-alpha levels	1	51457442	0.0454	0.996	11787	Interleukin-1-alpha levels	TRUE	reported	1	50991770	CDKN2C	4.06443e-12	0.0301631	Heart failure,strict	TRUE	reported	Heart failure,strict	29672	382509	412181	2	TRUE	0.000116666341194336	48.0930266846003	lEZFVe.Interleukin-1-alpha levels
rs12943566	G	A	G	A	-0.0557219	0.0145	0.658704	0.6527	FALSE	FALSE	FALSE	Interleukin-1-alpha levels	17	2157774	0.0135	0.283	11780	Interleukin-1-alpha levels	TRUE	reported	17	2254480	SMG6	6.61241e-09	0.00960642	Heart failure,strict	TRUE	reported	Heart failure,strict	29672	382509	412181	2	TRUE	8.16216320612675e-05	33.6454688794626	lEZFVe.Interleukin-1-alpha levels
rs2207792	A	G	A	G	-0.0662398	-0.009	0.755329	0.6796	FALSE	FALSE	FALSE	Interleukin-1-alpha levels	1	61894709	0.015	0.549	10290	Interleukin-1-alpha levels	TRUE	reported	1	61429037	NFIA	3.99485e-10	0.0105912	Heart failure,strict	TRUE	reported	Heart failure,strict	29672	382509	412181	2	TRUE	9.4889576019916e-05	39.1152021792637	lEZFVe.Interleukin-1-alpha levels
rs3176323	C	T	C	T	-0.082853	0.0125	0.291295	0.3063	FALSE	FALSE	FALSE	Interleukin-1-alpha levels	6	36646849	0.0141	0.375	11772	Interleukin-1-alpha levels	TRUE	reported	6	36679072	CDKN1A	4.74898e-16	0.0102064	Heart failure,strict	TRUE	reported	Heart failure,strict	29672	382509	412181	2	TRUE	0.000159850467470108	65.8975395838693	lEZFVe.Interleukin-1-alpha levels
rs62133081	T	G	T	G	-0.0629417	-0.0071	0.224529	0.1968	FALSE	FALSE	FALSE	Interleukin-1-alpha levels	2	37231092	0.0163	0.663	11779	Interleukin-1-alpha levels	TRUE	reported	2	37003949	HEATR5B	1.19994e-08	0.0110429	Heart failure,strict	TRUE	reported	Heart failure,strict	29672	382509	412181	2	TRUE	7.88112945569479e-05	32.4869209154818	lEZFVe.Interleukin-1-alpha levels
rs6817105	C	T	C	T	0.115199	0.0227	0.144651	0.1181	FALSE	FALSE	FALSE	Interleukin-1-alpha levels	4	111705768	0.0205	0.268	11788	Interleukin-1-alpha levels	TRUE	reported	4	110784612	PITX2	2.80737e-19	0.0128341	Heart failure,strict	TRUE	reported	Heart failure,strict	29672	382509	412181	2	TRUE	0.000195431123645128	80.5683506762281	lEZFVe.Interleukin-1-alpha levels
rs74948679	A	G	A	G	-0.0581324	-0.0056	0.272301	0.2743	FALSE	FALSE	FALSE	Interleukin-1-alpha levels	11	7622750	0.0165	0.734	11340	Interleukin-1-alpha levels	TRUE	reported	11	7601519	PPFIBP2	4.19093e-08	0.010603	Heart failure,strict	TRUE	reported	Heart failure,strict	29672	382509	412181	2	TRUE	7.29221297686976e-05	30.0591625040809	lEZFVe.Interleukin-1-alpha levels
rs7680240	C	A	C	A	-0.0524828	0.0071	0.456133	0.4251	FALSE	FALSE	FALSE	Interleukin-1-alpha levels	4	111764972	0.0131	0.588	11774	Interleukin-1-alpha levels	TRUE	reported	4	110843816	PITX2	1.2458e-08	0.00921829	Heart failure,strict	TRUE	reported	Heart failure,strict	29672	382509	412181	2	TRUE	7.86341398404223e-05	32.4138899636416	lEZFVe.Interleukin-1-alpha levels
rs8178844	A	G	A	G	-0.0501896	-0.0131	0.463136	0.5048	FALSE	FALSE	FALSE	Interleukin-1-alpha levels	17	64218459	0.0129	0.31	11788	Interleukin-1-alpha levels	TRUE	reported	17	66222341	APOH	4.9339e-08	0.00920289	Heart failure,strict	TRUE	reported	Heart failure,strict	29672	382509	412181	2	TRUE	7.21538818848103e-05	29.7424609154111	lEZFVe.Interleukin-1-alpha levels
rs116287796	T	C	T	C	0.209179	-0.0051	0.0213508	0.0236	FALSE	FALSE	FALSE	Interleukin-2 levels	1	51457442	0.045	0.91	11788	Interleukin-2 levels	TRUE	reported	1	50991770	CDKN2C	4.06443e-12	0.0301631	Heart failure,strict	TRUE	reported	Heart failure,strict	29672	382509	412181	2	TRUE	0.000116666341194336	48.0930266846003	lEZFVe.Interleukin-2 levels
rs12943566	G	A	G	A	-0.0557219	-0.0088	0.658704	0.6528	FALSE	FALSE	FALSE	Interleukin-2 levels	17	2157774	0.0135	0.514	11781	Interleukin-2 levels	TRUE	reported	17	2254480	SMG6	6.61241e-09	0.00960642	Heart failure,strict	TRUE	reported	Heart failure,strict	29672	382509	412181	2	TRUE	8.16216320612675e-05	33.6454688794626	lEZFVe.Interleukin-2 levels
rs2207792	A	G	A	G	-0.0662398	-0.0018	0.755329	0.6797	FALSE	FALSE	FALSE	Interleukin-2 levels	1	61894709	0.0149	0.904	10291	Interleukin-2 levels	TRUE	reported	1	61429037	NFIA	3.99485e-10	0.0105912	Heart failure,strict	TRUE	reported	Heart failure,strict	29672	382509	412181	2	TRUE	9.4889576019916e-05	39.1152021792637	lEZFVe.Interleukin-2 levels
rs3176323	C	T	C	T	-0.082853	0.0012	0.291295	0.3062	FALSE	FALSE	FALSE	Interleukin-2 levels	6	36646849	0.014	0.932	11773	Interleukin-2 levels	TRUE	reported	6	36679072	CDKN1A	4.74898e-16	0.0102064	Heart failure,strict	TRUE	reported	Heart failure,strict	29672	382509	412181	2	TRUE	0.000159850467470108	65.8975395838693	lEZFVe.Interleukin-2 levels
rs62133081	T	G	T	G	-0.0629417	-0.005	0.224529	0.197	FALSE	FALSE	FALSE	Interleukin-2 levels	2	37231092	0.0162	0.758	11780	Interleukin-2 levels	TRUE	reported	2	37003949	HEATR5B	1.19994e-08	0.0110429	Heart failure,strict	TRUE	reported	Heart failure,strict	29672	382509	412181	2	TRUE	7.88112945569479e-05	32.4869209154818	lEZFVe.Interleukin-2 levels
rs6817105	C	T	C	T	0.115199	-0.0047	0.144651	0.1181	FALSE	FALSE	FALSE	Interleukin-2 levels	4	111705768	0.0203	0.817	11789	Interleukin-2 levels	TRUE	reported	4	110784612	PITX2	2.80737e-19	0.0128341	Heart failure,strict	TRUE	reported	Heart failure,strict	29672	382509	412181	2	TRUE	0.000195431123645128	80.5683506762281	lEZFVe.Interleukin-2 levels
rs74948679	A	G	A	G	-0.0581324	-0.0081	0.272301	0.2743	FALSE	FALSE	FALSE	Interleukin-2 levels	11	7622750	0.0165	0.623	11341	Interleukin-2 levels	TRUE	reported	11	7601519	PPFIBP2	4.19093e-08	0.010603	Heart failure,strict	TRUE	reported	Heart failure,strict	29672	382509	412181	2	TRUE	7.29221297686976e-05	30.0591625040809	lEZFVe.Interleukin-2 levels
rs7680240	C	A	C	A	-0.0524828	-0.0197	0.456133	0.4253	FALSE	FALSE	FALSE	Interleukin-2 levels	4	111764972	0.013	0.13	11775	Interleukin-2 levels	TRUE	reported	4	110843816	PITX2	1.2458e-08	0.00921829	Heart failure,strict	TRUE	reported	Heart failure,strict	29672	382509	412181	2	TRUE	7.86341398404223e-05	32.4138899636416	lEZFVe.Interleukin-2 levels
rs8178844	A	G	A	G	-0.0501896	-0.009	0.463136	0.5048	FALSE	FALSE	FALSE	Interleukin-2 levels	17	64218459	0.0128	0.482	11789	Interleukin-2 levels	TRUE	reported	17	66222341	APOH	4.9339e-08	0.00920289	Heart failure,strict	TRUE	reported	Heart failure,strict	29672	382509	412181	2	TRUE	7.21538818848103e-05	29.7424609154111	lEZFVe.Interleukin-2 levels
rs116287796	T	C	T	C	0.209179	-0.0216	0.0213508	0.024	FALSE	FALSE	FALSE	Interleukin-20 levels	1	51457442	0.0442	0.625	11783	Interleukin-20 levels	TRUE	reported	1	50991770	CDKN2C	4.06443e-12	0.0301631	Heart failure,strict	TRUE	reported	Heart failure,strict	29672	382509	412181	2	TRUE	0.000116666341194336	48.0930266846003	lEZFVe.Interleukin-20 levels
rs12943566	G	A	G	A	-0.0557219	-0.0126	0.658704	0.6533	FALSE	FALSE	FALSE	Interleukin-20 levels	17	2157774	0.0133	0.343	11776	Interleukin-20 levels	TRUE	reported	17	2254480	SMG6	6.61241e-09	0.00960642	Heart failure,strict	TRUE	reported	Heart failure,strict	29672	382509	412181	2	TRUE	8.16216320612675e-05	33.6454688794626	lEZFVe.Interleukin-20 levels
rs2207792	A	G	A	G	-0.0662398	-0.0131	0.755329	0.6796	FALSE	FALSE	FALSE	Interleukin-20 levels	1	61894709	0.0147	0.373	10286	Interleukin-20 levels	TRUE	reported	1	61429037	NFIA	3.99485e-10	0.0105912	Heart failure,strict	TRUE	reported	Heart failure,strict	29672	382509	412181	2	TRUE	9.4889576019916e-05	39.1152021792637	lEZFVe.Interleukin-20 levels
rs3176323	C	T	C	T	-0.082853	-0.0114	0.291295	0.3063	FALSE	FALSE	FALSE	Interleukin-20 levels	6	36646849	0.0138	0.409	11768	Interleukin-20 levels	TRUE	reported	6	36679072	CDKN1A	4.74898e-16	0.0102064	Heart failure,strict	TRUE	reported	Heart failure,strict	29672	382509	412181	2	TRUE	0.000159850467470108	65.8975395838693	lEZFVe.Interleukin-20 levels
rs62133081	T	G	T	G	-0.0629417	-0.0021	0.224529	0.1972	FALSE	FALSE	FALSE	Interleukin-20 levels	2	37231092	0.016	0.896	11775	Interleukin-20 levels	TRUE	reported	2	37003949	HEATR5B	1.19994e-08	0.0110429	Heart failure,strict	TRUE	reported	Heart failure,strict	29672	382509	412181	2	TRUE	7.88112945569479e-05	32.4869209154818	lEZFVe.Interleukin-20 levels
rs6817105	C	T	C	T	0.115199	-0.0171	0.144651	0.1177	FALSE	FALSE	FALSE	Interleukin-20 levels	4	111705768	0.0202	0.397	11784	Interleukin-20 levels	TRUE	reported	4	110784612	PITX2	2.80737e-19	0.0128341	Heart failure,strict	TRUE	reported	Heart failure,strict	29672	382509	412181	2	TRUE	0.000195431123645128	80.5683506762281	lEZFVe.Interleukin-20 levels
rs74948679	A	G	A	G	-0.0581324	-0.0291	0.272301	0.2742	FALSE	FALSE	FALSE	Interleukin-20 levels	11	7622750	0.0165	0.0778	11336	Interleukin-20 levels	TRUE	reported	11	7601519	PPFIBP2	4.19093e-08	0.010603	Heart failure,strict	TRUE	reported	Heart failure,strict	29672	382509	412181	2	TRUE	7.29221297686976e-05	30.0591625040809	lEZFVe.Interleukin-20 levels
rs7680240	C	A	C	A	-0.0524828	0.0055	0.456133	0.4259	FALSE	FALSE	FALSE	Interleukin-20 levels	4	111764972	0.0129	0.67	11770	Interleukin-20 levels	TRUE	reported	4	110843816	PITX2	1.2458e-08	0.00921829	Heart failure,strict	TRUE	reported	Heart failure,strict	29672	382509	412181	2	TRUE	7.86341398404223e-05	32.4138899636416	lEZFVe.Interleukin-20 levels
rs8178844	A	G	A	G	-0.0501896	-0.0199	0.463136	0.5047	FALSE	FALSE	FALSE	Interleukin-20 levels	17	64218459	0.0126	0.114	11784	Interleukin-20 levels	TRUE	reported	17	66222341	APOH	4.9339e-08	0.00920289	Heart failure,strict	TRUE	reported	Heart failure,strict	29672	382509	412181	2	TRUE	7.21538818848103e-05	29.7424609154111	lEZFVe.Interleukin-20 levels
rs116287796	T	C	T	C	0.209179	-0.0175	0.0213508	0.0231	FALSE	FALSE	FALSE	Interleukin-20 receptor subunit alpha levels	1	51457442	0.0461	0.704	11791	Interleukin-20 receptor subunit alpha levels	TRUE	reported	1	50991770	CDKN2C	4.06443e-12	0.0301631	Heart failure,strict	TRUE	reported	Heart failure,strict	29672	382509	412181	2	TRUE	0.000116666341194336	48.0930266846003	lEZFVe.Interleukin-20 receptor subunit alpha levels
rs12943566	G	A	G	A	-0.0557219	-0.0073	0.658704	0.6523	FALSE	FALSE	FALSE	Interleukin-20 receptor subunit alpha levels	17	2157774	0.0136	0.591	11784	Interleukin-20 receptor subunit alpha levels	TRUE	reported	17	2254480	SMG6	6.61241e-09	0.00960642	Heart failure,strict	TRUE	reported	Heart failure,strict	29672	382509	412181	2	TRUE	8.16216320612675e-05	33.6454688794626	lEZFVe.Interleukin-20 receptor subunit alpha levels
rs2207792	A	G	A	G	-0.0662398	-0.0035	0.755329	0.6795	FALSE	FALSE	FALSE	Interleukin-20 receptor subunit alpha levels	1	61894709	0.0151	0.817	10294	Interleukin-20 receptor subunit alpha levels	TRUE	reported	1	61429037	NFIA	3.99485e-10	0.0105912	Heart failure,strict	TRUE	reported	Heart failure,strict	29672	382509	412181	2	TRUE	9.4889576019916e-05	39.1152021792637	lEZFVe.Interleukin-20 receptor subunit alpha levels
rs3176323	C	T	C	T	-0.082853	-0.0064	0.291295	0.3063	FALSE	FALSE	FALSE	Interleukin-20 receptor subunit alpha levels	6	36646849	0.0142	0.652	11776	Interleukin-20 receptor subunit alpha levels	TRUE	reported	6	36679072	CDKN1A	4.74898e-16	0.0102064	Heart failure,strict	TRUE	reported	Heart failure,strict	29672	382509	412181	2	TRUE	0.000159850467470108	65.8975395838693	lEZFVe.Interleukin-20 receptor subunit alpha levels
rs62133081	T	G	T	G	-0.0629417	-0.0169	0.224529	0.1967	FALSE	FALSE	FALSE	Interleukin-20 receptor subunit alpha levels	2	37231092	0.0164	0.303	11783	Interleukin-20 receptor subunit alpha levels	TRUE	reported	2	37003949	HEATR5B	1.19994e-08	0.0110429	Heart failure,strict	TRUE	reported	Heart failure,strict	29672	382509	412181	2	TRUE	7.88112945569479e-05	32.4869209154818	lEZFVe.Interleukin-20 receptor subunit alpha levels
rs6817105	C	T	C	T	0.115199	-0.041	0.144651	0.1185	FALSE	FALSE	FALSE	Interleukin-20 receptor subunit alpha levels	4	111705768	0.0206	0.0466	11792	Interleukin-20 receptor subunit alpha levels	TRUE	reported	4	110784612	PITX2	2.80737e-19	0.0128341	Heart failure,strict	TRUE	reported	Heart failure,strict	29672	382509	412181	2	TRUE	0.000195431123645128	80.5683506762281	lEZFVe.Interleukin-20 receptor subunit alpha levels
rs74948679	A	G	A	G	-0.0581324	0.0136	0.272301	0.2742	FALSE	FALSE	FALSE	Interleukin-20 receptor subunit alpha levels	11	7622750	0.0165	0.41	11344	Interleukin-20 receptor subunit alpha levels	TRUE	reported	11	7601519	PPFIBP2	4.19093e-08	0.010603	Heart failure,strict	TRUE	reported	Heart failure,strict	29672	382509	412181	2	TRUE	7.29221297686976e-05	30.0591625040809	lEZFVe.Interleukin-20 receptor subunit alpha levels
rs7680240	C	A	C	A	-0.0524828	0.0083	0.456133	0.4246	FALSE	FALSE	FALSE	Interleukin-20 receptor subunit alpha levels	4	111764972	0.0132	0.529	11778	Interleukin-20 receptor subunit alpha levels	TRUE	reported	4	110843816	PITX2	1.2458e-08	0.00921829	Heart failure,strict	TRUE	reported	Heart failure,strict	29672	382509	412181	2	TRUE	7.86341398404223e-05	32.4138899636416	lEZFVe.Interleukin-20 receptor subunit alpha levels
rs8178844	A	G	A	G	-0.0501896	-0.0084	0.463136	0.505	FALSE	FALSE	FALSE	Interleukin-20 receptor subunit alpha levels	17	64218459	0.013	0.518	11792	Interleukin-20 receptor subunit alpha levels	TRUE	reported	17	66222341	APOH	4.9339e-08	0.00920289	Heart failure,strict	TRUE	reported	Heart failure,strict	29672	382509	412181	2	TRUE	7.21538818848103e-05	29.7424609154111	lEZFVe.Interleukin-20 receptor subunit alpha levels
rs116287796	T	C	T	C	0.209179	-0.0339	0.0213508	0.0226	FALSE	FALSE	FALSE	Interleukin-22 receptor subunit alpha-1 levels	1	51457442	0.0472	0.473	11792	Interleukin-22 receptor subunit alpha-1 levels	TRUE	reported	1	50991770	CDKN2C	4.06443e-12	0.0301631	Heart failure,strict	TRUE	reported	Heart failure,strict	29672	382509	412181	2	TRUE	0.000116666341194336	48.0930266846003	lEZFVe.Interleukin-22 receptor subunit alpha-1 levels
rs12943566	G	A	G	A	-0.0557219	0.0151	0.658704	0.6517	FALSE	FALSE	FALSE	Interleukin-22 receptor subunit alpha-1 levels	17	2157774	0.0138	0.274	11785	Interleukin-22 receptor subunit alpha-1 levels	TRUE	reported	17	2254480	SMG6	6.61241e-09	0.00960642	Heart failure,strict	TRUE	reported	Heart failure,strict	29672	382509	412181	2	TRUE	8.16216320612675e-05	33.6454688794626	lEZFVe.Interleukin-22 receptor subunit alpha-1 levels
rs2207792	A	G	A	G	-0.0662398	-0.0304	0.755329	0.6792	FALSE	FALSE	FALSE	Interleukin-22 receptor subunit alpha-1 levels	1	61894709	0.0154	0.0484	10295	Interleukin-22 receptor subunit alpha-1 levels	TRUE	reported	1	61429037	NFIA	3.99485e-10	0.0105912	Heart failure,strict	TRUE	reported	Heart failure,strict	29672	382509	412181	2	TRUE	9.4889576019916e-05	39.1152021792637	lEZFVe.Interleukin-22 receptor subunit alpha-1 levels
rs3176323	C	T	C	T	-0.082853	0.0077	0.291295	0.3062	FALSE	FALSE	FALSE	Interleukin-22 receptor subunit alpha-1 levels	6	36646849	0.0144	0.593	11777	Interleukin-22 receptor subunit alpha-1 levels	TRUE	reported	6	36679072	CDKN1A	4.74898e-16	0.0102064	Heart failure,strict	TRUE	reported	Heart failure,strict	29672	382509	412181	2	TRUE	0.000159850467470108	65.8975395838693	lEZFVe.Interleukin-22 receptor subunit alpha-1 levels
rs62133081	T	G	T	G	-0.0629417	0.0276	0.224529	0.1965	FALSE	FALSE	FALSE	Interleukin-22 receptor subunit alpha-1 levels	2	37231092	0.0166	0.0964	11784	Interleukin-22 receptor subunit alpha-1 levels	TRUE	reported	2	37003949	HEATR5B	1.19994e-08	0.0110429	Heart failure,strict	TRUE	reported	Heart failure,strict	29672	382509	412181	2	TRUE	7.88112945569479e-05	32.4869209154818	lEZFVe.Interleukin-22 receptor subunit alpha-1 levels
rs6817105	C	T	C	T	0.115199	-0.0289	0.144651	0.1189	FALSE	FALSE	FALSE	Interleukin-22 receptor subunit alpha-1 levels	4	111705768	0.0208	0.165	11793	Interleukin-22 receptor subunit alpha-1 levels	TRUE	reported	4	110784612	PITX2	2.80737e-19	0.0128341	Heart failure,strict	TRUE	reported	Heart failure,strict	29672	382509	412181	2	TRUE	0.000195431123645128	80.5683506762281	lEZFVe.Interleukin-22 receptor subunit alpha-1 levels
rs74948679	A	G	A	G	-0.0581324	-0.0022	0.272301	0.2741	FALSE	FALSE	FALSE	Interleukin-22 receptor subunit alpha-1 levels	11	7622750	0.0165	0.894	11345	Interleukin-22 receptor subunit alpha-1 levels	TRUE	reported	11	7601519	PPFIBP2	4.19093e-08	0.010603	Heart failure,strict	TRUE	reported	Heart failure,strict	29672	382509	412181	2	TRUE	7.29221297686976e-05	30.0591625040809	lEZFVe.Interleukin-22 receptor subunit alpha-1 levels
rs7680240	C	A	C	A	-0.0524828	-0.0208	0.456133	0.424	FALSE	FALSE	FALSE	Interleukin-22 receptor subunit alpha-1 levels	4	111764972	0.0134	0.121	11779	Interleukin-22 receptor subunit alpha-1 levels	TRUE	reported	4	110843816	PITX2	1.2458e-08	0.00921829	Heart failure,strict	TRUE	reported	Heart failure,strict	29672	382509	412181	2	TRUE	7.86341398404223e-05	32.4138899636416	lEZFVe.Interleukin-22 receptor subunit alpha-1 levels
rs8178844	A	G	A	G	-0.0501896	-0.0033	0.463136	0.505	FALSE	FALSE	FALSE	Interleukin-22 receptor subunit alpha-1 levels	17	64218459	0.0132	0.803	11793	Interleukin-22 receptor subunit alpha-1 levels	TRUE	reported	17	66222341	APOH	4.9339e-08	0.00920289	Heart failure,strict	TRUE	reported	Heart failure,strict	29672	382509	412181	2	TRUE	7.21538818848103e-05	29.7424609154111	lEZFVe.Interleukin-22 receptor subunit alpha-1 levels
rs116287796	T	C	T	C	0.209179	0.0177	0.0213508	0.0227	FALSE	FALSE	FALSE	Interleukin-24 levels	1	51457442	0.0469	0.706	11784	Interleukin-24 levels	TRUE	reported	1	50991770	CDKN2C	4.06443e-12	0.0301631	Heart failure,strict	TRUE	reported	Heart failure,strict	29672	382509	412181	2	TRUE	0.000116666341194336	48.0930266846003	lEZFVe.Interleukin-24 levels
rs12943566	G	A	G	A	-0.0557219	-0.0087	0.658704	0.6518	FALSE	FALSE	FALSE	Interleukin-24 levels	17	2157774	0.0138	0.528	11777	Interleukin-24 levels	TRUE	reported	17	2254480	SMG6	6.61241e-09	0.00960642	Heart failure,strict	TRUE	reported	Heart failure,strict	29672	382509	412181	2	TRUE	8.16216320612675e-05	33.6454688794626	lEZFVe.Interleukin-24 levels
rs2207792	A	G	A	G	-0.0662398	0.0105	0.755329	0.6795	FALSE	FALSE	FALSE	Interleukin-24 levels	1	61894709	0.0153	0.493	10287	Interleukin-24 levels	TRUE	reported	1	61429037	NFIA	3.99485e-10	0.0105912	Heart failure,strict	TRUE	reported	Heart failure,strict	29672	382509	412181	2	TRUE	9.4889576019916e-05	39.1152021792637	lEZFVe.Interleukin-24 levels
rs3176323	C	T	C	T	-0.082853	0.0122	0.291295	0.3062	FALSE	FALSE	FALSE	Interleukin-24 levels	6	36646849	0.0143	0.394	11769	Interleukin-24 levels	TRUE	reported	6	36679072	CDKN1A	4.74898e-16	0.0102064	Heart failure,strict	TRUE	reported	Heart failure,strict	29672	382509	412181	2	TRUE	0.000159850467470108	65.8975395838693	lEZFVe.Interleukin-24 levels
rs62133081	T	G	T	G	-0.0629417	-0.011	0.224529	0.1965	FALSE	FALSE	FALSE	Interleukin-24 levels	2	37231092	0.0166	0.508	11776	Interleukin-24 levels	TRUE	reported	2	37003949	HEATR5B	1.19994e-08	0.0110429	Heart failure,strict	TRUE	reported	Heart failure,strict	29672	382509	412181	2	TRUE	7.88112945569479e-05	32.4869209154818	lEZFVe.Interleukin-24 levels
rs6817105	C	T	C	T	0.115199	0.0044	0.144651	0.1188	FALSE	FALSE	FALSE	Interleukin-24 levels	4	111705768	0.0208	0.832	11785	Interleukin-24 levels	TRUE	reported	4	110784612	PITX2	2.80737e-19	0.0128341	Heart failure,strict	TRUE	reported	Heart failure,strict	29672	382509	412181	2	TRUE	0.000195431123645128	80.5683506762281	lEZFVe.Interleukin-24 levels
rs74948679	A	G	A	G	-0.0581324	-0.0064	0.272301	0.2742	FALSE	FALSE	FALSE	Interleukin-24 levels	11	7622750	0.0165	0.698	11337	Interleukin-24 levels	TRUE	reported	11	7601519	PPFIBP2	4.19093e-08	0.010603	Heart failure,strict	TRUE	reported	Heart failure,strict	29672	382509	412181	2	TRUE	7.29221297686976e-05	30.0591625040809	lEZFVe.Interleukin-24 levels
rs7680240	C	A	C	A	-0.0524828	0.0063	0.456133	0.4241	FALSE	FALSE	FALSE	Interleukin-24 levels	4	111764972	0.0133	0.636	11771	Interleukin-24 levels	TRUE	reported	4	110843816	PITX2	1.2458e-08	0.00921829	Heart failure,strict	TRUE	reported	Heart failure,strict	29672	382509	412181	2	TRUE	7.86341398404223e-05	32.4138899636416	lEZFVe.Interleukin-24 levels
rs8178844	A	G	A	G	-0.0501896	-0.007	0.463136	0.505	FALSE	FALSE	FALSE	Interleukin-24 levels	17	64218459	0.0131	0.593	11785	Interleukin-24 levels	TRUE	reported	17	66222341	APOH	4.9339e-08	0.00920289	Heart failure,strict	TRUE	reported	Heart failure,strict	29672	382509	412181	2	TRUE	7.21538818848103e-05	29.7424609154111	lEZFVe.Interleukin-24 levels
rs116287796	T	C	T	C	0.209179	-0.0728	0.0213508	0.0237	FALSE	FALSE	FALSE	Interleukin-2 receptor subunit beta levels	1	51457442	0.0449	0.105	11791	Interleukin-2 receptor subunit beta levels	TRUE	reported	1	50991770	CDKN2C	4.06443e-12	0.0301631	Heart failure,strict	TRUE	reported	Heart failure,strict	29672	382509	412181	2	TRUE	0.000116666341194336	48.0930266846003	lEZFVe.Interleukin-2 receptor subunit beta levels
rs12943566	G	A	G	A	-0.0557219	-0.0103	0.658704	0.6528	FALSE	FALSE	FALSE	Interleukin-2 receptor subunit beta levels	17	2157774	0.0134	0.442	11784	Interleukin-2 receptor subunit beta levels	TRUE	reported	17	2254480	SMG6	6.61241e-09	0.00960642	Heart failure,strict	TRUE	reported	Heart failure,strict	29672	382509	412181	2	TRUE	8.16216320612675e-05	33.6454688794626	lEZFVe.Interleukin-2 receptor subunit beta levels
rs2207792	A	G	A	G	-0.0662398	0.0042	0.755329	0.6796	FALSE	FALSE	FALSE	Interleukin-2 receptor subunit beta levels	1	61894709	0.0148	0.777	10294	Interleukin-2 receptor subunit beta levels	TRUE	reported	1	61429037	NFIA	3.99485e-10	0.0105912	Heart failure,strict	TRUE	reported	Heart failure,strict	29672	382509	412181	2	TRUE	9.4889576019916e-05	39.1152021792637	lEZFVe.Interleukin-2 receptor subunit beta levels
rs3176323	C	T	C	T	-0.082853	-0.0196	0.291295	0.3063	FALSE	FALSE	FALSE	Interleukin-2 receptor subunit beta levels	6	36646849	0.014	0.162	11776	Interleukin-2 receptor subunit beta levels	TRUE	reported	6	36679072	CDKN1A	4.74898e-16	0.0102064	Heart failure,strict	TRUE	reported	Heart failure,strict	29672	382509	412181	2	TRUE	0.000159850467470108	65.8975395838693	lEZFVe.Interleukin-2 receptor subunit beta levels
rs62133081	T	G	T	G	-0.0629417	0.0041	0.224529	0.1969	FALSE	FALSE	FALSE	Interleukin-2 receptor subunit beta levels	2	37231092	0.0162	0.8	11783	Interleukin-2 receptor subunit beta levels	TRUE	reported	2	37003949	HEATR5B	1.19994e-08	0.0110429	Heart failure,strict	TRUE	reported	Heart failure,strict	29672	382509	412181	2	TRUE	7.88112945569479e-05	32.4869209154818	lEZFVe.Interleukin-2 receptor subunit beta levels
rs6817105	C	T	C	T	0.115199	-0.0028	0.144651	0.118	FALSE	FALSE	FALSE	Interleukin-2 receptor subunit beta levels	4	111705768	0.0203	0.89	11792	Interleukin-2 receptor subunit beta levels	TRUE	reported	4	110784612	PITX2	2.80737e-19	0.0128341	Heart failure,strict	TRUE	reported	Heart failure,strict	29672	382509	412181	2	TRUE	0.000195431123645128	80.5683506762281	lEZFVe.Interleukin-2 receptor subunit beta levels
rs74948679	A	G	A	G	-0.0581324	0.0049	0.272301	0.2742	FALSE	FALSE	FALSE	Interleukin-2 receptor subunit beta levels	11	7622750	0.0165	0.766	11344	Interleukin-2 receptor subunit beta levels	TRUE	reported	11	7601519	PPFIBP2	4.19093e-08	0.010603	Heart failure,strict	TRUE	reported	Heart failure,strict	29672	382509	412181	2	TRUE	7.29221297686976e-05	30.0591625040809	lEZFVe.Interleukin-2 receptor subunit beta levels
rs7680240	C	A	C	A	-0.0524828	-0.0074	0.456133	0.4253	FALSE	FALSE	FALSE	Interleukin-2 receptor subunit beta levels	4	111764972	0.013	0.569	11778	Interleukin-2 receptor subunit beta levels	TRUE	reported	4	110843816	PITX2	1.2458e-08	0.00921829	Heart failure,strict	TRUE	reported	Heart failure,strict	29672	382509	412181	2	TRUE	7.86341398404223e-05	32.4138899636416	lEZFVe.Interleukin-2 receptor subunit beta levels
rs8178844	A	G	A	G	-0.0501896	-0.0259	0.463136	0.5048	FALSE	FALSE	FALSE	Interleukin-2 receptor subunit beta levels	17	64218459	0.0128	0.043	11792	Interleukin-2 receptor subunit beta levels	TRUE	reported	17	66222341	APOH	4.9339e-08	0.00920289	Heart failure,strict	TRUE	reported	Heart failure,strict	29672	382509	412181	2	TRUE	7.21538818848103e-05	29.7424609154111	lEZFVe.Interleukin-2 receptor subunit beta levels
rs116287796	T	C	T	C	0.209179	0.0268	0.0213508	0.0237	FALSE	FALSE	FALSE	Interleukin-33 levels	1	51457442	0.0449	0.551	11792	Interleukin-33 levels	TRUE	reported	1	50991770	CDKN2C	4.06443e-12	0.0301631	Heart failure,strict	TRUE	reported	Heart failure,strict	29672	382509	412181	2	TRUE	0.000116666341194336	48.0930266846003	lEZFVe.Interleukin-33 levels
rs12943566	G	A	G	A	-0.0557219	0.0046	0.658704	0.6529	FALSE	FALSE	FALSE	Interleukin-33 levels	17	2157774	0.0134	0.731	11785	Interleukin-33 levels	TRUE	reported	17	2254480	SMG6	6.61241e-09	0.00960642	Heart failure,strict	TRUE	reported	Heart failure,strict	29672	382509	412181	2	TRUE	8.16216320612675e-05	33.6454688794626	lEZFVe.Interleukin-33 levels
rs2207792	A	G	A	G	-0.0662398	-0.0137	0.755329	0.68	FALSE	FALSE	FALSE	Interleukin-33 levels	1	61894709	0.0148	0.355	10295	Interleukin-33 levels	TRUE	reported	1	61429037	NFIA	3.99485e-10	0.0105912	Heart failure,strict	TRUE	reported	Heart failure,strict	29672	382509	412181	2	TRUE	9.4889576019916e-05	39.1152021792637	lEZFVe.Interleukin-33 levels
rs3176323	C	T	C	T	-0.082853	0.0189	0.291295	0.3062	FALSE	FALSE	FALSE	Interleukin-33 levels	6	36646849	0.0139	0.174	11777	Interleukin-33 levels	TRUE	reported	6	36679072	CDKN1A	4.74898e-16	0.0102064	Heart failure,strict	TRUE	reported	Heart failure,strict	29672	382509	412181	2	TRUE	0.000159850467470108	65.8975395838693	lEZFVe.Interleukin-33 levels
rs62133081	T	G	T	G	-0.0629417	-0.0206	0.224529	0.1968	FALSE	FALSE	FALSE	Interleukin-33 levels	2	37231092	0.0161	0.201	11784	Interleukin-33 levels	TRUE	reported	2	37003949	HEATR5B	1.19994e-08	0.0110429	Heart failure,strict	TRUE	reported	Heart failure,strict	29672	382509	412181	2	TRUE	7.88112945569479e-05	32.4869209154818	lEZFVe.Interleukin-33 levels
rs6817105	C	T	C	T	0.115199	-0.0156	0.144651	0.1183	FALSE	FALSE	FALSE	Interleukin-33 levels	4	111705768	0.0203	0.442	11793	Interleukin-33 levels	TRUE	reported	4	110784612	PITX2	2.80737e-19	0.0128341	Heart failure,strict	TRUE	reported	Heart failure,strict	29672	382509	412181	2	TRUE	0.000195431123645128	80.5683506762281	lEZFVe.Interleukin-33 levels
rs74948679	A	G	A	G	-0.0581324	-0.0162	0.272301	0.2743	FALSE	FALSE	FALSE	Interleukin-33 levels	11	7622750	0.0165	0.326	11345	Interleukin-33 levels	TRUE	reported	11	7601519	PPFIBP2	4.19093e-08	0.010603	Heart failure,strict	TRUE	reported	Heart failure,strict	29672	382509	412181	2	TRUE	7.29221297686976e-05	30.0591625040809	lEZFVe.Interleukin-33 levels
rs7680240	C	A	C	A	-0.0524828	0.0092	0.456133	0.4255	FALSE	FALSE	FALSE	Interleukin-33 levels	4	111764972	0.013	0.479	11779	Interleukin-33 levels	TRUE	reported	4	110843816	PITX2	1.2458e-08	0.00921829	Heart failure,strict	TRUE	reported	Heart failure,strict	29672	382509	412181	2	TRUE	7.86341398404223e-05	32.4138899636416	lEZFVe.Interleukin-33 levels
rs8178844	A	G	A	G	-0.0501896	-0.0216	0.463136	0.5047	FALSE	FALSE	FALSE	Interleukin-33 levels	17	64218459	0.0127	0.089	11793	Interleukin-33 levels	TRUE	reported	17	66222341	APOH	4.9339e-08	0.00920289	Heart failure,strict	TRUE	reported	Heart failure,strict	29672	382509	412181	2	TRUE	7.21538818848103e-05	29.7424609154111	lEZFVe.Interleukin-33 levels
rs116287796	T	C	T	C	0.209179	0.0537	0.0213508	0.0227	FALSE	FALSE	FALSE	Interleukin-4 levels	1	51457442	0.0468	0.251	11792	Interleukin-4 levels	TRUE	reported	1	50991770	CDKN2C	4.06443e-12	0.0301631	Heart failure,strict	TRUE	reported	Heart failure,strict	29672	382509	412181	2	TRUE	0.000116666341194336	48.0930266846003	lEZFVe.Interleukin-4 levels
rs12943566	G	A	G	A	-0.0557219	-0.0117	0.658704	0.6518	FALSE	FALSE	FALSE	Interleukin-4 levels	17	2157774	0.0138	0.397	11785	Interleukin-4 levels	TRUE	reported	17	2254480	SMG6	6.61241e-09	0.00960642	Heart failure,strict	TRUE	reported	Heart failure,strict	29672	382509	412181	2	TRUE	8.16216320612675e-05	33.6454688794626	lEZFVe.Interleukin-4 levels
rs2207792	A	G	A	G	-0.0662398	0.0093	0.755329	0.6796	FALSE	FALSE	FALSE	Interleukin-4 levels	1	61894709	0.0153	0.543	10295	Interleukin-4 levels	TRUE	reported	1	61429037	NFIA	3.99485e-10	0.0105912	Heart failure,strict	TRUE	reported	Heart failure,strict	29672	382509	412181	2	TRUE	9.4889576019916e-05	39.1152021792637	lEZFVe.Interleukin-4 levels
rs3176323	C	T	C	T	-0.082853	-0.0036	0.291295	0.3062	FALSE	FALSE	FALSE	Interleukin-4 levels	6	36646849	0.0143	0.801	11777	Interleukin-4 levels	TRUE	reported	6	36679072	CDKN1A	4.74898e-16	0.0102064	Heart failure,strict	TRUE	reported	Heart failure,strict	29672	382509	412181	2	TRUE	0.000159850467470108	65.8975395838693	lEZFVe.Interleukin-4 levels
rs62133081	T	G	T	G	-0.0629417	-0.01	0.224529	0.1965	FALSE	FALSE	FALSE	Interleukin-4 levels	2	37231092	0.0166	0.547	11784	Interleukin-4 levels	TRUE	reported	2	37003949	HEATR5B	1.19994e-08	0.0110429	Heart failure,strict	TRUE	reported	Heart failure,strict	29672	382509	412181	2	TRUE	7.88112945569479e-05	32.4869209154818	lEZFVe.Interleukin-4 levels
rs6817105	C	T	C	T	0.115199	-0.0102	0.144651	0.1189	FALSE	FALSE	FALSE	Interleukin-4 levels	4	111705768	0.0207	0.622	11793	Interleukin-4 levels	TRUE	reported	4	110784612	PITX2	2.80737e-19	0.0128341	Heart failure,strict	TRUE	reported	Heart failure,strict	29672	382509	412181	2	TRUE	0.000195431123645128	80.5683506762281	lEZFVe.Interleukin-4 levels
rs74948679	A	G	A	G	-0.0581324	-0.001	0.272301	0.2743	FALSE	FALSE	FALSE	Interleukin-4 levels	11	7622750	0.0165	0.952	11345	Interleukin-4 levels	TRUE	reported	11	7601519	PPFIBP2	4.19093e-08	0.010603	Heart failure,strict	TRUE	reported	Heart failure,strict	29672	382509	412181	2	TRUE	7.29221297686976e-05	30.0591625040809	lEZFVe.Interleukin-4 levels
rs7680240	C	A	C	A	-0.0524828	-0.0249	0.456133	0.4242	FALSE	FALSE	FALSE	Interleukin-4 levels	4	111764972	0.0133	0.0612	11779	Interleukin-4 levels	TRUE	reported	4	110843816	PITX2	1.2458e-08	0.00921829	Heart failure,strict	TRUE	reported	Heart failure,strict	29672	382509	412181	2	TRUE	7.86341398404223e-05	32.4138899636416	lEZFVe.Interleukin-4 levels
rs8178844	A	G	A	G	-0.0501896	-0.0064	0.463136	0.5049	FALSE	FALSE	FALSE	Interleukin-4 levels	17	64218459	0.0131	0.625	11793	Interleukin-4 levels	TRUE	reported	17	66222341	APOH	4.9339e-08	0.00920289	Heart failure,strict	TRUE	reported	Heart failure,strict	29672	382509	412181	2	TRUE	7.21538818848103e-05	29.7424609154111	lEZFVe.Interleukin-4 levels
rs116287796	T	C	T	C	0.209179	0.0179	0.0213508	0.0227	FALSE	FALSE	FALSE	Interleukin-5 levels	1	51457442	0.0469	0.703	11791	Interleukin-5 levels	TRUE	reported	1	50991770	CDKN2C	4.06443e-12	0.0301631	Heart failure,strict	TRUE	reported	Heart failure,strict	29672	382509	412181	2	TRUE	0.000116666341194336	48.0930266846003	lEZFVe.Interleukin-5 levels
rs12943566	G	A	G	A	-0.0557219	-0.0034	0.658704	0.6517	FALSE	FALSE	FALSE	Interleukin-5 levels	17	2157774	0.0138	0.805	11784	Interleukin-5 levels	TRUE	reported	17	2254480	SMG6	6.61241e-09	0.00960642	Heart failure,strict	TRUE	reported	Heart failure,strict	29672	382509	412181	2	TRUE	8.16216320612675e-05	33.6454688794626	lEZFVe.Interleukin-5 levels
rs2207792	A	G	A	G	-0.0662398	-0.0066	0.755329	0.6797	FALSE	FALSE	FALSE	Interleukin-5 levels	1	61894709	0.0153	0.666	10294	Interleukin-5 levels	TRUE	reported	1	61429037	NFIA	3.99485e-10	0.0105912	Heart failure,strict	TRUE	reported	Heart failure,strict	29672	382509	412181	2	TRUE	9.4889576019916e-05	39.1152021792637	lEZFVe.Interleukin-5 levels
rs3176323	C	T	C	T	-0.082853	0.0044	0.291295	0.3061	FALSE	FALSE	FALSE	Interleukin-5 levels	6	36646849	0.0143	0.758	11776	Interleukin-5 levels	TRUE	reported	6	36679072	CDKN1A	4.74898e-16	0.0102064	Heart failure,strict	TRUE	reported	Heart failure,strict	29672	382509	412181	2	TRUE	0.000159850467470108	65.8975395838693	lEZFVe.Interleukin-5 levels
rs62133081	T	G	T	G	-0.0629417	0.0259	0.224529	0.1966	FALSE	FALSE	FALSE	Interleukin-5 levels	2	37231092	0.0165	0.116	11783	Interleukin-5 levels	TRUE	reported	2	37003949	HEATR5B	1.19994e-08	0.0110429	Heart failure,strict	TRUE	reported	Heart failure,strict	29672	382509	412181	2	TRUE	7.88112945569479e-05	32.4869209154818	lEZFVe.Interleukin-5 levels
rs6817105	C	T	C	T	0.115199	-0.0024	0.144651	0.119	FALSE	FALSE	FALSE	Interleukin-5 levels	4	111705768	0.0207	0.908	11792	Interleukin-5 levels	TRUE	reported	4	110784612	PITX2	2.80737e-19	0.0128341	Heart failure,strict	TRUE	reported	Heart failure,strict	29672	382509	412181	2	TRUE	0.000195431123645128	80.5683506762281	lEZFVe.Interleukin-5 levels
rs74948679	A	G	A	G	-0.0581324	-0.0301	0.272301	0.2743	FALSE	FALSE	FALSE	Interleukin-5 levels	11	7622750	0.0165	0.0681	11344	Interleukin-5 levels	TRUE	reported	11	7601519	PPFIBP2	4.19093e-08	0.010603	Heart failure,strict	TRUE	reported	Heart failure,strict	29672	382509	412181	2	TRUE	7.29221297686976e-05	30.0591625040809	lEZFVe.Interleukin-5 levels
rs7680240	C	A	C	A	-0.0524828	0.0039	0.456133	0.4243	FALSE	FALSE	FALSE	Interleukin-5 levels	4	111764972	0.0133	0.769	11778	Interleukin-5 levels	TRUE	reported	4	110843816	PITX2	1.2458e-08	0.00921829	Heart failure,strict	TRUE	reported	Heart failure,strict	29672	382509	412181	2	TRUE	7.86341398404223e-05	32.4138899636416	lEZFVe.Interleukin-5 levels
rs8178844	A	G	A	G	-0.0501896	-0.0188	0.463136	0.5049	FALSE	FALSE	FALSE	Interleukin-5 levels	17	64218459	0.0131	0.151	11792	Interleukin-5 levels	TRUE	reported	17	66222341	APOH	4.9339e-08	0.00920289	Heart failure,strict	TRUE	reported	Heart failure,strict	29672	382509	412181	2	TRUE	7.21538818848103e-05	29.7424609154111	lEZFVe.Interleukin-5 levels
rs116287796	T	C	T	C	0.209179	-0.0407	0.0213508	0.0217	FALSE	FALSE	FALSE	Interleukin-6 levels	1	51457442	0.0418	0.33	14742	Interleukin-6 levels	TRUE	reported	1	50991770	CDKN2C	4.06443e-12	0.0301631	Heart failure,strict	TRUE	reported	Heart failure,strict	29672	382509	412181	2	TRUE	0.000116666341194336	48.0930266846003	lEZFVe.Interleukin-6 levels
rs12943566	G	A	G	A	-0.0557219	-0.0181	0.658704	0.6503	FALSE	FALSE	FALSE	Interleukin-6 levels	17	2157774	0.0122	0.138	14735	Interleukin-6 levels	TRUE	reported	17	2254480	SMG6	6.61241e-09	0.00960642	Heart failure,strict	TRUE	reported	Heart failure,strict	29672	382509	412181	2	TRUE	8.16216320612675e-05	33.6454688794626	lEZFVe.Interleukin-6 levels
rs2207792	A	G	A	G	-0.0662398	-0.0167	0.755329	0.686	FALSE	FALSE	FALSE	Interleukin-6 levels	1	61894709	0.0134	0.213	13245	Interleukin-6 levels	TRUE	reported	1	61429037	NFIA	3.99485e-10	0.0105912	Heart failure,strict	TRUE	reported	Heart failure,strict	29672	382509	412181	2	TRUE	9.4889576019916e-05	39.1152021792637	lEZFVe.Interleukin-6 levels
rs3176323	C	T	C	T	-0.082853	-0.016	0.291295	0.3125	FALSE	FALSE	FALSE	Interleukin-6 levels	6	36646849	0.0126	0.204	14727	Interleukin-6 levels	TRUE	reported	6	36679072	CDKN1A	4.74898e-16	0.0102064	Heart failure,strict	TRUE	reported	Heart failure,strict	29672	382509	412181	2	TRUE	0.000159850467470108	65.8975395838693	lEZFVe.Interleukin-6 levels
rs62133081	T	G	T	G	-0.0629417	-0.0043	0.224529	0.1996	FALSE	FALSE	FALSE	Interleukin-6 levels	2	37231092	0.0145	0.767	14734	Interleukin-6 levels	TRUE	reported	2	37003949	HEATR5B	1.19994e-08	0.0110429	Heart failure,strict	TRUE	reported	Heart failure,strict	29672	382509	412181	2	TRUE	7.88112945569479e-05	32.4869209154818	lEZFVe.Interleukin-6 levels
rs6817105	C	T	C	T	0.115199	0.0043	0.144651	0.1346	FALSE	FALSE	FALSE	Interleukin-6 levels	4	111705768	0.0175	0.806	14743	Interleukin-6 levels	TRUE	reported	4	110784612	PITX2	2.80737e-19	0.0128341	Heart failure,strict	TRUE	reported	Heart failure,strict	29672	382509	412181	2	TRUE	0.000195431123645128	80.5683506762281	lEZFVe.Interleukin-6 levels
rs74948679	A	G	A	G	-0.0581324	0.0058	0.272301	0.2696	FALSE	FALSE	FALSE	Interleukin-6 levels	11	7622750	0.0146	0.691	14295	Interleukin-6 levels	TRUE	reported	11	7601519	PPFIBP2	4.19093e-08	0.010603	Heart failure,strict	TRUE	reported	Heart failure,strict	29672	382509	412181	2	TRUE	7.29221297686976e-05	30.0591625040809	lEZFVe.Interleukin-6 levels
rs7680240	C	A	C	A	-0.0524828	-0.0128	0.456133	0.4243	FALSE	FALSE	FALSE	Interleukin-6 levels	4	111764972	0.0118	0.278	14729	Interleukin-6 levels	TRUE	reported	4	110843816	PITX2	1.2458e-08	0.00921829	Heart failure,strict	TRUE	reported	Heart failure,strict	29672	382509	412181	2	TRUE	7.86341398404223e-05	32.4138899636416	lEZFVe.Interleukin-6 levels
rs8178844	A	G	A	G	-0.0501896	-0.0043	0.463136	0.5079	FALSE	FALSE	FALSE	Interleukin-6 levels	17	64218459	0.0116	0.711	14743	Interleukin-6 levels	TRUE	reported	17	66222341	APOH	4.9339e-08	0.00920289	Heart failure,strict	TRUE	reported	Heart failure,strict	29672	382509	412181	2	TRUE	7.21538818848103e-05	29.7424609154111	lEZFVe.Interleukin-6 levels
rs116287796	T	C	T	C	0.209179	-0.0045	0.0213508	0.0222	FALSE	FALSE	FALSE	Interleukin-7 levels	1	51457442	0.0415	0.914	14735	Interleukin-7 levels	TRUE	reported	1	50991770	CDKN2C	4.06443e-12	0.0301631	Heart failure,strict	TRUE	reported	Heart failure,strict	29672	382509	412181	2	TRUE	0.000116666341194336	48.0930266846003	lEZFVe.Interleukin-7 levels
rs12943566	G	A	G	A	-0.0557219	0.0043	0.658704	0.6509	FALSE	FALSE	FALSE	Interleukin-7 levels	17	2157774	0.0122	0.724	14728	Interleukin-7 levels	TRUE	reported	17	2254480	SMG6	6.61241e-09	0.00960642	Heart failure,strict	TRUE	reported	Heart failure,strict	29672	382509	412181	2	TRUE	8.16216320612675e-05	33.6454688794626	lEZFVe.Interleukin-7 levels
rs2207792	A	G	A	G	-0.0662398	-0.0118	0.755329	0.6848	FALSE	FALSE	FALSE	Interleukin-7 levels	1	61894709	0.0134	0.379	13238	Interleukin-7 levels	TRUE	reported	1	61429037	NFIA	3.99485e-10	0.0105912	Heart failure,strict	TRUE	reported	Heart failure,strict	29672	382509	412181	2	TRUE	9.4889576019916e-05	39.1152021792637	lEZFVe.Interleukin-7 levels
rs3176323	C	T	C	T	-0.082853	0.0189	0.291295	0.3126	FALSE	FALSE	FALSE	Interleukin-7 levels	6	36646849	0.0126	0.134	14720	Interleukin-7 levels	TRUE	reported	6	36679072	CDKN1A	4.74898e-16	0.0102064	Heart failure,strict	TRUE	reported	Heart failure,strict	29672	382509	412181	2	TRUE	0.000159850467470108	65.8975395838693	lEZFVe.Interleukin-7 levels
rs62133081	T	G	T	G	-0.0629417	0.008	0.224529	0.1999	FALSE	FALSE	FALSE	Interleukin-7 levels	2	37231092	0.0145	0.581	14727	Interleukin-7 levels	TRUE	reported	2	37003949	HEATR5B	1.19994e-08	0.0110429	Heart failure,strict	TRUE	reported	Heart failure,strict	29672	382509	412181	2	TRUE	7.88112945569479e-05	32.4869209154818	lEZFVe.Interleukin-7 levels
rs6817105	C	T	C	T	0.115199	0.0038	0.144651	0.1335	FALSE	FALSE	FALSE	Interleukin-7 levels	4	111705768	0.0175	0.828	14736	Interleukin-7 levels	TRUE	reported	4	110784612	PITX2	2.80737e-19	0.0128341	Heart failure,strict	TRUE	reported	Heart failure,strict	29672	382509	412181	2	TRUE	0.000195431123645128	80.5683506762281	lEZFVe.Interleukin-7 levels
rs74948679	A	G	A	G	-0.0581324	0.0175	0.272301	0.2694	FALSE	FALSE	FALSE	Interleukin-7 levels	11	7622750	0.0148	0.237	14288	Interleukin-7 levels	TRUE	reported	11	7601519	PPFIBP2	4.19093e-08	0.010603	Heart failure,strict	TRUE	reported	Heart failure,strict	29672	382509	412181	2	TRUE	7.29221297686976e-05	30.0591625040809	lEZFVe.Interleukin-7 levels
rs7680240	C	A	C	A	-0.0524828	-0.011	0.456133	0.4246	FALSE	FALSE	FALSE	Interleukin-7 levels	4	111764972	0.0118	0.351	14722	Interleukin-7 levels	TRUE	reported	4	110843816	PITX2	1.2458e-08	0.00921829	Heart failure,strict	TRUE	reported	Heart failure,strict	29672	382509	412181	2	TRUE	7.86341398404223e-05	32.4138899636416	lEZFVe.Interleukin-7 levels
rs8178844	A	G	A	G	-0.0501896	-0.0123	0.463136	0.5082	FALSE	FALSE	FALSE	Interleukin-7 levels	17	64218459	0.0116	0.289	14736	Interleukin-7 levels	TRUE	reported	17	66222341	APOH	4.9339e-08	0.00920289	Heart failure,strict	TRUE	reported	Heart failure,strict	29672	382509	412181	2	TRUE	7.21538818848103e-05	29.7424609154111	lEZFVe.Interleukin-7 levels
rs116287796	T	C	T	C	0.209179	-0.0052	0.0213508	0.0218	FALSE	FALSE	FALSE	Interleukin-8 levels	1	51457442	0.0417	0.901	14743	Interleukin-8 levels	TRUE	reported	1	50991770	CDKN2C	4.06443e-12	0.0301631	Heart failure,strict	TRUE	reported	Heart failure,strict	29672	382509	412181	2	TRUE	0.000116666341194336	48.0930266846003	lEZFVe.Interleukin-8 levels
rs12943566	G	A	G	A	-0.0557219	-0.0053	0.658704	0.65	FALSE	FALSE	FALSE	Interleukin-8 levels	17	2157774	0.0122	0.664	14736	Interleukin-8 levels	TRUE	reported	17	2254480	SMG6	6.61241e-09	0.00960642	Heart failure,strict	TRUE	reported	Heart failure,strict	29672	382509	412181	2	TRUE	8.16216320612675e-05	33.6454688794626	lEZFVe.Interleukin-8 levels
rs2207792	A	G	A	G	-0.0662398	0.0098	0.755329	0.6863	FALSE	FALSE	FALSE	Interleukin-8 levels	1	61894709	0.0134	0.465	13246	Interleukin-8 levels	TRUE	reported	1	61429037	NFIA	3.99485e-10	0.0105912	Heart failure,strict	TRUE	reported	Heart failure,strict	29672	382509	412181	2	TRUE	9.4889576019916e-05	39.1152021792637	lEZFVe.Interleukin-8 levels
rs3176323	C	T	C	T	-0.082853	0.0016	0.291295	0.3125	FALSE	FALSE	FALSE	Interleukin-8 levels	6	36646849	0.0126	0.899	14728	Interleukin-8 levels	TRUE	reported	6	36679072	CDKN1A	4.74898e-16	0.0102064	Heart failure,strict	TRUE	reported	Heart failure,strict	29672	382509	412181	2	TRUE	0.000159850467470108	65.8975395838693	lEZFVe.Interleukin-8 levels
rs62133081	T	G	T	G	-0.0629417	0.0038	0.224529	0.1991	FALSE	FALSE	FALSE	Interleukin-8 levels	2	37231092	0.0145	0.793	14735	Interleukin-8 levels	TRUE	reported	2	37003949	HEATR5B	1.19994e-08	0.0110429	Heart failure,strict	TRUE	reported	Heart failure,strict	29672	382509	412181	2	TRUE	7.88112945569479e-05	32.4869209154818	lEZFVe.Interleukin-8 levels
rs6817105	C	T	C	T	0.115199	-0.0205	0.144651	0.1346	FALSE	FALSE	FALSE	Interleukin-8 levels	4	111705768	0.0175	0.241	14744	Interleukin-8 levels	TRUE	reported	4	110784612	PITX2	2.80737e-19	0.0128341	Heart failure,strict	TRUE	reported	Heart failure,strict	29672	382509	412181	2	TRUE	0.000195431123645128	80.5683506762281	lEZFVe.Interleukin-8 levels
rs74948679	A	G	A	G	-0.0581324	0.0021	0.272301	0.2697	FALSE	FALSE	FALSE	Interleukin-8 levels	11	7622750	0.0146	0.886	14296	Interleukin-8 levels	TRUE	reported	11	7601519	PPFIBP2	4.19093e-08	0.010603	Heart failure,strict	TRUE	reported	Heart failure,strict	29672	382509	412181	2	TRUE	7.29221297686976e-05	30.0591625040809	lEZFVe.Interleukin-8 levels
rs7680240	C	A	C	A	-0.0524828	-0.0081	0.456133	0.4241	FALSE	FALSE	FALSE	Interleukin-8 levels	4	111764972	0.0118	0.492	14730	Interleukin-8 levels	TRUE	reported	4	110843816	PITX2	1.2458e-08	0.00921829	Heart failure,strict	TRUE	reported	Heart failure,strict	29672	382509	412181	2	TRUE	7.86341398404223e-05	32.4138899636416	lEZFVe.Interleukin-8 levels
rs8178844	A	G	A	G	-0.0501896	-0.0203	0.463136	0.5079	FALSE	FALSE	FALSE	Interleukin-8 levels	17	64218459	0.0116	0.0801	14744	Interleukin-8 levels	TRUE	reported	17	66222341	APOH	4.9339e-08	0.00920289	Heart failure,strict	TRUE	reported	Heart failure,strict	29672	382509	412181	2	TRUE	7.21538818848103e-05	29.7424609154111	lEZFVe.Interleukin-8 levels
rs116287796	T	C	T	C	0.209179	-0.029	0.0213508	0.0226	FALSE	FALSE	FALSE	Latency-associated peptide transforming growth factor beta 1 levels	1	51457442	0.0406	0.475	14735	Latency-associated peptide transforming growth factor beta 1 levels	TRUE	reported	1	50991770	CDKN2C	4.06443e-12	0.0301631	Heart failure,strict	TRUE	reported	Heart failure,strict	29672	382509	412181	2	TRUE	0.000116666341194336	48.0930266846003	lEZFVe.Latency-associated peptide transforming growth factor beta 1 levels
rs12943566	G	A	G	A	-0.0557219	0.001	0.658704	0.6513	FALSE	FALSE	FALSE	Latency-associated peptide transforming growth factor beta 1 levels	17	2157774	0.0121	0.934	14728	Latency-associated peptide transforming growth factor beta 1 levels	TRUE	reported	17	2254480	SMG6	6.61241e-09	0.00960642	Heart failure,strict	TRUE	reported	Heart failure,strict	29672	382509	412181	2	TRUE	8.16216320612675e-05	33.6454688794626	lEZFVe.Latency-associated peptide transforming growth factor beta 1 levels
rs2207792	A	G	A	G	-0.0662398	-0.0117	0.755329	0.6852	FALSE	FALSE	FALSE	Latency-associated peptide transforming growth factor beta 1 levels	1	61894709	0.0132	0.375	13238	Latency-associated peptide transforming growth factor beta 1 levels	TRUE	reported	1	61429037	NFIA	3.99485e-10	0.0105912	Heart failure,strict	TRUE	reported	Heart failure,strict	29672	382509	412181	2	TRUE	9.4889576019916e-05	39.1152021792637	lEZFVe.Latency-associated peptide transforming growth factor beta 1 levels
rs3176323	C	T	C	T	-0.082853	0.0053	0.291295	0.3125	FALSE	FALSE	FALSE	Latency-associated peptide transforming growth factor beta 1 levels	6	36646849	0.0125	0.672	14720	Latency-associated peptide transforming growth factor beta 1 levels	TRUE	reported	6	36679072	CDKN1A	4.74898e-16	0.0102064	Heart failure,strict	TRUE	reported	Heart failure,strict	29672	382509	412181	2	TRUE	0.000159850467470108	65.8975395838693	lEZFVe.Latency-associated peptide transforming growth factor beta 1 levels
rs62133081	T	G	T	G	-0.0629417	-0.001	0.224529	0.1997	FALSE	FALSE	FALSE	Latency-associated peptide transforming growth factor beta 1 levels	2	37231092	0.0143	0.944	14727	Latency-associated peptide transforming growth factor beta 1 levels	TRUE	reported	2	37003949	HEATR5B	1.19994e-08	0.0110429	Heart failure,strict	TRUE	reported	Heart failure,strict	29672	382509	412181	2	TRUE	7.88112945569479e-05	32.4869209154818	lEZFVe.Latency-associated peptide transforming growth factor beta 1 levels
rs6817105	C	T	C	T	0.115199	0.0034	0.144651	0.1332	FALSE	FALSE	FALSE	Latency-associated peptide transforming growth factor beta 1 levels	4	111705768	0.0173	0.844	14736	Latency-associated peptide transforming growth factor beta 1 levels	TRUE	reported	4	110784612	PITX2	2.80737e-19	0.0128341	Heart failure,strict	TRUE	reported	Heart failure,strict	29672	382509	412181	2	TRUE	0.000195431123645128	80.5683506762281	lEZFVe.Latency-associated peptide transforming growth factor beta 1 levels
rs74948679	A	G	A	G	-0.0581324	0.0211	0.272301	0.2695	FALSE	FALSE	FALSE	Latency-associated peptide transforming growth factor beta 1 levels	11	7622750	0.0147	0.151	14288	Latency-associated peptide transforming growth factor beta 1 levels	TRUE	reported	11	7601519	PPFIBP2	4.19093e-08	0.010603	Heart failure,strict	TRUE	reported	Heart failure,strict	29672	382509	412181	2	TRUE	7.29221297686976e-05	30.0591625040809	lEZFVe.Latency-associated peptide transforming growth factor beta 1 levels
rs7680240	C	A	C	A	-0.0524828	-0.0157	0.456133	0.425	FALSE	FALSE	FALSE	Latency-associated peptide transforming growth factor beta 1 levels	4	111764972	0.0117	0.18	14722	Latency-associated peptide transforming growth factor beta 1 levels	TRUE	reported	4	110843816	PITX2	1.2458e-08	0.00921829	Heart failure,strict	TRUE	reported	Heart failure,strict	29672	382509	412181	2	TRUE	7.86341398404223e-05	32.4138899636416	lEZFVe.Latency-associated peptide transforming growth factor beta 1 levels
rs8178844	A	G	A	G	-0.0501896	-0.0115	0.463136	0.5079	FALSE	FALSE	FALSE	Latency-associated peptide transforming growth factor beta 1 levels	17	64218459	0.0114	0.313	14736	Latency-associated peptide transforming growth factor beta 1 levels	TRUE	reported	17	66222341	APOH	4.9339e-08	0.00920289	Heart failure,strict	TRUE	reported	Heart failure,strict	29672	382509	412181	2	TRUE	7.21538818848103e-05	29.7424609154111	lEZFVe.Latency-associated peptide transforming growth factor beta 1 levels
rs116287796	T	C	T	C	0.209179	-0.0258	0.0213508	0.0236	FALSE	FALSE	FALSE	Leukemia inhibitory factor levels	1	51457442	0.0453	0.569	11792	Leukemia inhibitory factor levels	TRUE	reported	1	50991770	CDKN2C	4.06443e-12	0.0301631	Heart failure,strict	TRUE	reported	Heart failure,strict	29672	382509	412181	2	TRUE	0.000116666341194336	48.0930266846003	lEZFVe.Leukemia inhibitory factor levels
rs12943566	G	A	G	A	-0.0557219	0.0122	0.658704	0.6528	FALSE	FALSE	FALSE	Leukemia inhibitory factor levels	17	2157774	0.0135	0.366	11785	Leukemia inhibitory factor levels	TRUE	reported	17	2254480	SMG6	6.61241e-09	0.00960642	Heart failure,strict	TRUE	reported	Heart failure,strict	29672	382509	412181	2	TRUE	8.16216320612675e-05	33.6454688794626	lEZFVe.Leukemia inhibitory factor levels
rs2207792	A	G	A	G	-0.0662398	4e-04	0.755329	0.6794	FALSE	FALSE	FALSE	Leukemia inhibitory factor levels	1	61894709	0.0149	0.979	10295	Leukemia inhibitory factor levels	TRUE	reported	1	61429037	NFIA	3.99485e-10	0.0105912	Heart failure,strict	TRUE	reported	Heart failure,strict	29672	382509	412181	2	TRUE	9.4889576019916e-05	39.1152021792637	lEZFVe.Leukemia inhibitory factor levels
rs3176323	C	T	C	T	-0.082853	-0.0254	0.291295	0.3063	FALSE	FALSE	FALSE	Leukemia inhibitory factor levels	6	36646849	0.014	0.0696	11777	Leukemia inhibitory factor levels	TRUE	reported	6	36679072	CDKN1A	4.74898e-16	0.0102064	Heart failure,strict	TRUE	reported	Heart failure,strict	29672	382509	412181	2	TRUE	0.000159850467470108	65.8975395838693	lEZFVe.Leukemia inhibitory factor levels
rs62133081	T	G	T	G	-0.0629417	0.0129	0.224529	0.197	FALSE	FALSE	FALSE	Leukemia inhibitory factor levels	2	37231092	0.0163	0.429	11784	Leukemia inhibitory factor levels	TRUE	reported	2	37003949	HEATR5B	1.19994e-08	0.0110429	Heart failure,strict	TRUE	reported	Heart failure,strict	29672	382509	412181	2	TRUE	7.88112945569479e-05	32.4869209154818	lEZFVe.Leukemia inhibitory factor levels
rs6817105	C	T	C	T	0.115199	0.0069	0.144651	0.118	FALSE	FALSE	FALSE	Leukemia inhibitory factor levels	4	111705768	0.0204	0.735	11793	Leukemia inhibitory factor levels	TRUE	reported	4	110784612	PITX2	2.80737e-19	0.0128341	Heart failure,strict	TRUE	reported	Heart failure,strict	29672	382509	412181	2	TRUE	0.000195431123645128	80.5683506762281	lEZFVe.Leukemia inhibitory factor levels
rs74948679	A	G	A	G	-0.0581324	-0.0053	0.272301	0.2742	FALSE	FALSE	FALSE	Leukemia inhibitory factor levels	11	7622750	0.0165	0.748	11345	Leukemia inhibitory factor levels	TRUE	reported	11	7601519	PPFIBP2	4.19093e-08	0.010603	Heart failure,strict	TRUE	reported	Heart failure,strict	29672	382509	412181	2	TRUE	7.29221297686976e-05	30.0591625040809	lEZFVe.Leukemia inhibitory factor levels
rs7680240	C	A	C	A	-0.0524828	-0.0097	0.456133	0.4252	FALSE	FALSE	FALSE	Leukemia inhibitory factor levels	4	111764972	0.0131	0.459	11779	Leukemia inhibitory factor levels	TRUE	reported	4	110843816	PITX2	1.2458e-08	0.00921829	Heart failure,strict	TRUE	reported	Heart failure,strict	29672	382509	412181	2	TRUE	7.86341398404223e-05	32.4138899636416	lEZFVe.Leukemia inhibitory factor levels
rs8178844	A	G	A	G	-0.0501896	-0.026	0.463136	0.5049	FALSE	FALSE	FALSE	Leukemia inhibitory factor levels	17	64218459	0.0128	0.0422	11793	Leukemia inhibitory factor levels	TRUE	reported	17	66222341	APOH	4.9339e-08	0.00920289	Heart failure,strict	TRUE	reported	Heart failure,strict	29672	382509	412181	2	TRUE	7.21538818848103e-05	29.7424609154111	lEZFVe.Leukemia inhibitory factor levels
rs116287796	T	C	T	C	0.209179	0.0039	0.0213508	0.0254	FALSE	FALSE	FALSE	Leukemia inhibitory factor receptor levels	1	51457442	0.0413	0.925	11783	Leukemia inhibitory factor receptor levels	TRUE	reported	1	50991770	CDKN2C	4.06443e-12	0.0301631	Heart failure,strict	TRUE	reported	Heart failure,strict	29672	382509	412181	2	TRUE	0.000116666341194336	48.0930266846003	lEZFVe.Leukemia inhibitory factor receptor levels
rs12943566	G	A	G	A	-0.0557219	-0.0127	0.658704	0.6549	FALSE	FALSE	FALSE	Leukemia inhibitory factor receptor levels	17	2157774	0.0128	0.321	11776	Leukemia inhibitory factor receptor levels	TRUE	reported	17	2254480	SMG6	6.61241e-09	0.00960642	Heart failure,strict	TRUE	reported	Heart failure,strict	29672	382509	412181	2	TRUE	8.16216320612675e-05	33.6454688794626	lEZFVe.Leukemia inhibitory factor receptor levels
rs2207792	A	G	A	G	-0.0662398	0.0079	0.755329	0.6799	FALSE	FALSE	FALSE	Leukemia inhibitory factor receptor levels	1	61894709	0.0139	0.57	10286	Leukemia inhibitory factor receptor levels	TRUE	reported	1	61429037	NFIA	3.99485e-10	0.0105912	Heart failure,strict	TRUE	reported	Heart failure,strict	29672	382509	412181	2	TRUE	9.4889576019916e-05	39.1152021792637	lEZFVe.Leukemia inhibitory factor receptor levels
rs3176323	C	T	C	T	-0.082853	0.0013	0.291295	0.3064	FALSE	FALSE	FALSE	Leukemia inhibitory factor receptor levels	6	36646849	0.0133	0.922	11768	Leukemia inhibitory factor receptor levels	TRUE	reported	6	36679072	CDKN1A	4.74898e-16	0.0102064	Heart failure,strict	TRUE	reported	Heart failure,strict	29672	382509	412181	2	TRUE	0.000159850467470108	65.8975395838693	lEZFVe.Leukemia inhibitory factor receptor levels
rs62133081	T	G	T	G	-0.0629417	-0.024	0.224529	0.1975	FALSE	FALSE	FALSE	Leukemia inhibitory factor receptor levels	2	37231092	0.0154	0.119	11775	Leukemia inhibitory factor receptor levels	TRUE	reported	2	37003949	HEATR5B	1.19994e-08	0.0110429	Heart failure,strict	TRUE	reported	Heart failure,strict	29672	382509	412181	2	TRUE	7.88112945569479e-05	32.4869209154818	lEZFVe.Leukemia inhibitory factor receptor levels
rs6817105	C	T	C	T	0.115199	0.0233	0.144651	0.1164	FALSE	FALSE	FALSE	Leukemia inhibitory factor receptor levels	4	111705768	0.0195	0.232	11784	Leukemia inhibitory factor receptor levels	TRUE	reported	4	110784612	PITX2	2.80737e-19	0.0128341	Heart failure,strict	TRUE	reported	Heart failure,strict	29672	382509	412181	2	TRUE	0.000195431123645128	80.5683506762281	lEZFVe.Leukemia inhibitory factor receptor levels
rs74948679	A	G	A	G	-0.0581324	0.0079	0.272301	0.2742	FALSE	FALSE	FALSE	Leukemia inhibitory factor receptor levels	11	7622750	0.0165	0.632	11336	Leukemia inhibitory factor receptor levels	TRUE	reported	11	7601519	PPFIBP2	4.19093e-08	0.010603	Heart failure,strict	TRUE	reported	Heart failure,strict	29672	382509	412181	2	TRUE	7.29221297686976e-05	30.0591625040809	lEZFVe.Leukemia inhibitory factor receptor levels
rs7680240	C	A	C	A	-0.0524828	-0.0008	0.456133	0.4276	FALSE	FALSE	FALSE	Leukemia inhibitory factor receptor levels	4	111764972	0.0124	0.949	11770	Leukemia inhibitory factor receptor levels	TRUE	reported	4	110843816	PITX2	1.2458e-08	0.00921829	Heart failure,strict	TRUE	reported	Heart failure,strict	29672	382509	412181	2	TRUE	7.86341398404223e-05	32.4138899636416	lEZFVe.Leukemia inhibitory factor receptor levels
rs8178844	A	G	A	G	-0.0501896	-0.0033	0.463136	0.5047	FALSE	FALSE	FALSE	Leukemia inhibitory factor receptor levels	17	64218459	0.0121	0.785	11784	Leukemia inhibitory factor receptor levels	TRUE	reported	17	66222341	APOH	4.9339e-08	0.00920289	Heart failure,strict	TRUE	reported	Heart failure,strict	29672	382509	412181	2	TRUE	7.21538818848103e-05	29.7424609154111	lEZFVe.Leukemia inhibitory factor receptor levels
rs116287796	T	C	T	C	0.209179	-0.0249	0.0213508	0.0222	FALSE	FALSE	FALSE	Monocyte chemoattractant protein-1 levels	1	51457442	0.0411	0.545	14732	Monocyte chemoattractant protein-1 levels	TRUE	reported	1	50991770	CDKN2C	4.06443e-12	0.0301631	Heart failure,strict	TRUE	reported	Heart failure,strict	29672	382509	412181	2	TRUE	0.000116666341194336	48.0930266846003	lEZFVe.Monocyte chemoattractant protein-1 levels
rs12943566	G	A	G	A	-0.0557219	-0.0111	0.658704	0.6508	FALSE	FALSE	FALSE	Monocyte chemoattractant protein-1 levels	17	2157774	0.0121	0.359	14725	Monocyte chemoattractant protein-1 levels	TRUE	reported	17	2254480	SMG6	6.61241e-09	0.00960642	Heart failure,strict	TRUE	reported	Heart failure,strict	29672	382509	412181	2	TRUE	8.16216320612675e-05	33.6454688794626	lEZFVe.Monocyte chemoattractant protein-1 levels
rs2207792	A	G	A	G	-0.0662398	-0.0292	0.755329	0.6857	FALSE	FALSE	FALSE	Monocyte chemoattractant protein-1 levels	1	61894709	0.0133	0.0281	13235	Monocyte chemoattractant protein-1 levels	TRUE	reported	1	61429037	NFIA	3.99485e-10	0.0105912	Heart failure,strict	TRUE	reported	Heart failure,strict	29672	382509	412181	2	TRUE	9.4889576019916e-05	39.1152021792637	lEZFVe.Monocyte chemoattractant protein-1 levels
rs3176323	C	T	C	T	-0.082853	8e-04	0.291295	0.3125	FALSE	FALSE	FALSE	Monocyte chemoattractant protein-1 levels	6	36646849	0.0126	0.949	14717	Monocyte chemoattractant protein-1 levels	TRUE	reported	6	36679072	CDKN1A	4.74898e-16	0.0102064	Heart failure,strict	TRUE	reported	Heart failure,strict	29672	382509	412181	2	TRUE	0.000159850467470108	65.8975395838693	lEZFVe.Monocyte chemoattractant protein-1 levels
rs62133081	T	G	T	G	-0.0629417	0.0011	0.224529	0.1996	FALSE	FALSE	FALSE	Monocyte chemoattractant protein-1 levels	2	37231092	0.0144	0.939	14724	Monocyte chemoattractant protein-1 levels	TRUE	reported	2	37003949	HEATR5B	1.19994e-08	0.0110429	Heart failure,strict	TRUE	reported	Heart failure,strict	29672	382509	412181	2	TRUE	7.88112945569479e-05	32.4869209154818	lEZFVe.Monocyte chemoattractant protein-1 levels
rs6817105	C	T	C	T	0.115199	-0.0049	0.144651	0.1339	FALSE	FALSE	FALSE	Monocyte chemoattractant protein-1 levels	4	111705768	0.0174	0.778	14733	Monocyte chemoattractant protein-1 levels	TRUE	reported	4	110784612	PITX2	2.80737e-19	0.0128341	Heart failure,strict	TRUE	reported	Heart failure,strict	29672	382509	412181	2	TRUE	0.000195431123645128	80.5683506762281	lEZFVe.Monocyte chemoattractant protein-1 levels
rs74948679	A	G	A	G	-0.0581324	0.0025	0.272301	0.2695	FALSE	FALSE	FALSE	Monocyte chemoattractant protein-1 levels	11	7622750	0.0146	0.864	14285	Monocyte chemoattractant protein-1 levels	TRUE	reported	11	7601519	PPFIBP2	4.19093e-08	0.010603	Heart failure,strict	TRUE	reported	Heart failure,strict	29672	382509	412181	2	TRUE	7.29221297686976e-05	30.0591625040809	lEZFVe.Monocyte chemoattractant protein-1 levels
rs7680240	C	A	C	A	-0.0524828	-0.0082	0.456133	0.4248	FALSE	FALSE	FALSE	Monocyte chemoattractant protein-1 levels	4	111764972	0.0117	0.483	14719	Monocyte chemoattractant protein-1 levels	TRUE	reported	4	110843816	PITX2	1.2458e-08	0.00921829	Heart failure,strict	TRUE	reported	Heart failure,strict	29672	382509	412181	2	TRUE	7.86341398404223e-05	32.4138899636416	lEZFVe.Monocyte chemoattractant protein-1 levels
rs8178844	A	G	A	G	-0.0501896	-0.009	0.463136	0.5081	FALSE	FALSE	FALSE	Monocyte chemoattractant protein-1 levels	17	64218459	0.0115	0.434	14733	Monocyte chemoattractant protein-1 levels	TRUE	reported	17	66222341	APOH	4.9339e-08	0.00920289	Heart failure,strict	TRUE	reported	Heart failure,strict	29672	382509	412181	2	TRUE	7.21538818848103e-05	29.7424609154111	lEZFVe.Monocyte chemoattractant protein-1 levels
rs116287796	T	C	T	C	0.209179	-0.0252	0.0213508	0.0221	FALSE	FALSE	FALSE	Monocyte chemoattractant protein 2 levels	1	51457442	0.0416	0.545	14735	Monocyte chemoattractant protein 2 levels	TRUE	reported	1	50991770	CDKN2C	4.06443e-12	0.0301631	Heart failure,strict	TRUE	reported	Heart failure,strict	29672	382509	412181	2	TRUE	0.000116666341194336	48.0930266846003	lEZFVe.Monocyte chemoattractant protein 2 levels
rs12943566	G	A	G	A	-0.0557219	0.0103	0.658704	0.6509	FALSE	FALSE	FALSE	Monocyte chemoattractant protein 2 levels	17	2157774	0.0123	0.402	14728	Monocyte chemoattractant protein 2 levels	TRUE	reported	17	2254480	SMG6	6.61241e-09	0.00960642	Heart failure,strict	TRUE	reported	Heart failure,strict	29672	382509	412181	2	TRUE	8.16216320612675e-05	33.6454688794626	lEZFVe.Monocyte chemoattractant protein 2 levels
rs2207792	A	G	A	G	-0.0662398	-0.0139	0.755329	0.6848	FALSE	FALSE	FALSE	Monocyte chemoattractant protein 2 levels	1	61894709	0.0134	0.3	13238	Monocyte chemoattractant protein 2 levels	TRUE	reported	1	61429037	NFIA	3.99485e-10	0.0105912	Heart failure,strict	TRUE	reported	Heart failure,strict	29672	382509	412181	2	TRUE	9.4889576019916e-05	39.1152021792637	lEZFVe.Monocyte chemoattractant protein 2 levels
rs3176323	C	T	C	T	-0.082853	0.0161	0.291295	0.3126	FALSE	FALSE	FALSE	Monocyte chemoattractant protein 2 levels	6	36646849	0.0127	0.205	14720	Monocyte chemoattractant protein 2 levels	TRUE	reported	6	36679072	CDKN1A	4.74898e-16	0.0102064	Heart failure,strict	TRUE	reported	Heart failure,strict	29672	382509	412181	2	TRUE	0.000159850467470108	65.8975395838693	lEZFVe.Monocyte chemoattractant protein 2 levels
rs62133081	T	G	T	G	-0.0629417	0.0157	0.224529	0.1998	FALSE	FALSE	FALSE	Monocyte chemoattractant protein 2 levels	2	37231092	0.0146	0.282	14727	Monocyte chemoattractant protein 2 levels	TRUE	reported	2	37003949	HEATR5B	1.19994e-08	0.0110429	Heart failure,strict	TRUE	reported	Heart failure,strict	29672	382509	412181	2	TRUE	7.88112945569479e-05	32.4869209154818	lEZFVe.Monocyte chemoattractant protein 2 levels
rs6817105	C	T	C	T	0.115199	0.0014	0.144651	0.1336	FALSE	FALSE	FALSE	Monocyte chemoattractant protein 2 levels	4	111705768	0.0176	0.937	14736	Monocyte chemoattractant protein 2 levels	TRUE	reported	4	110784612	PITX2	2.80737e-19	0.0128341	Heart failure,strict	TRUE	reported	Heart failure,strict	29672	382509	412181	2	TRUE	0.000195431123645128	80.5683506762281	lEZFVe.Monocyte chemoattractant protein 2 levels
rs74948679	A	G	A	G	-0.0581324	-0.0037	0.272301	0.2694	FALSE	FALSE	FALSE	Monocyte chemoattractant protein 2 levels	11	7622750	0.0148	0.803	14288	Monocyte chemoattractant protein 2 levels	TRUE	reported	11	7601519	PPFIBP2	4.19093e-08	0.010603	Heart failure,strict	TRUE	reported	Heart failure,strict	29672	382509	412181	2	TRUE	7.29221297686976e-05	30.0591625040809	lEZFVe.Monocyte chemoattractant protein 2 levels
rs7680240	C	A	C	A	-0.0524828	-0.0161	0.456133	0.4244	FALSE	FALSE	FALSE	Monocyte chemoattractant protein 2 levels	4	111764972	0.0119	0.176	14722	Monocyte chemoattractant protein 2 levels	TRUE	reported	4	110843816	PITX2	1.2458e-08	0.00921829	Heart failure,strict	TRUE	reported	Heart failure,strict	29672	382509	412181	2	TRUE	7.86341398404223e-05	32.4138899636416	lEZFVe.Monocyte chemoattractant protein 2 levels
rs8178844	A	G	A	G	-0.0501896	-0.0208	0.463136	0.5084	FALSE	FALSE	FALSE	Monocyte chemoattractant protein 2 levels	17	64218459	0.0116	0.073	14736	Monocyte chemoattractant protein 2 levels	TRUE	reported	17	66222341	APOH	4.9339e-08	0.00920289	Heart failure,strict	TRUE	reported	Heart failure,strict	29672	382509	412181	2	TRUE	7.21538818848103e-05	29.7424609154111	lEZFVe.Monocyte chemoattractant protein 2 levels
rs116287796	T	C	T	C	0.209179	-0.0615	0.0213508	0.0223	FALSE	FALSE	FALSE	Monocyte chemoattractant protein-3 levels	1	51457442	0.047	0.191	11782	Monocyte chemoattractant protein-3 levels	TRUE	reported	1	50991770	CDKN2C	4.06443e-12	0.0301631	Heart failure,strict	TRUE	reported	Heart failure,strict	29672	382509	412181	2	TRUE	0.000116666341194336	48.0930266846003	lEZFVe.Monocyte chemoattractant protein-3 levels
rs12943566	G	A	G	A	-0.0557219	-0.0071	0.658704	0.6512	FALSE	FALSE	FALSE	Monocyte chemoattractant protein-3 levels	17	2157774	0.0137	0.604	11775	Monocyte chemoattractant protein-3 levels	TRUE	reported	17	2254480	SMG6	6.61241e-09	0.00960642	Heart failure,strict	TRUE	reported	Heart failure,strict	29672	382509	412181	2	TRUE	8.16216320612675e-05	33.6454688794626	lEZFVe.Monocyte chemoattractant protein-3 levels
rs2207792	A	G	A	G	-0.0662398	-0.0067	0.755329	0.6813	FALSE	FALSE	FALSE	Monocyte chemoattractant protein-3 levels	1	61894709	0.0153	0.661	10285	Monocyte chemoattractant protein-3 levels	TRUE	reported	1	61429037	NFIA	3.99485e-10	0.0105912	Heart failure,strict	TRUE	reported	Heart failure,strict	29672	382509	412181	2	TRUE	9.4889576019916e-05	39.1152021792637	lEZFVe.Monocyte chemoattractant protein-3 levels
rs3176323	C	T	C	T	-0.082853	-0.0183	0.291295	0.3059	FALSE	FALSE	FALSE	Monocyte chemoattractant protein-3 levels	6	36646849	0.0143	0.201	11767	Monocyte chemoattractant protein-3 levels	TRUE	reported	6	36679072	CDKN1A	4.74898e-16	0.0102064	Heart failure,strict	TRUE	reported	Heart failure,strict	29672	382509	412181	2	TRUE	0.000159850467470108	65.8975395838693	lEZFVe.Monocyte chemoattractant protein-3 levels
rs62133081	T	G	T	G	-0.0629417	-0.0125	0.224529	0.1962	FALSE	FALSE	FALSE	Monocyte chemoattractant protein-3 levels	2	37231092	0.0165	0.449	11774	Monocyte chemoattractant protein-3 levels	TRUE	reported	2	37003949	HEATR5B	1.19994e-08	0.0110429	Heart failure,strict	TRUE	reported	Heart failure,strict	29672	382509	412181	2	TRUE	7.88112945569479e-05	32.4869209154818	lEZFVe.Monocyte chemoattractant protein-3 levels
rs6817105	C	T	C	T	0.115199	-0.0011	0.144651	0.1201	FALSE	FALSE	FALSE	Monocyte chemoattractant protein-3 levels	4	111705768	0.0206	0.957	11783	Monocyte chemoattractant protein-3 levels	TRUE	reported	4	110784612	PITX2	2.80737e-19	0.0128341	Heart failure,strict	TRUE	reported	Heart failure,strict	29672	382509	412181	2	TRUE	0.000195431123645128	80.5683506762281	lEZFVe.Monocyte chemoattractant protein-3 levels
rs74948679	A	G	A	G	-0.0581324	-0.0125	0.272301	0.2748	FALSE	FALSE	FALSE	Monocyte chemoattractant protein-3 levels	11	7622750	0.0163	0.443	11335	Monocyte chemoattractant protein-3 levels	TRUE	reported	11	7601519	PPFIBP2	4.19093e-08	0.010603	Heart failure,strict	TRUE	reported	Heart failure,strict	29672	382509	412181	2	TRUE	7.29221297686976e-05	30.0591625040809	lEZFVe.Monocyte chemoattractant protein-3 levels
rs7680240	C	A	C	A	-0.0524828	-0.0131	0.456133	0.4241	FALSE	FALSE	FALSE	Monocyte chemoattractant protein-3 levels	4	111764972	0.0133	0.325	11769	Monocyte chemoattractant protein-3 levels	TRUE	reported	4	110843816	PITX2	1.2458e-08	0.00921829	Heart failure,strict	TRUE	reported	Heart failure,strict	29672	382509	412181	2	TRUE	7.86341398404223e-05	32.4138899636416	lEZFVe.Monocyte chemoattractant protein-3 levels
rs8178844	A	G	A	G	-0.0501896	0.008	0.463136	0.5043	FALSE	FALSE	FALSE	Monocyte chemoattractant protein-3 levels	17	64218459	0.0131	0.541	11783	Monocyte chemoattractant protein-3 levels	TRUE	reported	17	66222341	APOH	4.9339e-08	0.00920289	Heart failure,strict	TRUE	reported	Heart failure,strict	29672	382509	412181	2	TRUE	7.21538818848103e-05	29.7424609154111	lEZFVe.Monocyte chemoattractant protein-3 levels
rs116287796	T	C	T	C	0.209179	-0.0888	0.0213508	0.0222	FALSE	FALSE	FALSE	Monocyte chemoattractant protein-4 levels	1	51457442	0.0411	0.0307	14735	Monocyte chemoattractant protein-4 levels	TRUE	reported	1	50991770	CDKN2C	4.06443e-12	0.0301631	Heart failure,strict	TRUE	reported	Heart failure,strict	29672	382509	412181	2	TRUE	0.000116666341194336	48.0930266846003	lEZFVe.Monocyte chemoattractant protein-4 levels
rs12943566	G	A	G	A	-0.0557219	0.0103	0.658704	0.6509	FALSE	FALSE	FALSE	Monocyte chemoattractant protein-4 levels	17	2157774	0.0122	0.399	14728	Monocyte chemoattractant protein-4 levels	TRUE	reported	17	2254480	SMG6	6.61241e-09	0.00960642	Heart failure,strict	TRUE	reported	Heart failure,strict	29672	382509	412181	2	TRUE	8.16216320612675e-05	33.6454688794626	lEZFVe.Monocyte chemoattractant protein-4 levels
rs2207792	A	G	A	G	-0.0662398	-0.0158	0.755329	0.6854	FALSE	FALSE	FALSE	Monocyte chemoattractant protein-4 levels	1	61894709	0.0133	0.235	13238	Monocyte chemoattractant protein-4 levels	TRUE	reported	1	61429037	NFIA	3.99485e-10	0.0105912	Heart failure,strict	TRUE	reported	Heart failure,strict	29672	382509	412181	2	TRUE	9.4889576019916e-05	39.1152021792637	lEZFVe.Monocyte chemoattractant protein-4 levels
rs3176323	C	T	C	T	-0.082853	0.0125	0.291295	0.3126	FALSE	FALSE	FALSE	Monocyte chemoattractant protein-4 levels	6	36646849	0.0126	0.321	14720	Monocyte chemoattractant protein-4 levels	TRUE	reported	6	36679072	CDKN1A	4.74898e-16	0.0102064	Heart failure,strict	TRUE	reported	Heart failure,strict	29672	382509	412181	2	TRUE	0.000159850467470108	65.8975395838693	lEZFVe.Monocyte chemoattractant protein-4 levels
rs62133081	T	G	T	G	-0.0629417	-0.0098	0.224529	0.1997	FALSE	FALSE	FALSE	Monocyte chemoattractant protein-4 levels	2	37231092	0.0145	0.499	14727	Monocyte chemoattractant protein-4 levels	TRUE	reported	2	37003949	HEATR5B	1.19994e-08	0.0110429	Heart failure,strict	TRUE	reported	Heart failure,strict	29672	382509	412181	2	TRUE	7.88112945569479e-05	32.4869209154818	lEZFVe.Monocyte chemoattractant protein-4 levels
rs6817105	C	T	C	T	0.115199	-0.0131	0.144651	0.1337	FALSE	FALSE	FALSE	Monocyte chemoattractant protein-4 levels	4	111705768	0.0175	0.454	14736	Monocyte chemoattractant protein-4 levels	TRUE	reported	4	110784612	PITX2	2.80737e-19	0.0128341	Heart failure,strict	TRUE	reported	Heart failure,strict	29672	382509	412181	2	TRUE	0.000195431123645128	80.5683506762281	lEZFVe.Monocyte chemoattractant protein-4 levels
rs74948679	A	G	A	G	-0.0581324	-0.0015	0.272301	0.2696	FALSE	FALSE	FALSE	Monocyte chemoattractant protein-4 levels	11	7622750	0.0147	0.919	14288	Monocyte chemoattractant protein-4 levels	TRUE	reported	11	7601519	PPFIBP2	4.19093e-08	0.010603	Heart failure,strict	TRUE	reported	Heart failure,strict	29672	382509	412181	2	TRUE	7.29221297686976e-05	30.0591625040809	lEZFVe.Monocyte chemoattractant protein-4 levels
rs7680240	C	A	C	A	-0.0524828	-0.0232	0.456133	0.4246	FALSE	FALSE	FALSE	Monocyte chemoattractant protein-4 levels	4	111764972	0.0118	0.0493	14722	Monocyte chemoattractant protein-4 levels	TRUE	reported	4	110843816	PITX2	1.2458e-08	0.00921829	Heart failure,strict	TRUE	reported	Heart failure,strict	29672	382509	412181	2	TRUE	7.86341398404223e-05	32.4138899636416	lEZFVe.Monocyte chemoattractant protein-4 levels
rs8178844	A	G	A	G	-0.0501896	-0.0179	0.463136	0.5081	FALSE	FALSE	FALSE	Monocyte chemoattractant protein-4 levels	17	64218459	0.0115	0.12	14736	Monocyte chemoattractant protein-4 levels	TRUE	reported	17	66222341	APOH	4.9339e-08	0.00920289	Heart failure,strict	TRUE	reported	Heart failure,strict	29672	382509	412181	2	TRUE	7.21538818848103e-05	29.7424609154111	lEZFVe.Monocyte chemoattractant protein-4 levels
rs116287796	T	C	T	C	0.209179	-0.0274	0.0213508	0.022	FALSE	FALSE	FALSE	Macrophage inflammatory protein 1a levels	1	51457442	0.0414	0.508	14742	Macrophage inflammatory protein 1a levels	TRUE	reported	1	50991770	CDKN2C	4.06443e-12	0.0301631	Heart failure,strict	TRUE	reported	Heart failure,strict	29672	382509	412181	2	TRUE	0.000116666341194336	48.0930266846003	lEZFVe.Macrophage inflammatory protein 1a levels
rs12943566	G	A	G	A	-0.0557219	-0.0059	0.658704	0.6506	FALSE	FALSE	FALSE	Macrophage inflammatory protein 1a levels	17	2157774	0.0122	0.629	14735	Macrophage inflammatory protein 1a levels	TRUE	reported	17	2254480	SMG6	6.61241e-09	0.00960642	Heart failure,strict	TRUE	reported	Heart failure,strict	29672	382509	412181	2	TRUE	8.16216320612675e-05	33.6454688794626	lEZFVe.Macrophage inflammatory protein 1a levels
rs2207792	A	G	A	G	-0.0662398	-0.0239	0.755329	0.6859	FALSE	FALSE	FALSE	Macrophage inflammatory protein 1a levels	1	61894709	0.0133	0.0723	13245	Macrophage inflammatory protein 1a levels	TRUE	reported	1	61429037	NFIA	3.99485e-10	0.0105912	Heart failure,strict	TRUE	reported	Heart failure,strict	29672	382509	412181	2	TRUE	9.4889576019916e-05	39.1152021792637	lEZFVe.Macrophage inflammatory protein 1a levels
rs3176323	C	T	C	T	-0.082853	-0.0013	0.291295	0.3127	FALSE	FALSE	FALSE	Macrophage inflammatory protein 1a levels	6	36646849	0.0126	0.918	14727	Macrophage inflammatory protein 1a levels	TRUE	reported	6	36679072	CDKN1A	4.74898e-16	0.0102064	Heart failure,strict	TRUE	reported	Heart failure,strict	29672	382509	412181	2	TRUE	0.000159850467470108	65.8975395838693	lEZFVe.Macrophage inflammatory protein 1a levels
rs62133081	T	G	T	G	-0.0629417	-0.0087	0.224529	0.1996	FALSE	FALSE	FALSE	Macrophage inflammatory protein 1a levels	2	37231092	0.0145	0.549	14734	Macrophage inflammatory protein 1a levels	TRUE	reported	2	37003949	HEATR5B	1.19994e-08	0.0110429	Heart failure,strict	TRUE	reported	Heart failure,strict	29672	382509	412181	2	TRUE	7.88112945569479e-05	32.4869209154818	lEZFVe.Macrophage inflammatory protein 1a levels
rs6817105	C	T	C	T	0.115199	-0.0227	0.144651	0.1345	FALSE	FALSE	FALSE	Macrophage inflammatory protein 1a levels	4	111705768	0.0174	0.192	14743	Macrophage inflammatory protein 1a levels	TRUE	reported	4	110784612	PITX2	2.80737e-19	0.0128341	Heart failure,strict	TRUE	reported	Heart failure,strict	29672	382509	412181	2	TRUE	0.000195431123645128	80.5683506762281	lEZFVe.Macrophage inflammatory protein 1a levels
rs74948679	A	G	A	G	-0.0581324	0.003	0.272301	0.2695	FALSE	FALSE	FALSE	Macrophage inflammatory protein 1a levels	11	7622750	0.0146	0.837	14295	Macrophage inflammatory protein 1a levels	TRUE	reported	11	7601519	PPFIBP2	4.19093e-08	0.010603	Heart failure,strict	TRUE	reported	Heart failure,strict	29672	382509	412181	2	TRUE	7.29221297686976e-05	30.0591625040809	lEZFVe.Macrophage inflammatory protein 1a levels
rs7680240	C	A	C	A	-0.0524828	-0.0047	0.456133	0.4244	FALSE	FALSE	FALSE	Macrophage inflammatory protein 1a levels	4	111764972	0.0118	0.69	14729	Macrophage inflammatory protein 1a levels	TRUE	reported	4	110843816	PITX2	1.2458e-08	0.00921829	Heart failure,strict	TRUE	reported	Heart failure,strict	29672	382509	412181	2	TRUE	7.86341398404223e-05	32.4138899636416	lEZFVe.Macrophage inflammatory protein 1a levels
rs8178844	A	G	A	G	-0.0501896	4e-04	0.463136	0.5081	FALSE	FALSE	FALSE	Macrophage inflammatory protein 1a levels	17	64218459	0.0115	0.972	14743	Macrophage inflammatory protein 1a levels	TRUE	reported	17	66222341	APOH	4.9339e-08	0.00920289	Heart failure,strict	TRUE	reported	Heart failure,strict	29672	382509	412181	2	TRUE	7.21538818848103e-05	29.7424609154111	lEZFVe.Macrophage inflammatory protein 1a levels
rs116287796	T	C	T	C	0.209179	-0.0362	0.0213508	0.0219	FALSE	FALSE	FALSE	Matrix metalloproteinase-1 levels	1	51457442	0.042	0.389	14743	Matrix metalloproteinase-1 levels	TRUE	reported	1	50991770	CDKN2C	4.06443e-12	0.0301631	Heart failure,strict	TRUE	reported	Heart failure,strict	29672	382509	412181	2	TRUE	0.000116666341194336	48.0930266846003	lEZFVe.Matrix metalloproteinase-1 levels
rs12943566	G	A	G	A	-0.0557219	0.0125	0.658704	0.6507	FALSE	FALSE	FALSE	Matrix metalloproteinase-1 levels	17	2157774	0.0123	0.31	14736	Matrix metalloproteinase-1 levels	TRUE	reported	17	2254480	SMG6	6.61241e-09	0.00960642	Heart failure,strict	TRUE	reported	Heart failure,strict	29672	382509	412181	2	TRUE	8.16216320612675e-05	33.6454688794626	lEZFVe.Matrix metalloproteinase-1 levels
rs2207792	A	G	A	G	-0.0662398	-0.0028	0.755329	0.6847	FALSE	FALSE	FALSE	Matrix metalloproteinase-1 levels	1	61894709	0.0135	0.836	13246	Matrix metalloproteinase-1 levels	TRUE	reported	1	61429037	NFIA	3.99485e-10	0.0105912	Heart failure,strict	TRUE	reported	Heart failure,strict	29672	382509	412181	2	TRUE	9.4889576019916e-05	39.1152021792637	lEZFVe.Matrix metalloproteinase-1 levels
rs3176323	C	T	C	T	-0.082853	0.0027	0.291295	0.3127	FALSE	FALSE	FALSE	Matrix metalloproteinase-1 levels	6	36646849	0.0127	0.832	14728	Matrix metalloproteinase-1 levels	TRUE	reported	6	36679072	CDKN1A	4.74898e-16	0.0102064	Heart failure,strict	TRUE	reported	Heart failure,strict	29672	382509	412181	2	TRUE	0.000159850467470108	65.8975395838693	lEZFVe.Matrix metalloproteinase-1 levels
rs62133081	T	G	T	G	-0.0629417	-0.0114	0.224529	0.1998	FALSE	FALSE	FALSE	Matrix metalloproteinase-1 levels	2	37231092	0.0147	0.438	14735	Matrix metalloproteinase-1 levels	TRUE	reported	2	37003949	HEATR5B	1.19994e-08	0.0110429	Heart failure,strict	TRUE	reported	Heart failure,strict	29672	382509	412181	2	TRUE	7.88112945569479e-05	32.4869209154818	lEZFVe.Matrix metalloproteinase-1 levels
rs6817105	C	T	C	T	0.115199	-0.0074	0.144651	0.1337	FALSE	FALSE	FALSE	Matrix metalloproteinase-1 levels	4	111705768	0.0177	0.676	14744	Matrix metalloproteinase-1 levels	TRUE	reported	4	110784612	PITX2	2.80737e-19	0.0128341	Heart failure,strict	TRUE	reported	Heart failure,strict	29672	382509	412181	2	TRUE	0.000195431123645128	80.5683506762281	lEZFVe.Matrix metalloproteinase-1 levels
rs74948679	A	G	A	G	-0.0581324	0.0067	0.272301	0.2694	FALSE	FALSE	FALSE	Matrix metalloproteinase-1 levels	11	7622750	0.0148	0.651	14296	Matrix metalloproteinase-1 levels	TRUE	reported	11	7601519	PPFIBP2	4.19093e-08	0.010603	Heart failure,strict	TRUE	reported	Heart failure,strict	29672	382509	412181	2	TRUE	7.29221297686976e-05	30.0591625040809	lEZFVe.Matrix metalloproteinase-1 levels
rs7680240	C	A	C	A	-0.0524828	-0.0046	0.456133	0.4242	FALSE	FALSE	FALSE	Matrix metalloproteinase-1 levels	4	111764972	0.0119	0.699	14730	Matrix metalloproteinase-1 levels	TRUE	reported	4	110843816	PITX2	1.2458e-08	0.00921829	Heart failure,strict	TRUE	reported	Heart failure,strict	29672	382509	412181	2	TRUE	7.86341398404223e-05	32.4138899636416	lEZFVe.Matrix metalloproteinase-1 levels
rs8178844	A	G	A	G	-0.0501896	-0.0142	0.463136	0.5084	FALSE	FALSE	FALSE	Matrix metalloproteinase-1 levels	17	64218459	0.0117	0.225	14744	Matrix metalloproteinase-1 levels	TRUE	reported	17	66222341	APOH	4.9339e-08	0.00920289	Heart failure,strict	TRUE	reported	Heart failure,strict	29672	382509	412181	2	TRUE	7.21538818848103e-05	29.7424609154111	lEZFVe.Matrix metalloproteinase-1 levels
rs116287796	T	C	T	C	0.209179	0.0205	0.0213508	0.0221	FALSE	FALSE	FALSE	Matrix metalloproteinase-10 levels	1	51457442	0.0415	0.621	14743	Matrix metalloproteinase-10 levels	TRUE	reported	1	50991770	CDKN2C	4.06443e-12	0.0301631	Heart failure,strict	TRUE	reported	Heart failure,strict	29672	382509	412181	2	TRUE	0.000116666341194336	48.0930266846003	lEZFVe.Matrix metalloproteinase-10 levels
rs12943566	G	A	G	A	-0.0557219	-0.0173	0.658704	0.6509	FALSE	FALSE	FALSE	Matrix metalloproteinase-10 levels	17	2157774	0.0122	0.156	14736	Matrix metalloproteinase-10 levels	TRUE	reported	17	2254480	SMG6	6.61241e-09	0.00960642	Heart failure,strict	TRUE	reported	Heart failure,strict	29672	382509	412181	2	TRUE	8.16216320612675e-05	33.6454688794626	lEZFVe.Matrix metalloproteinase-10 levels
rs2207792	A	G	A	G	-0.0662398	-0.0126	0.755329	0.6847	FALSE	FALSE	FALSE	Matrix metalloproteinase-10 levels	1	61894709	0.0134	0.347	13246	Matrix metalloproteinase-10 levels	TRUE	reported	1	61429037	NFIA	3.99485e-10	0.0105912	Heart failure,strict	TRUE	reported	Heart failure,strict	29672	382509	412181	2	TRUE	9.4889576019916e-05	39.1152021792637	lEZFVe.Matrix metalloproteinase-10 levels
rs3176323	C	T	C	T	-0.082853	-0.0165	0.291295	0.3128	FALSE	FALSE	FALSE	Matrix metalloproteinase-10 levels	6	36646849	0.0126	0.19	14728	Matrix metalloproteinase-10 levels	TRUE	reported	6	36679072	CDKN1A	4.74898e-16	0.0102064	Heart failure,strict	TRUE	reported	Heart failure,strict	29672	382509	412181	2	TRUE	0.000159850467470108	65.8975395838693	lEZFVe.Matrix metalloproteinase-10 levels
rs62133081	T	G	T	G	-0.0629417	-0.0074	0.224529	0.1998	FALSE	FALSE	FALSE	Matrix metalloproteinase-10 levels	2	37231092	0.0145	0.61	14735	Matrix metalloproteinase-10 levels	TRUE	reported	2	37003949	HEATR5B	1.19994e-08	0.0110429	Heart failure,strict	TRUE	reported	Heart failure,strict	29672	382509	412181	2	TRUE	7.88112945569479e-05	32.4869209154818	lEZFVe.Matrix metalloproteinase-10 levels
rs6817105	C	T	C	T	0.115199	0.0146	0.144651	0.1337	FALSE	FALSE	FALSE	Matrix metalloproteinase-10 levels	4	111705768	0.0176	0.407	14744	Matrix metalloproteinase-10 levels	TRUE	reported	4	110784612	PITX2	2.80737e-19	0.0128341	Heart failure,strict	TRUE	reported	Heart failure,strict	29672	382509	412181	2	TRUE	0.000195431123645128	80.5683506762281	lEZFVe.Matrix metalloproteinase-10 levels
rs74948679	A	G	A	G	-0.0581324	0.0063	0.272301	0.2692	FALSE	FALSE	FALSE	Matrix metalloproteinase-10 levels	11	7622750	0.0147	0.668	14296	Matrix metalloproteinase-10 levels	TRUE	reported	11	7601519	PPFIBP2	4.19093e-08	0.010603	Heart failure,strict	TRUE	reported	Heart failure,strict	29672	382509	412181	2	TRUE	7.29221297686976e-05	30.0591625040809	lEZFVe.Matrix metalloproteinase-10 levels
rs7680240	C	A	C	A	-0.0524828	-0.0064	0.456133	0.4244	FALSE	FALSE	FALSE	Matrix metalloproteinase-10 levels	4	111764972	0.0118	0.588	14730	Matrix metalloproteinase-10 levels	TRUE	reported	4	110843816	PITX2	1.2458e-08	0.00921829	Heart failure,strict	TRUE	reported	Heart failure,strict	29672	382509	412181	2	TRUE	7.86341398404223e-05	32.4138899636416	lEZFVe.Matrix metalloproteinase-10 levels
rs8178844	A	G	A	G	-0.0501896	-0.0121	0.463136	0.5083	FALSE	FALSE	FALSE	Matrix metalloproteinase-10 levels	17	64218459	0.0116	0.297	14744	Matrix metalloproteinase-10 levels	TRUE	reported	17	66222341	APOH	4.9339e-08	0.00920289	Heart failure,strict	TRUE	reported	Heart failure,strict	29672	382509	412181	2	TRUE	7.21538818848103e-05	29.7424609154111	lEZFVe.Matrix metalloproteinase-10 levels
rs116287796	T	C	T	C	0.209179	0.0469	0.0213508	0.0237	FALSE	FALSE	FALSE	Neurturin levels	1	51457442	0.0448	0.295	11790	Neurturin levels	TRUE	reported	1	50991770	CDKN2C	4.06443e-12	0.0301631	Heart failure,strict	TRUE	reported	Heart failure,strict	29672	382509	412181	2	TRUE	0.000116666341194336	48.0930266846003	lEZFVe.Neurturin levels
rs12943566	G	A	G	A	-0.0557219	-0.0006	0.658704	0.6529	FALSE	FALSE	FALSE	Neurturin levels	17	2157774	0.0134	0.964	11783	Neurturin levels	TRUE	reported	17	2254480	SMG6	6.61241e-09	0.00960642	Heart failure,strict	TRUE	reported	Heart failure,strict	29672	382509	412181	2	TRUE	8.16216320612675e-05	33.6454688794626	lEZFVe.Neurturin levels
rs2207792	A	G	A	G	-0.0662398	0.0181	0.755329	0.6799	FALSE	FALSE	FALSE	Neurturin levels	1	61894709	0.0148	0.221	10293	Neurturin levels	TRUE	reported	1	61429037	NFIA	3.99485e-10	0.0105912	Heart failure,strict	TRUE	reported	Heart failure,strict	29672	382509	412181	2	TRUE	9.4889576019916e-05	39.1152021792637	lEZFVe.Neurturin levels
rs3176323	C	T	C	T	-0.082853	0.0068	0.291295	0.3062	FALSE	FALSE	FALSE	Neurturin levels	6	36646849	0.0139	0.625	11775	Neurturin levels	TRUE	reported	6	36679072	CDKN1A	4.74898e-16	0.0102064	Heart failure,strict	TRUE	reported	Heart failure,strict	29672	382509	412181	2	TRUE	0.000159850467470108	65.8975395838693	lEZFVe.Neurturin levels
rs62133081	T	G	T	G	-0.0629417	-0.0027	0.224529	0.1969	FALSE	FALSE	FALSE	Neurturin levels	2	37231092	0.0161	0.867	11782	Neurturin levels	TRUE	reported	2	37003949	HEATR5B	1.19994e-08	0.0110429	Heart failure,strict	TRUE	reported	Heart failure,strict	29672	382509	412181	2	TRUE	7.88112945569479e-05	32.4869209154818	lEZFVe.Neurturin levels
rs6817105	C	T	C	T	0.115199	-0.0073	0.144651	0.1182	FALSE	FALSE	FALSE	Neurturin levels	4	111705768	0.0203	0.719	11791	Neurturin levels	TRUE	reported	4	110784612	PITX2	2.80737e-19	0.0128341	Heart failure,strict	TRUE	reported	Heart failure,strict	29672	382509	412181	2	TRUE	0.000195431123645128	80.5683506762281	lEZFVe.Neurturin levels
rs74948679	A	G	A	G	-0.0581324	0.0031	0.272301	0.2743	FALSE	FALSE	FALSE	Neurturin levels	11	7622750	0.0165	0.851	11343	Neurturin levels	TRUE	reported	11	7601519	PPFIBP2	4.19093e-08	0.010603	Heart failure,strict	TRUE	reported	Heart failure,strict	29672	382509	412181	2	TRUE	7.29221297686976e-05	30.0591625040809	lEZFVe.Neurturin levels
rs7680240	C	A	C	A	-0.0524828	-0.0192	0.456133	0.4255	FALSE	FALSE	FALSE	Neurturin levels	4	111764972	0.013	0.14	11777	Neurturin levels	TRUE	reported	4	110843816	PITX2	1.2458e-08	0.00921829	Heart failure,strict	TRUE	reported	Heart failure,strict	29672	382509	412181	2	TRUE	7.86341398404223e-05	32.4138899636416	lEZFVe.Neurturin levels
rs8178844	A	G	A	G	-0.0501896	-0.0378	0.463136	0.5047	FALSE	FALSE	FALSE	Neurturin levels	17	64218459	0.0127	0.00292	11791	Neurturin levels	TRUE	reported	17	66222341	APOH	4.9339e-08	0.00920289	Heart failure,strict	TRUE	reported	Heart failure,strict	29672	382509	412181	2	TRUE	7.21538818848103e-05	29.7424609154111	lEZFVe.Neurturin levels
rs116287796	T	C	T	C	0.209179	0.0667	0.0213508	0.0229	FALSE	FALSE	FALSE	Neurotrophin-3 levels	1	51457442	0.0403	0.0979	14743	Neurotrophin-3 levels	TRUE	reported	1	50991770	CDKN2C	4.06443e-12	0.0301631	Heart failure,strict	TRUE	reported	Heart failure,strict	29672	382509	412181	2	TRUE	0.000116666341194336	48.0930266846003	lEZFVe.Neurotrophin-3 levels
rs12943566	G	A	G	A	-0.0557219	-0.017	0.658704	0.6517	FALSE	FALSE	FALSE	Neurotrophin-3 levels	17	2157774	0.012	0.157	14736	Neurotrophin-3 levels	TRUE	reported	17	2254480	SMG6	6.61241e-09	0.00960642	Heart failure,strict	TRUE	reported	Heart failure,strict	29672	382509	412181	2	TRUE	8.16216320612675e-05	33.6454688794626	lEZFVe.Neurotrophin-3 levels
rs2207792	A	G	A	G	-0.0662398	0.0074	0.755329	0.6848	FALSE	FALSE	FALSE	Neurotrophin-3 levels	1	61894709	0.0131	0.572	13246	Neurotrophin-3 levels	TRUE	reported	1	61429037	NFIA	3.99485e-10	0.0105912	Heart failure,strict	TRUE	reported	Heart failure,strict	29672	382509	412181	2	TRUE	9.4889576019916e-05	39.1152021792637	lEZFVe.Neurotrophin-3 levels
rs3176323	C	T	C	T	-0.082853	-0.0087	0.291295	0.3123	FALSE	FALSE	FALSE	Neurotrophin-3 levels	6	36646849	0.0124	0.483	14728	Neurotrophin-3 levels	TRUE	reported	6	36679072	CDKN1A	4.74898e-16	0.0102064	Heart failure,strict	TRUE	reported	Heart failure,strict	29672	382509	412181	2	TRUE	0.000159850467470108	65.8975395838693	lEZFVe.Neurotrophin-3 levels
rs62133081	T	G	T	G	-0.0629417	0.0122	0.224529	0.2001	FALSE	FALSE	FALSE	Neurotrophin-3 levels	2	37231092	0.0143	0.394	14735	Neurotrophin-3 levels	TRUE	reported	2	37003949	HEATR5B	1.19994e-08	0.0110429	Heart failure,strict	TRUE	reported	Heart failure,strict	29672	382509	412181	2	TRUE	7.88112945569479e-05	32.4869209154818	lEZFVe.Neurotrophin-3 levels
rs6817105	C	T	C	T	0.115199	-0.0232	0.144651	0.1326	FALSE	FALSE	FALSE	Neurotrophin-3 levels	4	111705768	0.0173	0.18	14744	Neurotrophin-3 levels	TRUE	reported	4	110784612	PITX2	2.80737e-19	0.0128341	Heart failure,strict	TRUE	reported	Heart failure,strict	29672	382509	412181	2	TRUE	0.000195431123645128	80.5683506762281	lEZFVe.Neurotrophin-3 levels
rs74948679	A	G	A	G	-0.0581324	0.0232	0.272301	0.2695	FALSE	FALSE	FALSE	Neurotrophin-3 levels	11	7622750	0.0148	0.117	14296	Neurotrophin-3 levels	TRUE	reported	11	7601519	PPFIBP2	4.19093e-08	0.010603	Heart failure,strict	TRUE	reported	Heart failure,strict	29672	382509	412181	2	TRUE	7.29221297686976e-05	30.0591625040809	lEZFVe.Neurotrophin-3 levels
rs7680240	C	A	C	A	-0.0524828	0.0021	0.456133	0.4256	FALSE	FALSE	FALSE	Neurotrophin-3 levels	4	111764972	0.0116	0.856	14730	Neurotrophin-3 levels	TRUE	reported	4	110843816	PITX2	1.2458e-08	0.00921829	Heart failure,strict	TRUE	reported	Heart failure,strict	29672	382509	412181	2	TRUE	7.86341398404223e-05	32.4138899636416	lEZFVe.Neurotrophin-3 levels
rs8178844	A	G	A	G	-0.0501896	-0.0066	0.463136	0.5078	FALSE	FALSE	FALSE	Neurotrophin-3 levels	17	64218459	0.0114	0.563	14744	Neurotrophin-3 levels	TRUE	reported	17	66222341	APOH	4.9339e-08	0.00920289	Heart failure,strict	TRUE	reported	Heart failure,strict	29672	382509	412181	2	TRUE	7.21538818848103e-05	29.7424609154111	lEZFVe.Neurotrophin-3 levels
rs116287796	T	C	T	C	0.209179	-0.0177	0.0213508	0.0224	FALSE	FALSE	FALSE	Osteoprotegerin levels	1	51457442	0.039	0.65	14732	Osteoprotegerin levels	TRUE	reported	1	50991770	CDKN2C	4.06443e-12	0.0301631	Heart failure,strict	TRUE	reported	Heart failure,strict	29672	382509	412181	2	TRUE	0.000116666341194336	48.0930266846003	lEZFVe.Osteoprotegerin levels
rs12943566	G	A	G	A	-0.0557219	-0.0037	0.658704	0.6509	FALSE	FALSE	FALSE	Osteoprotegerin levels	17	2157774	0.0116	0.75	14725	Osteoprotegerin levels	TRUE	reported	17	2254480	SMG6	6.61241e-09	0.00960642	Heart failure,strict	TRUE	reported	Heart failure,strict	29672	382509	412181	2	TRUE	8.16216320612675e-05	33.6454688794626	lEZFVe.Osteoprotegerin levels
rs2207792	A	G	A	G	-0.0662398	-0.009	0.755329	0.689	FALSE	FALSE	FALSE	Osteoprotegerin levels	1	61894709	0.0127	0.479	13235	Osteoprotegerin levels	TRUE	reported	1	61429037	NFIA	3.99485e-10	0.0105912	Heart failure,strict	TRUE	reported	Heart failure,strict	29672	382509	412181	2	TRUE	9.4889576019916e-05	39.1152021792637	lEZFVe.Osteoprotegerin levels
rs3176323	C	T	C	T	-0.082853	-0.0001	0.291295	0.3127	FALSE	FALSE	FALSE	Osteoprotegerin levels	6	36646849	0.012	0.993	14717	Osteoprotegerin levels	TRUE	reported	6	36679072	CDKN1A	4.74898e-16	0.0102064	Heart failure,strict	TRUE	reported	Heart failure,strict	29672	382509	412181	2	TRUE	0.000159850467470108	65.8975395838693	lEZFVe.Osteoprotegerin levels
rs62133081	T	G	T	G	-0.0629417	0.0056	0.224529	0.1995	FALSE	FALSE	FALSE	Osteoprotegerin levels	2	37231092	0.0138	0.685	14724	Osteoprotegerin levels	TRUE	reported	2	37003949	HEATR5B	1.19994e-08	0.0110429	Heart failure,strict	TRUE	reported	Heart failure,strict	29672	382509	412181	2	TRUE	7.88112945569479e-05	32.4869209154818	lEZFVe.Osteoprotegerin levels
rs6817105	C	T	C	T	0.115199	0.0091	0.144651	0.1359	FALSE	FALSE	FALSE	Osteoprotegerin levels	4	111705768	0.0166	0.584	14733	Osteoprotegerin levels	TRUE	reported	4	110784612	PITX2	2.80737e-19	0.0128341	Heart failure,strict	TRUE	reported	Heart failure,strict	29672	382509	412181	2	TRUE	0.000195431123645128	80.5683506762281	lEZFVe.Osteoprotegerin levels
rs74948679	A	G	A	G	-0.0581324	0.0172	0.272301	0.2701	FALSE	FALSE	FALSE	Osteoprotegerin levels	11	7622750	0.014	0.219	14285	Osteoprotegerin levels	TRUE	reported	11	7601519	PPFIBP2	4.19093e-08	0.010603	Heart failure,strict	TRUE	reported	Heart failure,strict	29672	382509	412181	2	TRUE	7.29221297686976e-05	30.0591625040809	lEZFVe.Osteoprotegerin levels
rs7680240	C	A	C	A	-0.0524828	0.0047	0.456133	0.4257	FALSE	FALSE	FALSE	Osteoprotegerin levels	4	111764972	0.0112	0.675	14719	Osteoprotegerin levels	TRUE	reported	4	110843816	PITX2	1.2458e-08	0.00921829	Heart failure,strict	TRUE	reported	Heart failure,strict	29672	382509	412181	2	TRUE	7.86341398404223e-05	32.4138899636416	lEZFVe.Osteoprotegerin levels
rs8178844	A	G	A	G	-0.0501896	-0.0004	0.463136	0.5071	FALSE	FALSE	FALSE	Osteoprotegerin levels	17	64218459	0.011	0.971	14733	Osteoprotegerin levels	TRUE	reported	17	66222341	APOH	4.9339e-08	0.00920289	Heart failure,strict	TRUE	reported	Heart failure,strict	29672	382509	412181	2	TRUE	7.21538818848103e-05	29.7424609154111	lEZFVe.Osteoprotegerin levels
rs116287796	T	C	T	C	0.209179	0.0158	0.0213508	0.0219	FALSE	FALSE	FALSE	Oncostatin-M levels	1	51457442	0.0419	0.706	14735	Oncostatin-M levels	TRUE	reported	1	50991770	CDKN2C	4.06443e-12	0.0301631	Heart failure,strict	TRUE	reported	Heart failure,strict	29672	382509	412181	2	TRUE	0.000116666341194336	48.0930266846003	lEZFVe.Oncostatin-M levels
rs12943566	G	A	G	A	-0.0557219	0.0033	0.658704	0.6506	FALSE	FALSE	FALSE	Oncostatin-M levels	17	2157774	0.0123	0.788	14728	Oncostatin-M levels	TRUE	reported	17	2254480	SMG6	6.61241e-09	0.00960642	Heart failure,strict	TRUE	reported	Heart failure,strict	29672	382509	412181	2	TRUE	8.16216320612675e-05	33.6454688794626	lEZFVe.Oncostatin-M levels
rs2207792	A	G	A	G	-0.0662398	-0.0057	0.755329	0.6848	FALSE	FALSE	FALSE	Oncostatin-M levels	1	61894709	0.0135	0.673	13238	Oncostatin-M levels	TRUE	reported	1	61429037	NFIA	3.99485e-10	0.0105912	Heart failure,strict	TRUE	reported	Heart failure,strict	29672	382509	412181	2	TRUE	9.4889576019916e-05	39.1152021792637	lEZFVe.Oncostatin-M levels
rs3176323	C	T	C	T	-0.082853	-0.0168	0.291295	0.3128	FALSE	FALSE	FALSE	Oncostatin-M levels	6	36646849	0.0127	0.186	14720	Oncostatin-M levels	TRUE	reported	6	36679072	CDKN1A	4.74898e-16	0.0102064	Heart failure,strict	TRUE	reported	Heart failure,strict	29672	382509	412181	2	TRUE	0.000159850467470108	65.8975395838693	lEZFVe.Oncostatin-M levels
rs62133081	T	G	T	G	-0.0629417	-0.0117	0.224529	0.1998	FALSE	FALSE	FALSE	Oncostatin-M levels	2	37231092	0.0146	0.423	14727	Oncostatin-M levels	TRUE	reported	2	37003949	HEATR5B	1.19994e-08	0.0110429	Heart failure,strict	TRUE	reported	Heart failure,strict	29672	382509	412181	2	TRUE	7.88112945569479e-05	32.4869209154818	lEZFVe.Oncostatin-M levels
rs6817105	C	T	C	T	0.115199	0.0018	0.144651	0.134	FALSE	FALSE	FALSE	Oncostatin-M levels	4	111705768	0.0176	0.919	14736	Oncostatin-M levels	TRUE	reported	4	110784612	PITX2	2.80737e-19	0.0128341	Heart failure,strict	TRUE	reported	Heart failure,strict	29672	382509	412181	2	TRUE	0.000195431123645128	80.5683506762281	lEZFVe.Oncostatin-M levels
rs74948679	A	G	A	G	-0.0581324	0.0011	0.272301	0.2692	FALSE	FALSE	FALSE	Oncostatin-M levels	11	7622750	0.0147	0.94	14288	Oncostatin-M levels	TRUE	reported	11	7601519	PPFIBP2	4.19093e-08	0.010603	Heart failure,strict	TRUE	reported	Heart failure,strict	29672	382509	412181	2	TRUE	7.29221297686976e-05	30.0591625040809	lEZFVe.Oncostatin-M levels
rs7680240	C	A	C	A	-0.0524828	0.0034	0.456133	0.4242	FALSE	FALSE	FALSE	Oncostatin-M levels	4	111764972	0.0119	0.775	14722	Oncostatin-M levels	TRUE	reported	4	110843816	PITX2	1.2458e-08	0.00921829	Heart failure,strict	TRUE	reported	Heart failure,strict	29672	382509	412181	2	TRUE	7.86341398404223e-05	32.4138899636416	lEZFVe.Oncostatin-M levels
rs8178844	A	G	A	G	-0.0501896	-0.0081	0.463136	0.5084	FALSE	FALSE	FALSE	Oncostatin-M levels	17	64218459	0.0117	0.489	14736	Oncostatin-M levels	TRUE	reported	17	66222341	APOH	4.9339e-08	0.00920289	Heart failure,strict	TRUE	reported	Heart failure,strict	29672	382509	412181	2	TRUE	7.21538818848103e-05	29.7424609154111	lEZFVe.Oncostatin-M levels
rs116287796	T	C	T	C	0.209179	-0.0236	0.0213508	0.0228	FALSE	FALSE	FALSE	Programmed cell death 1 ligand 1 levels	1	51457442	0.0402	0.557	14735	Programmed cell death 1 ligand 1 levels	TRUE	reported	1	50991770	CDKN2C	4.06443e-12	0.0301631	Heart failure,strict	TRUE	reported	Heart failure,strict	29672	382509	412181	2	TRUE	0.000116666341194336	48.0930266846003	lEZFVe.Programmed cell death 1 ligand 1 levels
rs12943566	G	A	G	A	-0.0557219	-0.0062	0.658704	0.6517	FALSE	FALSE	FALSE	Programmed cell death 1 ligand 1 levels	17	2157774	0.012	0.605	14728	Programmed cell death 1 ligand 1 levels	TRUE	reported	17	2254480	SMG6	6.61241e-09	0.00960642	Heart failure,strict	TRUE	reported	Heart failure,strict	29672	382509	412181	2	TRUE	8.16216320612675e-05	33.6454688794626	lEZFVe.Programmed cell death 1 ligand 1 levels
rs2207792	A	G	A	G	-0.0662398	-0.0165	0.755329	0.6848	FALSE	FALSE	FALSE	Programmed cell death 1 ligand 1 levels	1	61894709	0.0131	0.208	13238	Programmed cell death 1 ligand 1 levels	TRUE	reported	1	61429037	NFIA	3.99485e-10	0.0105912	Heart failure,strict	TRUE	reported	Heart failure,strict	29672	382509	412181	2	TRUE	9.4889576019916e-05	39.1152021792637	lEZFVe.Programmed cell death 1 ligand 1 levels
rs3176323	C	T	C	T	-0.082853	0.0021	0.291295	0.3128	FALSE	FALSE	FALSE	Programmed cell death 1 ligand 1 levels	6	36646849	0.0124	0.866	14720	Programmed cell death 1 ligand 1 levels	TRUE	reported	6	36679072	CDKN1A	4.74898e-16	0.0102064	Heart failure,strict	TRUE	reported	Heart failure,strict	29672	382509	412181	2	TRUE	0.000159850467470108	65.8975395838693	lEZFVe.Programmed cell death 1 ligand 1 levels
rs62133081	T	G	T	G	-0.0629417	-0.0119	0.224529	0.2	FALSE	FALSE	FALSE	Programmed cell death 1 ligand 1 levels	2	37231092	0.0142	0.402	14727	Programmed cell death 1 ligand 1 levels	TRUE	reported	2	37003949	HEATR5B	1.19994e-08	0.0110429	Heart failure,strict	TRUE	reported	Heart failure,strict	29672	382509	412181	2	TRUE	7.88112945569479e-05	32.4869209154818	lEZFVe.Programmed cell death 1 ligand 1 levels
rs6817105	C	T	C	T	0.115199	0.0119	0.144651	0.1332	FALSE	FALSE	FALSE	Programmed cell death 1 ligand 1 levels	4	111705768	0.0172	0.489	14736	Programmed cell death 1 ligand 1 levels	TRUE	reported	4	110784612	PITX2	2.80737e-19	0.0128341	Heart failure,strict	TRUE	reported	Heart failure,strict	29672	382509	412181	2	TRUE	0.000195431123645128	80.5683506762281	lEZFVe.Programmed cell death 1 ligand 1 levels
rs74948679	A	G	A	G	-0.0581324	0.0162	0.272301	0.2691	FALSE	FALSE	FALSE	Programmed cell death 1 ligand 1 levels	11	7622750	0.0146	0.267	14288	Programmed cell death 1 ligand 1 levels	TRUE	reported	11	7601519	PPFIBP2	4.19093e-08	0.010603	Heart failure,strict	TRUE	reported	Heart failure,strict	29672	382509	412181	2	TRUE	7.29221297686976e-05	30.0591625040809	lEZFVe.Programmed cell death 1 ligand 1 levels
rs7680240	C	A	C	A	-0.0524828	-0.0014	0.456133	0.4253	FALSE	FALSE	FALSE	Programmed cell death 1 ligand 1 levels	4	111764972	0.0116	0.904	14722	Programmed cell death 1 ligand 1 levels	TRUE	reported	4	110843816	PITX2	1.2458e-08	0.00921829	Heart failure,strict	TRUE	reported	Heart failure,strict	29672	382509	412181	2	TRUE	7.86341398404223e-05	32.4138899636416	lEZFVe.Programmed cell death 1 ligand 1 levels
rs8178844	A	G	A	G	-0.0501896	0.0049	0.463136	0.508	FALSE	FALSE	FALSE	Programmed cell death 1 ligand 1 levels	17	64218459	0.0114	0.667	14736	Programmed cell death 1 ligand 1 levels	TRUE	reported	17	66222341	APOH	4.9339e-08	0.00920289	Heart failure,strict	TRUE	reported	Heart failure,strict	29672	382509	412181	2	TRUE	7.21538818848103e-05	29.7424609154111	lEZFVe.Programmed cell death 1 ligand 1 levels
rs116287796	T	C	T	C	0.209179	0.0178	0.0213508	0.022	FALSE	FALSE	FALSE	Stem cell factor levels	1	51457442	0.0412	0.666	14735	Stem cell factor levels	TRUE	reported	1	50991770	CDKN2C	4.06443e-12	0.0301631	Heart failure,strict	TRUE	reported	Heart failure,strict	29672	382509	412181	2	TRUE	0.000116666341194336	48.0930266846003	lEZFVe.Stem cell factor levels
rs12943566	G	A	G	A	-0.0557219	0.0095	0.658704	0.6508	FALSE	FALSE	FALSE	Stem cell factor levels	17	2157774	0.0121	0.432	14728	Stem cell factor levels	TRUE	reported	17	2254480	SMG6	6.61241e-09	0.00960642	Heart failure,strict	TRUE	reported	Heart failure,strict	29672	382509	412181	2	TRUE	8.16216320612675e-05	33.6454688794626	lEZFVe.Stem cell factor levels
rs2207792	A	G	A	G	-0.0662398	-0.0236	0.755329	0.6851	FALSE	FALSE	FALSE	Stem cell factor levels	1	61894709	0.0133	0.076	13238	Stem cell factor levels	TRUE	reported	1	61429037	NFIA	3.99485e-10	0.0105912	Heart failure,strict	TRUE	reported	Heart failure,strict	29672	382509	412181	2	TRUE	9.4889576019916e-05	39.1152021792637	lEZFVe.Stem cell factor levels
rs3176323	C	T	C	T	-0.082853	0.0281	0.291295	0.3132	FALSE	FALSE	FALSE	Stem cell factor levels	6	36646849	0.0125	0.0246	14720	Stem cell factor levels	TRUE	reported	6	36679072	CDKN1A	4.74898e-16	0.0102064	Heart failure,strict	TRUE	reported	Heart failure,strict	29672	382509	412181	2	TRUE	0.000159850467470108	65.8975395838693	lEZFVe.Stem cell factor levels
rs62133081	T	G	T	G	-0.0629417	0.0079	0.224529	0.2001	FALSE	FALSE	FALSE	Stem cell factor levels	2	37231092	0.0144	0.583	14727	Stem cell factor levels	TRUE	reported	2	37003949	HEATR5B	1.19994e-08	0.0110429	Heart failure,strict	TRUE	reported	Heart failure,strict	29672	382509	412181	2	TRUE	7.88112945569479e-05	32.4869209154818	lEZFVe.Stem cell factor levels
rs6817105	C	T	C	T	0.115199	0.0017	0.144651	0.1347	FALSE	FALSE	FALSE	Stem cell factor levels	4	111705768	0.0173	0.922	14736	Stem cell factor levels	TRUE	reported	4	110784612	PITX2	2.80737e-19	0.0128341	Heart failure,strict	TRUE	reported	Heart failure,strict	29672	382509	412181	2	TRUE	0.000195431123645128	80.5683506762281	lEZFVe.Stem cell factor levels
rs74948679	A	G	A	G	-0.0581324	0.0242	0.272301	0.2688	FALSE	FALSE	FALSE	Stem cell factor levels	11	7622750	0.0146	0.0974	14288	Stem cell factor levels	TRUE	reported	11	7601519	PPFIBP2	4.19093e-08	0.010603	Heart failure,strict	TRUE	reported	Heart failure,strict	29672	382509	412181	2	TRUE	7.29221297686976e-05	30.0591625040809	lEZFVe.Stem cell factor levels
rs7680240	C	A	C	A	-0.0524828	0.0198	0.456133	0.4245	FALSE	FALSE	FALSE	Stem cell factor levels	4	111764972	0.0117	0.0906	14722	Stem cell factor levels	TRUE	reported	4	110843816	PITX2	1.2458e-08	0.00921829	Heart failure,strict	TRUE	reported	Heart failure,strict	29672	382509	412181	2	TRUE	7.86341398404223e-05	32.4138899636416	lEZFVe.Stem cell factor levels
rs8178844	A	G	A	G	-0.0501896	-0.0066	0.463136	0.5087	FALSE	FALSE	FALSE	Stem cell factor levels	17	64218459	0.0115	0.566	14736	Stem cell factor levels	TRUE	reported	17	66222341	APOH	4.9339e-08	0.00920289	Heart failure,strict	TRUE	reported	Heart failure,strict	29672	382509	412181	2	TRUE	7.21538818848103e-05	29.7424609154111	lEZFVe.Stem cell factor levels
rs116287796	T	C	T	C	0.209179	0.042	0.0213508	0.0222	FALSE	FALSE	FALSE	SIR2-like protein 2 levels	1	51457442	0.0414	0.31	14735	SIR2-like protein 2 levels	TRUE	reported	1	50991770	CDKN2C	4.06443e-12	0.0301631	Heart failure,strict	TRUE	reported	Heart failure,strict	29672	382509	412181	2	TRUE	0.000116666341194336	48.0930266846003	lEZFVe.SIR2-like protein 2 levels
rs12943566	G	A	G	A	-0.0557219	0.0075	0.658704	0.6508	FALSE	FALSE	FALSE	SIR2-like protein 2 levels	17	2157774	0.0122	0.539	14728	SIR2-like protein 2 levels	TRUE	reported	17	2254480	SMG6	6.61241e-09	0.00960642	Heart failure,strict	TRUE	reported	Heart failure,strict	29672	382509	412181	2	TRUE	8.16216320612675e-05	33.6454688794626	lEZFVe.SIR2-like protein 2 levels
rs2207792	A	G	A	G	-0.0662398	-0.0009	0.755329	0.6849	FALSE	FALSE	FALSE	SIR2-like protein 2 levels	1	61894709	0.0134	0.946	13238	SIR2-like protein 2 levels	TRUE	reported	1	61429037	NFIA	3.99485e-10	0.0105912	Heart failure,strict	TRUE	reported	Heart failure,strict	29672	382509	412181	2	TRUE	9.4889576019916e-05	39.1152021792637	lEZFVe.SIR2-like protein 2 levels
rs3176323	C	T	C	T	-0.082853	-0.0062	0.291295	0.3127	FALSE	FALSE	FALSE	SIR2-like protein 2 levels	6	36646849	0.0126	0.623	14720	SIR2-like protein 2 levels	TRUE	reported	6	36679072	CDKN1A	4.74898e-16	0.0102064	Heart failure,strict	TRUE	reported	Heart failure,strict	29672	382509	412181	2	TRUE	0.000159850467470108	65.8975395838693	lEZFVe.SIR2-like protein 2 levels
rs62133081	T	G	T	G	-0.0629417	-0.0014	0.224529	0.1998	FALSE	FALSE	FALSE	SIR2-like protein 2 levels	2	37231092	0.0145	0.923	14727	SIR2-like protein 2 levels	TRUE	reported	2	37003949	HEATR5B	1.19994e-08	0.0110429	Heart failure,strict	TRUE	reported	Heart failure,strict	29672	382509	412181	2	TRUE	7.88112945569479e-05	32.4869209154818	lEZFVe.SIR2-like protein 2 levels
rs6817105	C	T	C	T	0.115199	-0.0055	0.144651	0.1337	FALSE	FALSE	FALSE	SIR2-like protein 2 levels	4	111705768	0.0175	0.753	14736	SIR2-like protein 2 levels	TRUE	reported	4	110784612	PITX2	2.80737e-19	0.0128341	Heart failure,strict	TRUE	reported	Heart failure,strict	29672	382509	412181	2	TRUE	0.000195431123645128	80.5683506762281	lEZFVe.SIR2-like protein 2 levels
rs74948679	A	G	A	G	-0.0581324	0.0352	0.272301	0.2693	FALSE	FALSE	FALSE	SIR2-like protein 2 levels	11	7622750	0.0147	0.0166	14288	SIR2-like protein 2 levels	TRUE	reported	11	7601519	PPFIBP2	4.19093e-08	0.010603	Heart failure,strict	TRUE	reported	Heart failure,strict	29672	382509	412181	2	TRUE	7.29221297686976e-05	30.0591625040809	lEZFVe.SIR2-like protein 2 levels
rs7680240	C	A	C	A	-0.0524828	-0.0131	0.456133	0.4245	FALSE	FALSE	FALSE	SIR2-like protein 2 levels	4	111764972	0.0118	0.267	14722	SIR2-like protein 2 levels	TRUE	reported	4	110843816	PITX2	1.2458e-08	0.00921829	Heart failure,strict	TRUE	reported	Heart failure,strict	29672	382509	412181	2	TRUE	7.86341398404223e-05	32.4138899636416	lEZFVe.SIR2-like protein 2 levels
rs8178844	A	G	A	G	-0.0501896	4e-04	0.463136	0.5083	FALSE	FALSE	FALSE	SIR2-like protein 2 levels	17	64218459	0.0116	0.972	14736	SIR2-like protein 2 levels	TRUE	reported	17	66222341	APOH	4.9339e-08	0.00920289	Heart failure,strict	TRUE	reported	Heart failure,strict	29672	382509	412181	2	TRUE	7.21538818848103e-05	29.7424609154111	lEZFVe.SIR2-like protein 2 levels
rs116287796	T	C	T	C	0.209179	0.0113	0.0213508	0.0221	FALSE	FALSE	FALSE	Signaling lymphocytic activation molecule levels	1	51457442	0.0414	0.785	14733	Signaling lymphocytic activation molecule levels	TRUE	reported	1	50991770	CDKN2C	4.06443e-12	0.0301631	Heart failure,strict	TRUE	reported	Heart failure,strict	29672	382509	412181	2	TRUE	0.000116666341194336	48.0930266846003	lEZFVe.Signaling lymphocytic activation molecule levels
rs12943566	G	A	G	A	-0.0557219	-0.0045	0.658704	0.651	FALSE	FALSE	FALSE	Signaling lymphocytic activation molecule levels	17	2157774	0.0122	0.712	14726	Signaling lymphocytic activation molecule levels	TRUE	reported	17	2254480	SMG6	6.61241e-09	0.00960642	Heart failure,strict	TRUE	reported	Heart failure,strict	29672	382509	412181	2	TRUE	8.16216320612675e-05	33.6454688794626	lEZFVe.Signaling lymphocytic activation molecule levels
rs2207792	A	G	A	G	-0.0662398	-0.0025	0.755329	0.685	FALSE	FALSE	FALSE	Signaling lymphocytic activation molecule levels	1	61894709	0.0133	0.851	13236	Signaling lymphocytic activation molecule levels	TRUE	reported	1	61429037	NFIA	3.99485e-10	0.0105912	Heart failure,strict	TRUE	reported	Heart failure,strict	29672	382509	412181	2	TRUE	9.4889576019916e-05	39.1152021792637	lEZFVe.Signaling lymphocytic activation molecule levels
rs3176323	C	T	C	T	-0.082853	-0.0209	0.291295	0.3127	FALSE	FALSE	FALSE	Signaling lymphocytic activation molecule levels	6	36646849	0.0126	0.0972	14718	Signaling lymphocytic activation molecule levels	TRUE	reported	6	36679072	CDKN1A	4.74898e-16	0.0102064	Heart failure,strict	TRUE	reported	Heart failure,strict	29672	382509	412181	2	TRUE	0.000159850467470108	65.8975395838693	lEZFVe.Signaling lymphocytic activation molecule levels
rs62133081	T	G	T	G	-0.0629417	-0.0305	0.224529	0.1998	FALSE	FALSE	FALSE	Signaling lymphocytic activation molecule levels	2	37231092	0.0145	0.0354	14725	Signaling lymphocytic activation molecule levels	TRUE	reported	2	37003949	HEATR5B	1.19994e-08	0.0110429	Heart failure,strict	TRUE	reported	Heart failure,strict	29672	382509	412181	2	TRUE	7.88112945569479e-05	32.4869209154818	lEZFVe.Signaling lymphocytic activation molecule levels
rs6817105	C	T	C	T	0.115199	0.0151	0.144651	0.1336	FALSE	FALSE	FALSE	Signaling lymphocytic activation molecule levels	4	111705768	0.0175	0.388	14734	Signaling lymphocytic activation molecule levels	TRUE	reported	4	110784612	PITX2	2.80737e-19	0.0128341	Heart failure,strict	TRUE	reported	Heart failure,strict	29672	382509	412181	2	TRUE	0.000195431123645128	80.5683506762281	lEZFVe.Signaling lymphocytic activation molecule levels
rs74948679	A	G	A	G	-0.0581324	0.0217	0.272301	0.2694	FALSE	FALSE	FALSE	Signaling lymphocytic activation molecule levels	11	7622750	0.0147	0.14	14286	Signaling lymphocytic activation molecule levels	TRUE	reported	11	7601519	PPFIBP2	4.19093e-08	0.010603	Heart failure,strict	TRUE	reported	Heart failure,strict	29672	382509	412181	2	TRUE	7.29221297686976e-05	30.0591625040809	lEZFVe.Signaling lymphocytic activation molecule levels
rs7680240	C	A	C	A	-0.0524828	-0.0188	0.456133	0.4246	FALSE	FALSE	FALSE	Signaling lymphocytic activation molecule levels	4	111764972	0.0118	0.111	14720	Signaling lymphocytic activation molecule levels	TRUE	reported	4	110843816	PITX2	1.2458e-08	0.00921829	Heart failure,strict	TRUE	reported	Heart failure,strict	29672	382509	412181	2	TRUE	7.86341398404223e-05	32.4138899636416	lEZFVe.Signaling lymphocytic activation molecule levels
rs8178844	A	G	A	G	-0.0501896	-0.012	0.463136	0.5081	FALSE	FALSE	FALSE	Signaling lymphocytic activation molecule levels	17	64218459	0.0116	0.301	14734	Signaling lymphocytic activation molecule levels	TRUE	reported	17	66222341	APOH	4.9339e-08	0.00920289	Heart failure,strict	TRUE	reported	Heart failure,strict	29672	382509	412181	2	TRUE	7.21538818848103e-05	29.7424609154111	lEZFVe.Signaling lymphocytic activation molecule levels
rs116287796	T	C	T	C	0.209179	0.0326	0.0213508	0.0224	FALSE	FALSE	FALSE	Sulfotransferase 1A1 levels	1	51457442	0.0476	0.493	11792	Sulfotransferase 1A1 levels	TRUE	reported	1	50991770	CDKN2C	4.06443e-12	0.0301631	Heart failure,strict	TRUE	reported	Heart failure,strict	29672	382509	412181	2	TRUE	0.000116666341194336	48.0930266846003	lEZFVe.Sulfotransferase 1A1 levels
rs12943566	G	A	G	A	-0.0557219	0.0222	0.658704	0.6514	FALSE	FALSE	FALSE	Sulfotransferase 1A1 levels	17	2157774	0.0139	0.11	11785	Sulfotransferase 1A1 levels	TRUE	reported	17	2254480	SMG6	6.61241e-09	0.00960642	Heart failure,strict	TRUE	reported	Heart failure,strict	29672	382509	412181	2	TRUE	8.16216320612675e-05	33.6454688794626	lEZFVe.Sulfotransferase 1A1 levels
rs2207792	A	G	A	G	-0.0662398	0.0035	0.755329	0.679	FALSE	FALSE	FALSE	Sulfotransferase 1A1 levels	1	61894709	0.0155	0.821	10295	Sulfotransferase 1A1 levels	TRUE	reported	1	61429037	NFIA	3.99485e-10	0.0105912	Heart failure,strict	TRUE	reported	Heart failure,strict	29672	382509	412181	2	TRUE	9.4889576019916e-05	39.1152021792637	lEZFVe.Sulfotransferase 1A1 levels
rs3176323	C	T	C	T	-0.082853	0.0108	0.291295	0.3062	FALSE	FALSE	FALSE	Sulfotransferase 1A1 levels	6	36646849	0.0145	0.456	11777	Sulfotransferase 1A1 levels	TRUE	reported	6	36679072	CDKN1A	4.74898e-16	0.0102064	Heart failure,strict	TRUE	reported	Heart failure,strict	29672	382509	412181	2	TRUE	0.000159850467470108	65.8975395838693	lEZFVe.Sulfotransferase 1A1 levels
rs62133081	T	G	T	G	-0.0629417	0.0049	0.224529	0.1964	FALSE	FALSE	FALSE	Sulfotransferase 1A1 levels	2	37231092	0.0168	0.771	11784	Sulfotransferase 1A1 levels	TRUE	reported	2	37003949	HEATR5B	1.19994e-08	0.0110429	Heart failure,strict	TRUE	reported	Heart failure,strict	29672	382509	412181	2	TRUE	7.88112945569479e-05	32.4869209154818	lEZFVe.Sulfotransferase 1A1 levels
rs6817105	C	T	C	T	0.115199	-0.0261	0.144651	0.1188	FALSE	FALSE	FALSE	Sulfotransferase 1A1 levels	4	111705768	0.021	0.214	11793	Sulfotransferase 1A1 levels	TRUE	reported	4	110784612	PITX2	2.80737e-19	0.0128341	Heart failure,strict	TRUE	reported	Heart failure,strict	29672	382509	412181	2	TRUE	0.000195431123645128	80.5683506762281	lEZFVe.Sulfotransferase 1A1 levels
rs74948679	A	G	A	G	-0.0581324	0.0042	0.272301	0.2741	FALSE	FALSE	FALSE	Sulfotransferase 1A1 levels	11	7622750	0.0165	0.799	11345	Sulfotransferase 1A1 levels	TRUE	reported	11	7601519	PPFIBP2	4.19093e-08	0.010603	Heart failure,strict	TRUE	reported	Heart failure,strict	29672	382509	412181	2	TRUE	7.29221297686976e-05	30.0591625040809	lEZFVe.Sulfotransferase 1A1 levels
rs7680240	C	A	C	A	-0.0524828	-0.0007	0.456133	0.4235	FALSE	FALSE	FALSE	Sulfotransferase 1A1 levels	4	111764972	0.0135	0.959	11779	Sulfotransferase 1A1 levels	TRUE	reported	4	110843816	PITX2	1.2458e-08	0.00921829	Heart failure,strict	TRUE	reported	Heart failure,strict	29672	382509	412181	2	TRUE	7.86341398404223e-05	32.4138899636416	lEZFVe.Sulfotransferase 1A1 levels
rs8178844	A	G	A	G	-0.0501896	0.0135	0.463136	0.5053	FALSE	FALSE	FALSE	Sulfotransferase 1A1 levels	17	64218459	0.0133	0.31	11793	Sulfotransferase 1A1 levels	TRUE	reported	17	66222341	APOH	4.9339e-08	0.00920289	Heart failure,strict	TRUE	reported	Heart failure,strict	29672	382509	412181	2	TRUE	7.21538818848103e-05	29.7424609154111	lEZFVe.Sulfotransferase 1A1 levels
rs116287796	T	C	T	C	0.209179	1e-04	0.0213508	0.0226	FALSE	FALSE	FALSE	STAM binding protein levels	1	51457442	0.0407	0.998	14735	STAM binding protein levels	TRUE	reported	1	50991770	CDKN2C	4.06443e-12	0.0301631	Heart failure,strict	TRUE	reported	Heart failure,strict	29672	382509	412181	2	TRUE	0.000116666341194336	48.0930266846003	lEZFVe.STAM binding protein levels
rs12943566	G	A	G	A	-0.0557219	0.0101	0.658704	0.6513	FALSE	FALSE	FALSE	STAM binding protein levels	17	2157774	0.0121	0.404	14728	STAM binding protein levels	TRUE	reported	17	2254480	SMG6	6.61241e-09	0.00960642	Heart failure,strict	TRUE	reported	Heart failure,strict	29672	382509	412181	2	TRUE	8.16216320612675e-05	33.6454688794626	lEZFVe.STAM binding protein levels
rs2207792	A	G	A	G	-0.0662398	-0.0003	0.755329	0.6849	FALSE	FALSE	FALSE	STAM binding protein levels	1	61894709	0.0132	0.982	13238	STAM binding protein levels	TRUE	reported	1	61429037	NFIA	3.99485e-10	0.0105912	Heart failure,strict	TRUE	reported	Heart failure,strict	29672	382509	412181	2	TRUE	9.4889576019916e-05	39.1152021792637	lEZFVe.STAM binding protein levels
rs3176323	C	T	C	T	-0.082853	-0.0043	0.291295	0.3126	FALSE	FALSE	FALSE	STAM binding protein levels	6	36646849	0.0125	0.731	14720	STAM binding protein levels	TRUE	reported	6	36679072	CDKN1A	4.74898e-16	0.0102064	Heart failure,strict	TRUE	reported	Heart failure,strict	29672	382509	412181	2	TRUE	0.000159850467470108	65.8975395838693	lEZFVe.STAM binding protein levels
rs62133081	T	G	T	G	-0.0629417	-0.005	0.224529	0.1999	FALSE	FALSE	FALSE	STAM binding protein levels	2	37231092	0.0143	0.727	14727	STAM binding protein levels	TRUE	reported	2	37003949	HEATR5B	1.19994e-08	0.0110429	Heart failure,strict	TRUE	reported	Heart failure,strict	29672	382509	412181	2	TRUE	7.88112945569479e-05	32.4869209154818	lEZFVe.STAM binding protein levels
rs6817105	C	T	C	T	0.115199	3e-04	0.144651	0.1332	FALSE	FALSE	FALSE	STAM binding protein levels	4	111705768	0.0173	0.986	14736	STAM binding protein levels	TRUE	reported	4	110784612	PITX2	2.80737e-19	0.0128341	Heart failure,strict	TRUE	reported	Heart failure,strict	29672	382509	412181	2	TRUE	0.000195431123645128	80.5683506762281	lEZFVe.STAM binding protein levels
rs74948679	A	G	A	G	-0.0581324	0.033	0.272301	0.2693	FALSE	FALSE	FALSE	STAM binding protein levels	11	7622750	0.0147	0.0248	14288	STAM binding protein levels	TRUE	reported	11	7601519	PPFIBP2	4.19093e-08	0.010603	Heart failure,strict	TRUE	reported	Heart failure,strict	29672	382509	412181	2	TRUE	7.29221297686976e-05	30.0591625040809	lEZFVe.STAM binding protein levels
rs7680240	C	A	C	A	-0.0524828	-0.0177	0.456133	0.4251	FALSE	FALSE	FALSE	STAM binding protein levels	4	111764972	0.0117	0.13	14722	STAM binding protein levels	TRUE	reported	4	110843816	PITX2	1.2458e-08	0.00921829	Heart failure,strict	TRUE	reported	Heart failure,strict	29672	382509	412181	2	TRUE	7.86341398404223e-05	32.4138899636416	lEZFVe.STAM binding protein levels
rs8178844	A	G	A	G	-0.0501896	-0.0001	0.463136	0.5081	FALSE	FALSE	FALSE	STAM binding protein levels	17	64218459	0.0114	0.993	14736	STAM binding protein levels	TRUE	reported	17	66222341	APOH	4.9339e-08	0.00920289	Heart failure,strict	TRUE	reported	Heart failure,strict	29672	382509	412181	2	TRUE	7.21538818848103e-05	29.7424609154111	lEZFVe.STAM binding protein levels
rs116287796	T	C	T	C	0.209179	0.0191	0.0213508	0.0221	FALSE	FALSE	FALSE	Transforming growth factor-alpha levels	1	51457442	0.0413	0.644	14732	Transforming growth factor-alpha levels	TRUE	reported	1	50991770	CDKN2C	4.06443e-12	0.0301631	Heart failure,strict	TRUE	reported	Heart failure,strict	29672	382509	412181	2	TRUE	0.000116666341194336	48.0930266846003	lEZFVe.Transforming growth factor-alpha levels
rs12943566	G	A	G	A	-0.0557219	-0.0036	0.658704	0.6508	FALSE	FALSE	FALSE	Transforming growth factor-alpha levels	17	2157774	0.0122	0.768	14725	Transforming growth factor-alpha levels	TRUE	reported	17	2254480	SMG6	6.61241e-09	0.00960642	Heart failure,strict	TRUE	reported	Heart failure,strict	29672	382509	412181	2	TRUE	8.16216320612675e-05	33.6454688794626	lEZFVe.Transforming growth factor-alpha levels
rs2207792	A	G	A	G	-0.0662398	-0.0122	0.755329	0.6852	FALSE	FALSE	FALSE	Transforming growth factor-alpha levels	1	61894709	0.0133	0.359	13235	Transforming growth factor-alpha levels	TRUE	reported	1	61429037	NFIA	3.99485e-10	0.0105912	Heart failure,strict	TRUE	reported	Heart failure,strict	29672	382509	412181	2	TRUE	9.4889576019916e-05	39.1152021792637	lEZFVe.Transforming growth factor-alpha levels
rs3176323	C	T	C	T	-0.082853	-0.0227	0.291295	0.3128	FALSE	FALSE	FALSE	Transforming growth factor-alpha levels	6	36646849	0.0126	0.0716	14717	Transforming growth factor-alpha levels	TRUE	reported	6	36679072	CDKN1A	4.74898e-16	0.0102064	Heart failure,strict	TRUE	reported	Heart failure,strict	29672	382509	412181	2	TRUE	0.000159850467470108	65.8975395838693	lEZFVe.Transforming growth factor-alpha levels
rs62133081	T	G	T	G	-0.0629417	-0.0265	0.224529	0.1998	FALSE	FALSE	FALSE	Transforming growth factor-alpha levels	2	37231092	0.0145	0.0676	14724	Transforming growth factor-alpha levels	TRUE	reported	2	37003949	HEATR5B	1.19994e-08	0.0110429	Heart failure,strict	TRUE	reported	Heart failure,strict	29672	382509	412181	2	TRUE	7.88112945569479e-05	32.4869209154818	lEZFVe.Transforming growth factor-alpha levels
rs6817105	C	T	C	T	0.115199	0.0058	0.144651	0.1341	FALSE	FALSE	FALSE	Transforming growth factor-alpha levels	4	111705768	0.0174	0.739	14733	Transforming growth factor-alpha levels	TRUE	reported	4	110784612	PITX2	2.80737e-19	0.0128341	Heart failure,strict	TRUE	reported	Heart failure,strict	29672	382509	412181	2	TRUE	0.000195431123645128	80.5683506762281	lEZFVe.Transforming growth factor-alpha levels
rs74948679	A	G	A	G	-0.0581324	0.0024	0.272301	0.2692	FALSE	FALSE	FALSE	Transforming growth factor-alpha levels	11	7622750	0.0147	0.87	14285	Transforming growth factor-alpha levels	TRUE	reported	11	7601519	PPFIBP2	4.19093e-08	0.010603	Heart failure,strict	TRUE	reported	Heart failure,strict	29672	382509	412181	2	TRUE	7.29221297686976e-05	30.0591625040809	lEZFVe.Transforming growth factor-alpha levels
rs7680240	C	A	C	A	-0.0524828	0.0077	0.456133	0.4245	FALSE	FALSE	FALSE	Transforming growth factor-alpha levels	4	111764972	0.0118	0.514	14719	Transforming growth factor-alpha levels	TRUE	reported	4	110843816	PITX2	1.2458e-08	0.00921829	Heart failure,strict	TRUE	reported	Heart failure,strict	29672	382509	412181	2	TRUE	7.86341398404223e-05	32.4138899636416	lEZFVe.Transforming growth factor-alpha levels
rs8178844	A	G	A	G	-0.0501896	-0.0034	0.463136	0.5083	FALSE	FALSE	FALSE	Transforming growth factor-alpha levels	17	64218459	0.0115	0.767	14733	Transforming growth factor-alpha levels	TRUE	reported	17	66222341	APOH	4.9339e-08	0.00920289	Heart failure,strict	TRUE	reported	Heart failure,strict	29672	382509	412181	2	TRUE	7.21538818848103e-05	29.7424609154111	lEZFVe.Transforming growth factor-alpha levels
rs116287796	T	C	T	C	0.209179	-0.0133	0.0213508	0.0233	FALSE	FALSE	FALSE	Tumor necrosis factor levels	1	51457442	0.0456	0.771	11784	Tumor necrosis factor levels	TRUE	reported	1	50991770	CDKN2C	4.06443e-12	0.0301631	Heart failure,strict	TRUE	reported	Heart failure,strict	29672	382509	412181	2	TRUE	0.000116666341194336	48.0930266846003	lEZFVe.Tumor necrosis factor levels
rs12943566	G	A	G	A	-0.0557219	-0.0375	0.658704	0.6523	FALSE	FALSE	FALSE	Tumor necrosis factor levels	17	2157774	0.0136	0.00583	11777	Tumor necrosis factor levels	TRUE	reported	17	2254480	SMG6	6.61241e-09	0.00960642	Heart failure,strict	TRUE	reported	Heart failure,strict	29672	382509	412181	2	TRUE	8.16216320612675e-05	33.6454688794626	lEZFVe.Tumor necrosis factor levels
rs2207792	A	G	A	G	-0.0662398	-0.0219	0.755329	0.6798	FALSE	FALSE	FALSE	Tumor necrosis factor levels	1	61894709	0.015	0.144	10287	Tumor necrosis factor levels	TRUE	reported	1	61429037	NFIA	3.99485e-10	0.0105912	Heart failure,strict	TRUE	reported	Heart failure,strict	29672	382509	412181	2	TRUE	9.4889576019916e-05	39.1152021792637	lEZFVe.Tumor necrosis factor levels
rs3176323	C	T	C	T	-0.082853	-0.0047	0.291295	0.3062	FALSE	FALSE	FALSE	Tumor necrosis factor levels	6	36646849	0.0141	0.739	11769	Tumor necrosis factor levels	TRUE	reported	6	36679072	CDKN1A	4.74898e-16	0.0102064	Heart failure,strict	TRUE	reported	Heart failure,strict	29672	382509	412181	2	TRUE	0.000159850467470108	65.8975395838693	lEZFVe.Tumor necrosis factor levels
rs62133081	T	G	T	G	-0.0629417	-0.0059	0.224529	0.1966	FALSE	FALSE	FALSE	Tumor necrosis factor levels	2	37231092	0.0163	0.717	11776	Tumor necrosis factor levels	TRUE	reported	2	37003949	HEATR5B	1.19994e-08	0.0110429	Heart failure,strict	TRUE	reported	Heart failure,strict	29672	382509	412181	2	TRUE	7.88112945569479e-05	32.4869209154818	lEZFVe.Tumor necrosis factor levels
rs6817105	C	T	C	T	0.115199	0.0261	0.144651	0.1185	FALSE	FALSE	FALSE	Tumor necrosis factor levels	4	111705768	0.0205	0.203	11785	Tumor necrosis factor levels	TRUE	reported	4	110784612	PITX2	2.80737e-19	0.0128341	Heart failure,strict	TRUE	reported	Heart failure,strict	29672	382509	412181	2	TRUE	0.000195431123645128	80.5683506762281	lEZFVe.Tumor necrosis factor levels
rs74948679	A	G	A	G	-0.0581324	0.0289	0.272301	0.2743	FALSE	FALSE	FALSE	Tumor necrosis factor levels	11	7622750	0.0165	0.0799	11337	Tumor necrosis factor levels	TRUE	reported	11	7601519	PPFIBP2	4.19093e-08	0.010603	Heart failure,strict	TRUE	reported	Heart failure,strict	29672	382509	412181	2	TRUE	7.29221297686976e-05	30.0591625040809	lEZFVe.Tumor necrosis factor levels
rs7680240	C	A	C	A	-0.0524828	0.0034	0.456133	0.4248	FALSE	FALSE	FALSE	Tumor necrosis factor levels	4	111764972	0.0131	0.795	11771	Tumor necrosis factor levels	TRUE	reported	4	110843816	PITX2	1.2458e-08	0.00921829	Heart failure,strict	TRUE	reported	Heart failure,strict	29672	382509	412181	2	TRUE	7.86341398404223e-05	32.4138899636416	lEZFVe.Tumor necrosis factor levels
rs8178844	A	G	A	G	-0.0501896	-0.0022	0.463136	0.5048	FALSE	FALSE	FALSE	Tumor necrosis factor levels	17	64218459	0.0129	0.865	11785	Tumor necrosis factor levels	TRUE	reported	17	66222341	APOH	4.9339e-08	0.00920289	Heart failure,strict	TRUE	reported	Heart failure,strict	29672	382509	412181	2	TRUE	7.21538818848103e-05	29.7424609154111	lEZFVe.Tumor necrosis factor levels
rs116287796	T	C	T	C	0.209179	0.0934	0.0213508	0.0229	FALSE	FALSE	FALSE	TNF-beta levels	1	51457442	0.0464	0.0441	11791	TNF-beta levels	TRUE	reported	1	50991770	CDKN2C	4.06443e-12	0.0301631	Heart failure,strict	TRUE	reported	Heart failure,strict	29672	382509	412181	2	TRUE	0.000116666341194336	48.0930266846003	lEZFVe.TNF-beta levels
rs12943566	G	A	G	A	-0.0557219	-0.0328	0.658704	0.652	FALSE	FALSE	FALSE	TNF-beta levels	17	2157774	0.0137	0.0167	11784	TNF-beta levels	TRUE	reported	17	2254480	SMG6	6.61241e-09	0.00960642	Heart failure,strict	TRUE	reported	Heart failure,strict	29672	382509	412181	2	TRUE	8.16216320612675e-05	33.6454688794626	lEZFVe.TNF-beta levels
rs2207792	A	G	A	G	-0.0662398	-0.0171	0.755329	0.6794	FALSE	FALSE	FALSE	TNF-beta levels	1	61894709	0.0152	0.261	10294	TNF-beta levels	TRUE	reported	1	61429037	NFIA	3.99485e-10	0.0105912	Heart failure,strict	TRUE	reported	Heart failure,strict	29672	382509	412181	2	TRUE	9.4889576019916e-05	39.1152021792637	lEZFVe.TNF-beta levels
rs3176323	C	T	C	T	-0.082853	-0.0019	0.291295	0.3063	FALSE	FALSE	FALSE	TNF-beta levels	6	36646849	0.0142	0.894	11776	TNF-beta levels	TRUE	reported	6	36679072	CDKN1A	4.74898e-16	0.0102064	Heart failure,strict	TRUE	reported	Heart failure,strict	29672	382509	412181	2	TRUE	0.000159850467470108	65.8975395838693	lEZFVe.TNF-beta levels
rs62133081	T	G	T	G	-0.0629417	-0.0296	0.224529	0.1966	FALSE	FALSE	FALSE	TNF-beta levels	2	37231092	0.0165	0.0728	11783	TNF-beta levels	TRUE	reported	2	37003949	HEATR5B	1.19994e-08	0.0110429	Heart failure,strict	TRUE	reported	Heart failure,strict	29672	382509	412181	2	TRUE	7.88112945569479e-05	32.4869209154818	lEZFVe.TNF-beta levels
rs6817105	C	T	C	T	0.115199	-0.0063	0.144651	0.1186	FALSE	FALSE	FALSE	TNF-beta levels	4	111705768	0.0207	0.761	11792	TNF-beta levels	TRUE	reported	4	110784612	PITX2	2.80737e-19	0.0128341	Heart failure,strict	TRUE	reported	Heart failure,strict	29672	382509	412181	2	TRUE	0.000195431123645128	80.5683506762281	lEZFVe.TNF-beta levels
rs74948679	A	G	A	G	-0.0581324	0.0096	0.272301	0.2743	FALSE	FALSE	FALSE	TNF-beta levels	11	7622750	0.0165	0.561	11344	TNF-beta levels	TRUE	reported	11	7601519	PPFIBP2	4.19093e-08	0.010603	Heart failure,strict	TRUE	reported	Heart failure,strict	29672	382509	412181	2	TRUE	7.29221297686976e-05	30.0591625040809	lEZFVe.TNF-beta levels
rs7680240	C	A	C	A	-0.0524828	-0.024	0.456133	0.4243	FALSE	FALSE	FALSE	TNF-beta levels	4	111764972	0.0133	0.0712	11778	TNF-beta levels	TRUE	reported	4	110843816	PITX2	1.2458e-08	0.00921829	Heart failure,strict	TRUE	reported	Heart failure,strict	29672	382509	412181	2	TRUE	7.86341398404223e-05	32.4138899636416	lEZFVe.TNF-beta levels
rs8178844	A	G	A	G	-0.0501896	0.0141	0.463136	0.5051	FALSE	FALSE	FALSE	TNF-beta levels	17	64218459	0.0131	0.282	11792	TNF-beta levels	TRUE	reported	17	66222341	APOH	4.9339e-08	0.00920289	Heart failure,strict	TRUE	reported	Heart failure,strict	29672	382509	412181	2	TRUE	7.21538818848103e-05	29.7424609154111	lEZFVe.TNF-beta levels
rs116287796	T	C	T	C	0.209179	0.0339	0.0213508	0.0231	FALSE	FALSE	FALSE	Tumor necrosis factor receptor superfamily member 9 levels	1	51457442	0.0459	0.46	11783	Tumor necrosis factor receptor superfamily member 9 levels	TRUE	reported	1	50991770	CDKN2C	4.06443e-12	0.0301631	Heart failure,strict	TRUE	reported	Heart failure,strict	29672	382509	412181	2	TRUE	0.000116666341194336	48.0930266846003	lEZFVe.Tumor necrosis factor receptor superfamily member 9 levels
rs12943566	G	A	G	A	-0.0557219	-0.0344	0.658704	0.6523	FALSE	FALSE	FALSE	Tumor necrosis factor receptor superfamily member 9 levels	17	2157774	0.0136	0.0114	11776	Tumor necrosis factor receptor superfamily member 9 levels	TRUE	reported	17	2254480	SMG6	6.61241e-09	0.00960642	Heart failure,strict	TRUE	reported	Heart failure,strict	29672	382509	412181	2	TRUE	8.16216320612675e-05	33.6454688794626	lEZFVe.Tumor necrosis factor receptor superfamily member 9 levels
rs2207792	A	G	A	G	-0.0662398	-0.0329	0.755329	0.6795	FALSE	FALSE	FALSE	Tumor necrosis factor receptor superfamily member 9 levels	1	61894709	0.0151	0.0293	10286	Tumor necrosis factor receptor superfamily member 9 levels	TRUE	reported	1	61429037	NFIA	3.99485e-10	0.0105912	Heart failure,strict	TRUE	reported	Heart failure,strict	29672	382509	412181	2	TRUE	9.4889576019916e-05	39.1152021792637	lEZFVe.Tumor necrosis factor receptor superfamily member 9 levels
rs3176323	C	T	C	T	-0.082853	-0.0177	0.291295	0.3063	FALSE	FALSE	FALSE	Tumor necrosis factor receptor superfamily member 9 levels	6	36646849	0.0141	0.209	11768	Tumor necrosis factor receptor superfamily member 9 levels	TRUE	reported	6	36679072	CDKN1A	4.74898e-16	0.0102064	Heart failure,strict	TRUE	reported	Heart failure,strict	29672	382509	412181	2	TRUE	0.000159850467470108	65.8975395838693	lEZFVe.Tumor necrosis factor receptor superfamily member 9 levels
rs62133081	T	G	T	G	-0.0629417	-0.0063	0.224529	0.1968	FALSE	FALSE	FALSE	Tumor necrosis factor receptor superfamily member 9 levels	2	37231092	0.0164	0.701	11775	Tumor necrosis factor receptor superfamily member 9 levels	TRUE	reported	2	37003949	HEATR5B	1.19994e-08	0.0110429	Heart failure,strict	TRUE	reported	Heart failure,strict	29672	382509	412181	2	TRUE	7.88112945569479e-05	32.4869209154818	lEZFVe.Tumor necrosis factor receptor superfamily member 9 levels
rs6817105	C	T	C	T	0.115199	-0.0349	0.144651	0.1186	FALSE	FALSE	FALSE	Tumor necrosis factor receptor superfamily member 9 levels	4	111705768	0.0205	0.0887	11784	Tumor necrosis factor receptor superfamily member 9 levels	TRUE	reported	4	110784612	PITX2	2.80737e-19	0.0128341	Heart failure,strict	TRUE	reported	Heart failure,strict	29672	382509	412181	2	TRUE	0.000195431123645128	80.5683506762281	lEZFVe.Tumor necrosis factor receptor superfamily member 9 levels
rs74948679	A	G	A	G	-0.0581324	0.0084	0.272301	0.2743	FALSE	FALSE	FALSE	Tumor necrosis factor receptor superfamily member 9 levels	11	7622750	0.0164	0.609	11336	Tumor necrosis factor receptor superfamily member 9 levels	TRUE	reported	11	7601519	PPFIBP2	4.19093e-08	0.010603	Heart failure,strict	TRUE	reported	Heart failure,strict	29672	382509	412181	2	TRUE	7.29221297686976e-05	30.0591625040809	lEZFVe.Tumor necrosis factor receptor superfamily member 9 levels
rs7680240	C	A	C	A	-0.0524828	-0.0091	0.456133	0.4246	FALSE	FALSE	FALSE	Tumor necrosis factor receptor superfamily member 9 levels	4	111764972	0.0132	0.491	11770	Tumor necrosis factor receptor superfamily member 9 levels	TRUE	reported	4	110843816	PITX2	1.2458e-08	0.00921829	Heart failure,strict	TRUE	reported	Heart failure,strict	29672	382509	412181	2	TRUE	7.86341398404223e-05	32.4138899636416	lEZFVe.Tumor necrosis factor receptor superfamily member 9 levels
rs8178844	A	G	A	G	-0.0501896	-0.0098	0.463136	0.5049	FALSE	FALSE	FALSE	Tumor necrosis factor receptor superfamily member 9 levels	17	64218459	0.0129	0.447	11784	Tumor necrosis factor receptor superfamily member 9 levels	TRUE	reported	17	66222341	APOH	4.9339e-08	0.00920289	Heart failure,strict	TRUE	reported	Heart failure,strict	29672	382509	412181	2	TRUE	7.21538818848103e-05	29.7424609154111	lEZFVe.Tumor necrosis factor receptor superfamily member 9 levels
rs116287796	T	C	T	C	0.209179	0.0384	0.0213508	0.0228	FALSE	FALSE	FALSE	Tumor necrosis factor ligand superfamily member 14 levels	1	51457442	0.0466	0.41	11792	Tumor necrosis factor ligand superfamily member 14 levels	TRUE	reported	1	50991770	CDKN2C	4.06443e-12	0.0301631	Heart failure,strict	TRUE	reported	Heart failure,strict	29672	382509	412181	2	TRUE	0.000116666341194336	48.0930266846003	lEZFVe.Tumor necrosis factor ligand superfamily member 14 levels
rs12943566	G	A	G	A	-0.0557219	0.0011	0.658704	0.6517	FALSE	FALSE	FALSE	Tumor necrosis factor ligand superfamily member 14 levels	17	2157774	0.0137	0.936	11785	Tumor necrosis factor ligand superfamily member 14 levels	TRUE	reported	17	2254480	SMG6	6.61241e-09	0.00960642	Heart failure,strict	TRUE	reported	Heart failure,strict	29672	382509	412181	2	TRUE	8.16216320612675e-05	33.6454688794626	lEZFVe.Tumor necrosis factor ligand superfamily member 14 levels
rs2207792	A	G	A	G	-0.0662398	-0.0053	0.755329	0.6795	FALSE	FALSE	FALSE	Tumor necrosis factor ligand superfamily member 14 levels	1	61894709	0.0152	0.727	10295	Tumor necrosis factor ligand superfamily member 14 levels	TRUE	reported	1	61429037	NFIA	3.99485e-10	0.0105912	Heart failure,strict	TRUE	reported	Heart failure,strict	29672	382509	412181	2	TRUE	9.4889576019916e-05	39.1152021792637	lEZFVe.Tumor necrosis factor ligand superfamily member 14 levels
rs3176323	C	T	C	T	-0.082853	0.0078	0.291295	0.3062	FALSE	FALSE	FALSE	Tumor necrosis factor ligand superfamily member 14 levels	6	36646849	0.0143	0.585	11777	Tumor necrosis factor ligand superfamily member 14 levels	TRUE	reported	6	36679072	CDKN1A	4.74898e-16	0.0102064	Heart failure,strict	TRUE	reported	Heart failure,strict	29672	382509	412181	2	TRUE	0.000159850467470108	65.8975395838693	lEZFVe.Tumor necrosis factor ligand superfamily member 14 levels
rs62133081	T	G	T	G	-0.0629417	-0.012	0.224529	0.1964	FALSE	FALSE	FALSE	Tumor necrosis factor ligand superfamily member 14 levels	2	37231092	0.0165	0.467	11784	Tumor necrosis factor ligand superfamily member 14 levels	TRUE	reported	2	37003949	HEATR5B	1.19994e-08	0.0110429	Heart failure,strict	TRUE	reported	Heart failure,strict	29672	382509	412181	2	TRUE	7.88112945569479e-05	32.4869209154818	lEZFVe.Tumor necrosis factor ligand superfamily member 14 levels
rs6817105	C	T	C	T	0.115199	0.0023	0.144651	0.1187	FALSE	FALSE	FALSE	Tumor necrosis factor ligand superfamily member 14 levels	4	111705768	0.0207	0.912	11793	Tumor necrosis factor ligand superfamily member 14 levels	TRUE	reported	4	110784612	PITX2	2.80737e-19	0.0128341	Heart failure,strict	TRUE	reported	Heart failure,strict	29672	382509	412181	2	TRUE	0.000195431123645128	80.5683506762281	lEZFVe.Tumor necrosis factor ligand superfamily member 14 levels
rs74948679	A	G	A	G	-0.0581324	0.0092	0.272301	0.2742	FALSE	FALSE	FALSE	Tumor necrosis factor ligand superfamily member 14 levels	11	7622750	0.0165	0.577	11345	Tumor necrosis factor ligand superfamily member 14 levels	TRUE	reported	11	7601519	PPFIBP2	4.19093e-08	0.010603	Heart failure,strict	TRUE	reported	Heart failure,strict	29672	382509	412181	2	TRUE	7.29221297686976e-05	30.0591625040809	lEZFVe.Tumor necrosis factor ligand superfamily member 14 levels
rs7680240	C	A	C	A	-0.0524828	-0.0051	0.456133	0.4241	FALSE	FALSE	FALSE	Tumor necrosis factor ligand superfamily member 14 levels	4	111764972	0.0133	0.701	11779	Tumor necrosis factor ligand superfamily member 14 levels	TRUE	reported	4	110843816	PITX2	1.2458e-08	0.00921829	Heart failure,strict	TRUE	reported	Heart failure,strict	29672	382509	412181	2	TRUE	7.86341398404223e-05	32.4138899636416	lEZFVe.Tumor necrosis factor ligand superfamily member 14 levels
rs8178844	A	G	A	G	-0.0501896	-0.0114	0.463136	0.5051	FALSE	FALSE	FALSE	Tumor necrosis factor ligand superfamily member 14 levels	17	64218459	0.0131	0.384	11793	Tumor necrosis factor ligand superfamily member 14 levels	TRUE	reported	17	66222341	APOH	4.9339e-08	0.00920289	Heart failure,strict	TRUE	reported	Heart failure,strict	29672	382509	412181	2	TRUE	7.21538818848103e-05	29.7424609154111	lEZFVe.Tumor necrosis factor ligand superfamily member 14 levels
rs116287796	T	C	T	C	0.209179	-0.0471	0.0213508	0.0227	FALSE	FALSE	FALSE	TNF-related apoptosis-inducing ligand levels	1	51457442	0.0406	0.246	14734	TNF-related apoptosis-inducing ligand levels	TRUE	reported	1	50991770	CDKN2C	4.06443e-12	0.0301631	Heart failure,strict	TRUE	reported	Heart failure,strict	29672	382509	412181	2	TRUE	0.000116666341194336	48.0930266846003	lEZFVe.TNF-related apoptosis-inducing ligand levels
rs12943566	G	A	G	A	-0.0557219	0.0045	0.658704	0.6515	FALSE	FALSE	FALSE	TNF-related apoptosis-inducing ligand levels	17	2157774	0.0121	0.71	14727	TNF-related apoptosis-inducing ligand levels	TRUE	reported	17	2254480	SMG6	6.61241e-09	0.00960642	Heart failure,strict	TRUE	reported	Heart failure,strict	29672	382509	412181	2	TRUE	8.16216320612675e-05	33.6454688794626	lEZFVe.TNF-related apoptosis-inducing ligand levels
rs2207792	A	G	A	G	-0.0662398	-0.0007	0.755329	0.6848	FALSE	FALSE	FALSE	TNF-related apoptosis-inducing ligand levels	1	61894709	0.0132	0.958	13237	TNF-related apoptosis-inducing ligand levels	TRUE	reported	1	61429037	NFIA	3.99485e-10	0.0105912	Heart failure,strict	TRUE	reported	Heart failure,strict	29672	382509	412181	2	TRUE	9.4889576019916e-05	39.1152021792637	lEZFVe.TNF-related apoptosis-inducing ligand levels
rs3176323	C	T	C	T	-0.082853	0.0018	0.291295	0.3127	FALSE	FALSE	FALSE	TNF-related apoptosis-inducing ligand levels	6	36646849	0.0125	0.886	14719	TNF-related apoptosis-inducing ligand levels	TRUE	reported	6	36679072	CDKN1A	4.74898e-16	0.0102064	Heart failure,strict	TRUE	reported	Heart failure,strict	29672	382509	412181	2	TRUE	0.000159850467470108	65.8975395838693	lEZFVe.TNF-related apoptosis-inducing ligand levels
rs62133081	T	G	T	G	-0.0629417	0.0188	0.224529	0.2	FALSE	FALSE	FALSE	TNF-related apoptosis-inducing ligand levels	2	37231092	0.0143	0.189	14726	TNF-related apoptosis-inducing ligand levels	TRUE	reported	2	37003949	HEATR5B	1.19994e-08	0.0110429	Heart failure,strict	TRUE	reported	Heart failure,strict	29672	382509	412181	2	TRUE	7.88112945569479e-05	32.4869209154818	lEZFVe.TNF-related apoptosis-inducing ligand levels
rs6817105	C	T	C	T	0.115199	5e-04	0.144651	0.1332	FALSE	FALSE	FALSE	TNF-related apoptosis-inducing ligand levels	4	111705768	0.0174	0.977	14735	TNF-related apoptosis-inducing ligand levels	TRUE	reported	4	110784612	PITX2	2.80737e-19	0.0128341	Heart failure,strict	TRUE	reported	Heart failure,strict	29672	382509	412181	2	TRUE	0.000195431123645128	80.5683506762281	lEZFVe.TNF-related apoptosis-inducing ligand levels
rs74948679	A	G	A	G	-0.0581324	-0.0156	0.272301	0.2692	FALSE	FALSE	FALSE	TNF-related apoptosis-inducing ligand levels	11	7622750	0.0147	0.289	14287	TNF-related apoptosis-inducing ligand levels	TRUE	reported	11	7601519	PPFIBP2	4.19093e-08	0.010603	Heart failure,strict	TRUE	reported	Heart failure,strict	29672	382509	412181	2	TRUE	7.29221297686976e-05	30.0591625040809	lEZFVe.TNF-related apoptosis-inducing ligand levels
rs7680240	C	A	C	A	-0.0524828	-0.0083	0.456133	0.4251	FALSE	FALSE	FALSE	TNF-related apoptosis-inducing ligand levels	4	111764972	0.0117	0.478	14721	TNF-related apoptosis-inducing ligand levels	TRUE	reported	4	110843816	PITX2	1.2458e-08	0.00921829	Heart failure,strict	TRUE	reported	Heart failure,strict	29672	382509	412181	2	TRUE	7.86341398404223e-05	32.4138899636416	lEZFVe.TNF-related apoptosis-inducing ligand levels
rs8178844	A	G	A	G	-0.0501896	-0.0283	0.463136	0.5083	FALSE	FALSE	FALSE	TNF-related apoptosis-inducing ligand levels	17	64218459	0.0115	0.0139	14735	TNF-related apoptosis-inducing ligand levels	TRUE	reported	17	66222341	APOH	4.9339e-08	0.00920289	Heart failure,strict	TRUE	reported	Heart failure,strict	29672	382509	412181	2	TRUE	7.21538818848103e-05	29.7424609154111	lEZFVe.TNF-related apoptosis-inducing ligand levels
rs116287796	T	C	T	C	0.209179	0.0187	0.0213508	0.022	FALSE	FALSE	FALSE	TNF-related activation-induced cytokine levels	1	51457442	0.0415	0.652	14735	TNF-related activation-induced cytokine levels	TRUE	reported	1	50991770	CDKN2C	4.06443e-12	0.0301631	Heart failure,strict	TRUE	reported	Heart failure,strict	29672	382509	412181	2	TRUE	0.000116666341194336	48.0930266846003	lEZFVe.TNF-related activation-induced cytokine levels
rs12943566	G	A	G	A	-0.0557219	-0.0046	0.658704	0.6507	FALSE	FALSE	FALSE	TNF-related activation-induced cytokine levels	17	2157774	0.0122	0.706	14728	TNF-related activation-induced cytokine levels	TRUE	reported	17	2254480	SMG6	6.61241e-09	0.00960642	Heart failure,strict	TRUE	reported	Heart failure,strict	29672	382509	412181	2	TRUE	8.16216320612675e-05	33.6454688794626	lEZFVe.TNF-related activation-induced cytokine levels
rs2207792	A	G	A	G	-0.0662398	-0.0011	0.755329	0.6857	FALSE	FALSE	FALSE	TNF-related activation-induced cytokine levels	1	61894709	0.0134	0.935	13238	TNF-related activation-induced cytokine levels	TRUE	reported	1	61429037	NFIA	3.99485e-10	0.0105912	Heart failure,strict	TRUE	reported	Heart failure,strict	29672	382509	412181	2	TRUE	9.4889576019916e-05	39.1152021792637	lEZFVe.TNF-related activation-induced cytokine levels
rs3176323	C	T	C	T	-0.082853	0.0037	0.291295	0.3127	FALSE	FALSE	FALSE	TNF-related activation-induced cytokine levels	6	36646849	0.0126	0.769	14720	TNF-related activation-induced cytokine levels	TRUE	reported	6	36679072	CDKN1A	4.74898e-16	0.0102064	Heart failure,strict	TRUE	reported	Heart failure,strict	29672	382509	412181	2	TRUE	0.000159850467470108	65.8975395838693	lEZFVe.TNF-related activation-induced cytokine levels
rs62133081	T	G	T	G	-0.0629417	0.0052	0.224529	0.1997	FALSE	FALSE	FALSE	TNF-related activation-induced cytokine levels	2	37231092	0.0145	0.72	14727	TNF-related activation-induced cytokine levels	TRUE	reported	2	37003949	HEATR5B	1.19994e-08	0.0110429	Heart failure,strict	TRUE	reported	Heart failure,strict	29672	382509	412181	2	TRUE	7.88112945569479e-05	32.4869209154818	lEZFVe.TNF-related activation-induced cytokine levels
rs6817105	C	T	C	T	0.115199	-0.0149	0.144651	0.1344	FALSE	FALSE	FALSE	TNF-related activation-induced cytokine levels	4	111705768	0.0175	0.395	14736	TNF-related activation-induced cytokine levels	TRUE	reported	4	110784612	PITX2	2.80737e-19	0.0128341	Heart failure,strict	TRUE	reported	Heart failure,strict	29672	382509	412181	2	TRUE	0.000195431123645128	80.5683506762281	lEZFVe.TNF-related activation-induced cytokine levels
rs74948679	A	G	A	G	-0.0581324	0.0045	0.272301	0.2694	FALSE	FALSE	FALSE	TNF-related activation-induced cytokine levels	11	7622750	0.0146	0.758	14288	TNF-related activation-induced cytokine levels	TRUE	reported	11	7601519	PPFIBP2	4.19093e-08	0.010603	Heart failure,strict	TRUE	reported	Heart failure,strict	29672	382509	412181	2	TRUE	7.29221297686976e-05	30.0591625040809	lEZFVe.TNF-related activation-induced cytokine levels
rs7680240	C	A	C	A	-0.0524828	-0.0165	0.456133	0.4244	FALSE	FALSE	FALSE	TNF-related activation-induced cytokine levels	4	111764972	0.0118	0.162	14722	TNF-related activation-induced cytokine levels	TRUE	reported	4	110843816	PITX2	1.2458e-08	0.00921829	Heart failure,strict	TRUE	reported	Heart failure,strict	29672	382509	412181	2	TRUE	7.86341398404223e-05	32.4138899636416	lEZFVe.TNF-related activation-induced cytokine levels
rs8178844	A	G	A	G	-0.0501896	0.0112	0.463136	0.5083	FALSE	FALSE	FALSE	TNF-related activation-induced cytokine levels	17	64218459	0.0116	0.334	14736	TNF-related activation-induced cytokine levels	TRUE	reported	17	66222341	APOH	4.9339e-08	0.00920289	Heart failure,strict	TRUE	reported	Heart failure,strict	29672	382509	412181	2	TRUE	7.21538818848103e-05	29.7424609154111	lEZFVe.TNF-related activation-induced cytokine levels
rs116287796	T	C	T	C	0.209179	0.0807	0.0213508	0.0228	FALSE	FALSE	FALSE	Thymic stromal lymphopoietin levels	1	51457442	0.0467	0.084	11792	Thymic stromal lymphopoietin levels	TRUE	reported	1	50991770	CDKN2C	4.06443e-12	0.0301631	Heart failure,strict	TRUE	reported	Heart failure,strict	29672	382509	412181	2	TRUE	0.000116666341194336	48.0930266846003	lEZFVe.Thymic stromal lymphopoietin levels
rs12943566	G	A	G	A	-0.0557219	0.0044	0.658704	0.6519	FALSE	FALSE	FALSE	Thymic stromal lymphopoietin levels	17	2157774	0.0137	0.748	11785	Thymic stromal lymphopoietin levels	TRUE	reported	17	2254480	SMG6	6.61241e-09	0.00960642	Heart failure,strict	TRUE	reported	Heart failure,strict	29672	382509	412181	2	TRUE	8.16216320612675e-05	33.6454688794626	lEZFVe.Thymic stromal lymphopoietin levels
rs2207792	A	G	A	G	-0.0662398	0.0185	0.755329	0.6794	FALSE	FALSE	FALSE	Thymic stromal lymphopoietin levels	1	61894709	0.0153	0.227	10295	Thymic stromal lymphopoietin levels	TRUE	reported	1	61429037	NFIA	3.99485e-10	0.0105912	Heart failure,strict	TRUE	reported	Heart failure,strict	29672	382509	412181	2	TRUE	9.4889576019916e-05	39.1152021792637	lEZFVe.Thymic stromal lymphopoietin levels
rs3176323	C	T	C	T	-0.082853	0.0025	0.291295	0.3062	FALSE	FALSE	FALSE	Thymic stromal lymphopoietin levels	6	36646849	0.0143	0.861	11777	Thymic stromal lymphopoietin levels	TRUE	reported	6	36679072	CDKN1A	4.74898e-16	0.0102064	Heart failure,strict	TRUE	reported	Heart failure,strict	29672	382509	412181	2	TRUE	0.000159850467470108	65.8975395838693	lEZFVe.Thymic stromal lymphopoietin levels
rs62133081	T	G	T	G	-0.0629417	-0.013	0.224529	0.1966	FALSE	FALSE	FALSE	Thymic stromal lymphopoietin levels	2	37231092	0.0166	0.434	11784	Thymic stromal lymphopoietin levels	TRUE	reported	2	37003949	HEATR5B	1.19994e-08	0.0110429	Heart failure,strict	TRUE	reported	Heart failure,strict	29672	382509	412181	2	TRUE	7.88112945569479e-05	32.4869209154818	lEZFVe.Thymic stromal lymphopoietin levels
rs6817105	C	T	C	T	0.115199	0.0038	0.144651	0.1187	FALSE	FALSE	FALSE	Thymic stromal lymphopoietin levels	4	111705768	0.0207	0.854	11793	Thymic stromal lymphopoietin levels	TRUE	reported	4	110784612	PITX2	2.80737e-19	0.0128341	Heart failure,strict	TRUE	reported	Heart failure,strict	29672	382509	412181	2	TRUE	0.000195431123645128	80.5683506762281	lEZFVe.Thymic stromal lymphopoietin levels
rs74948679	A	G	A	G	-0.0581324	0.0073	0.272301	0.2742	FALSE	FALSE	FALSE	Thymic stromal lymphopoietin levels	11	7622750	0.0165	0.658	11345	Thymic stromal lymphopoietin levels	TRUE	reported	11	7601519	PPFIBP2	4.19093e-08	0.010603	Heart failure,strict	TRUE	reported	Heart failure,strict	29672	382509	412181	2	TRUE	7.29221297686976e-05	30.0591625040809	lEZFVe.Thymic stromal lymphopoietin levels
rs7680240	C	A	C	A	-0.0524828	0.0087	0.456133	0.4242	FALSE	FALSE	FALSE	Thymic stromal lymphopoietin levels	4	111764972	0.0133	0.513	11779	Thymic stromal lymphopoietin levels	TRUE	reported	4	110843816	PITX2	1.2458e-08	0.00921829	Heart failure,strict	TRUE	reported	Heart failure,strict	29672	382509	412181	2	TRUE	7.86341398404223e-05	32.4138899636416	lEZFVe.Thymic stromal lymphopoietin levels
rs8178844	A	G	A	G	-0.0501896	-0.0056	0.463136	0.505	FALSE	FALSE	FALSE	Thymic stromal lymphopoietin levels	17	64218459	0.0131	0.669	11793	Thymic stromal lymphopoietin levels	TRUE	reported	17	66222341	APOH	4.9339e-08	0.00920289	Heart failure,strict	TRUE	reported	Heart failure,strict	29672	382509	412181	2	TRUE	7.21538818848103e-05	29.7424609154111	lEZFVe.Thymic stromal lymphopoietin levels
rs116287796	T	C	T	C	0.209179	0.0098	0.0213508	0.0229	FALSE	FALSE	FALSE	Tumor necrosis factor ligand superfamily member 12 levels	1	51457442	0.0402	0.807	14735	Tumor necrosis factor ligand superfamily member 12 levels	TRUE	reported	1	50991770	CDKN2C	4.06443e-12	0.0301631	Heart failure,strict	TRUE	reported	Heart failure,strict	29672	382509	412181	2	TRUE	0.000116666341194336	48.0930266846003	lEZFVe.Tumor necrosis factor ligand superfamily member 12 levels
rs12943566	G	A	G	A	-0.0557219	0.0122	0.658704	0.6517	FALSE	FALSE	FALSE	Tumor necrosis factor ligand superfamily member 12 levels	17	2157774	0.012	0.309	14728	Tumor necrosis factor ligand superfamily member 12 levels	TRUE	reported	17	2254480	SMG6	6.61241e-09	0.00960642	Heart failure,strict	TRUE	reported	Heart failure,strict	29672	382509	412181	2	TRUE	8.16216320612675e-05	33.6454688794626	lEZFVe.Tumor necrosis factor ligand superfamily member 12 levels
rs2207792	A	G	A	G	-0.0662398	-0.0091	0.755329	0.6847	FALSE	FALSE	FALSE	Tumor necrosis factor ligand superfamily member 12 levels	1	61894709	0.0131	0.487	13238	Tumor necrosis factor ligand superfamily member 12 levels	TRUE	reported	1	61429037	NFIA	3.99485e-10	0.0105912	Heart failure,strict	TRUE	reported	Heart failure,strict	29672	382509	412181	2	TRUE	9.4889576019916e-05	39.1152021792637	lEZFVe.Tumor necrosis factor ligand superfamily member 12 levels
rs3176323	C	T	C	T	-0.082853	0.0036	0.291295	0.3126	FALSE	FALSE	FALSE	Tumor necrosis factor ligand superfamily member 12 levels	6	36646849	0.0124	0.772	14720	Tumor necrosis factor ligand superfamily member 12 levels	TRUE	reported	6	36679072	CDKN1A	4.74898e-16	0.0102064	Heart failure,strict	TRUE	reported	Heart failure,strict	29672	382509	412181	2	TRUE	0.000159850467470108	65.8975395838693	lEZFVe.Tumor necrosis factor ligand superfamily member 12 levels
rs62133081	T	G	T	G	-0.0629417	-0.0025	0.224529	0.1999	FALSE	FALSE	FALSE	Tumor necrosis factor ligand superfamily member 12 levels	2	37231092	0.0143	0.861	14727	Tumor necrosis factor ligand superfamily member 12 levels	TRUE	reported	2	37003949	HEATR5B	1.19994e-08	0.0110429	Heart failure,strict	TRUE	reported	Heart failure,strict	29672	382509	412181	2	TRUE	7.88112945569479e-05	32.4869209154818	lEZFVe.Tumor necrosis factor ligand superfamily member 12 levels
rs6817105	C	T	C	T	0.115199	-0.0045	0.144651	0.1328	FALSE	FALSE	FALSE	Tumor necrosis factor ligand superfamily member 12 levels	4	111705768	0.0173	0.795	14736	Tumor necrosis factor ligand superfamily member 12 levels	TRUE	reported	4	110784612	PITX2	2.80737e-19	0.0128341	Heart failure,strict	TRUE	reported	Heart failure,strict	29672	382509	412181	2	TRUE	0.000195431123645128	80.5683506762281	lEZFVe.Tumor necrosis factor ligand superfamily member 12 levels
rs74948679	A	G	A	G	-0.0581324	0.0339	0.272301	0.2692	FALSE	FALSE	FALSE	Tumor necrosis factor ligand superfamily member 12 levels	11	7622750	0.0147	0.0211	14288	Tumor necrosis factor ligand superfamily member 12 levels	TRUE	reported	11	7601519	PPFIBP2	4.19093e-08	0.010603	Heart failure,strict	TRUE	reported	Heart failure,strict	29672	382509	412181	2	TRUE	7.29221297686976e-05	30.0591625040809	lEZFVe.Tumor necrosis factor ligand superfamily member 12 levels
rs7680240	C	A	C	A	-0.0524828	0.0035	0.456133	0.4253	FALSE	FALSE	FALSE	Tumor necrosis factor ligand superfamily member 12 levels	4	111764972	0.0116	0.763	14722	Tumor necrosis factor ligand superfamily member 12 levels	TRUE	reported	4	110843816	PITX2	1.2458e-08	0.00921829	Heart failure,strict	TRUE	reported	Heart failure,strict	29672	382509	412181	2	TRUE	7.86341398404223e-05	32.4138899636416	lEZFVe.Tumor necrosis factor ligand superfamily member 12 levels
rs8178844	A	G	A	G	-0.0501896	-0.004	0.463136	0.5081	FALSE	FALSE	FALSE	Tumor necrosis factor ligand superfamily member 12 levels	17	64218459	0.0114	0.726	14736	Tumor necrosis factor ligand superfamily member 12 levels	TRUE	reported	17	66222341	APOH	4.9339e-08	0.00920289	Heart failure,strict	TRUE	reported	Heart failure,strict	29672	382509	412181	2	TRUE	7.21538818848103e-05	29.7424609154111	lEZFVe.Tumor necrosis factor ligand superfamily member 12 levels
rs116287796	T	C	T	C	0.209179	-0.0102	0.0213508	0.023	FALSE	FALSE	FALSE	Urokinase-type plasminogen activator levels	1	51457442	0.0401	0.799	14733	Urokinase-type plasminogen activator levels	TRUE	reported	1	50991770	CDKN2C	4.06443e-12	0.0301631	Heart failure,strict	TRUE	reported	Heart failure,strict	29672	382509	412181	2	TRUE	0.000116666341194336	48.0930266846003	lEZFVe.Urokinase-type plasminogen activator levels
rs12943566	G	A	G	A	-0.0557219	-0.0166	0.658704	0.6519	FALSE	FALSE	FALSE	Urokinase-type plasminogen activator levels	17	2157774	0.012	0.167	14726	Urokinase-type plasminogen activator levels	TRUE	reported	17	2254480	SMG6	6.61241e-09	0.00960642	Heart failure,strict	TRUE	reported	Heart failure,strict	29672	382509	412181	2	TRUE	8.16216320612675e-05	33.6454688794626	lEZFVe.Urokinase-type plasminogen activator levels
rs2207792	A	G	A	G	-0.0662398	-0.0029	0.755329	0.6844	FALSE	FALSE	FALSE	Urokinase-type plasminogen activator levels	1	61894709	0.0131	0.825	13236	Urokinase-type plasminogen activator levels	TRUE	reported	1	61429037	NFIA	3.99485e-10	0.0105912	Heart failure,strict	TRUE	reported	Heart failure,strict	29672	382509	412181	2	TRUE	9.4889576019916e-05	39.1152021792637	lEZFVe.Urokinase-type plasminogen activator levels
rs3176323	C	T	C	T	-0.082853	0.0129	0.291295	0.3125	FALSE	FALSE	FALSE	Urokinase-type plasminogen activator levels	6	36646849	0.0124	0.298	14718	Urokinase-type plasminogen activator levels	TRUE	reported	6	36679072	CDKN1A	4.74898e-16	0.0102064	Heart failure,strict	TRUE	reported	Heart failure,strict	29672	382509	412181	2	TRUE	0.000159850467470108	65.8975395838693	lEZFVe.Urokinase-type plasminogen activator levels
rs62133081	T	G	T	G	-0.0629417	0.0067	0.224529	0.2001	FALSE	FALSE	FALSE	Urokinase-type plasminogen activator levels	2	37231092	0.0142	0.637	14725	Urokinase-type plasminogen activator levels	TRUE	reported	2	37003949	HEATR5B	1.19994e-08	0.0110429	Heart failure,strict	TRUE	reported	Heart failure,strict	29672	382509	412181	2	TRUE	7.88112945569479e-05	32.4869209154818	lEZFVe.Urokinase-type plasminogen activator levels
rs6817105	C	T	C	T	0.115199	-0.0101	0.144651	0.1324	FALSE	FALSE	FALSE	Urokinase-type plasminogen activator levels	4	111705768	0.0173	0.559	14734	Urokinase-type plasminogen activator levels	TRUE	reported	4	110784612	PITX2	2.80737e-19	0.0128341	Heart failure,strict	TRUE	reported	Heart failure,strict	29672	382509	412181	2	TRUE	0.000195431123645128	80.5683506762281	lEZFVe.Urokinase-type plasminogen activator levels
rs74948679	A	G	A	G	-0.0581324	-0.0008	0.272301	0.2691	FALSE	FALSE	FALSE	Urokinase-type plasminogen activator levels	11	7622750	0.0147	0.957	14286	Urokinase-type plasminogen activator levels	TRUE	reported	11	7601519	PPFIBP2	4.19093e-08	0.010603	Heart failure,strict	TRUE	reported	Heart failure,strict	29672	382509	412181	2	TRUE	7.29221297686976e-05	30.0591625040809	lEZFVe.Urokinase-type plasminogen activator levels
rs7680240	C	A	C	A	-0.0524828	0.0028	0.456133	0.4255	FALSE	FALSE	FALSE	Urokinase-type plasminogen activator levels	4	111764972	0.0116	0.809	14720	Urokinase-type plasminogen activator levels	TRUE	reported	4	110843816	PITX2	1.2458e-08	0.00921829	Heart failure,strict	TRUE	reported	Heart failure,strict	29672	382509	412181	2	TRUE	7.86341398404223e-05	32.4138899636416	lEZFVe.Urokinase-type plasminogen activator levels
rs8178844	A	G	A	G	-0.0501896	-0.0084	0.463136	0.5081	FALSE	FALSE	FALSE	Urokinase-type plasminogen activator levels	17	64218459	0.0114	0.461	14734	Urokinase-type plasminogen activator levels	TRUE	reported	17	66222341	APOH	4.9339e-08	0.00920289	Heart failure,strict	TRUE	reported	Heart failure,strict	29672	382509	412181	2	TRUE	7.21538818848103e-05	29.7424609154111	lEZFVe.Urokinase-type plasminogen activator levels
rs116287796	T	C	T	C	0.209179	0.0112	0.0213508	0.022	FALSE	FALSE	FALSE	Vascular endothelial growth factor A levels	1	51457442	0.0413	0.786	14743	Vascular endothelial growth factor A levels	TRUE	reported	1	50991770	CDKN2C	4.06443e-12	0.0301631	Heart failure,strict	TRUE	reported	Heart failure,strict	29672	382509	412181	2	TRUE	0.000116666341194336	48.0930266846003	lEZFVe.Vascular endothelial growth factor A levels
rs12943566	G	A	G	A	-0.0557219	-0.0043	0.658704	0.6505	FALSE	FALSE	FALSE	Vascular endothelial growth factor A levels	17	2157774	0.0121	0.722	14736	Vascular endothelial growth factor A levels	TRUE	reported	17	2254480	SMG6	6.61241e-09	0.00960642	Heart failure,strict	TRUE	reported	Heart failure,strict	29672	382509	412181	2	TRUE	8.16216320612675e-05	33.6454688794626	lEZFVe.Vascular endothelial growth factor A levels
rs2207792	A	G	A	G	-0.0662398	-0.0291	0.755329	0.686	FALSE	FALSE	FALSE	Vascular endothelial growth factor A levels	1	61894709	0.0133	0.0287	13246	Vascular endothelial growth factor A levels	TRUE	reported	1	61429037	NFIA	3.99485e-10	0.0105912	Heart failure,strict	TRUE	reported	Heart failure,strict	29672	382509	412181	2	TRUE	9.4889576019916e-05	39.1152021792637	lEZFVe.Vascular endothelial growth factor A levels
rs3176323	C	T	C	T	-0.082853	-0.0031	0.291295	0.3127	FALSE	FALSE	FALSE	Vascular endothelial growth factor A levels	6	36646849	0.0126	0.806	14728	Vascular endothelial growth factor A levels	TRUE	reported	6	36679072	CDKN1A	4.74898e-16	0.0102064	Heart failure,strict	TRUE	reported	Heart failure,strict	29672	382509	412181	2	TRUE	0.000159850467470108	65.8975395838693	lEZFVe.Vascular endothelial growth factor A levels
rs62133081	T	G	T	G	-0.0629417	0.0061	0.224529	0.1995	FALSE	FALSE	FALSE	Vascular endothelial growth factor A levels	2	37231092	0.0144	0.672	14735	Vascular endothelial growth factor A levels	TRUE	reported	2	37003949	HEATR5B	1.19994e-08	0.0110429	Heart failure,strict	TRUE	reported	Heart failure,strict	29672	382509	412181	2	TRUE	7.88112945569479e-05	32.4869209154818	lEZFVe.Vascular endothelial growth factor A levels
rs6817105	C	T	C	T	0.115199	-0.0169	0.144651	0.1345	FALSE	FALSE	FALSE	Vascular endothelial growth factor A levels	4	111705768	0.0174	0.331	14744	Vascular endothelial growth factor A levels	TRUE	reported	4	110784612	PITX2	2.80737e-19	0.0128341	Heart failure,strict	TRUE	reported	Heart failure,strict	29672	382509	412181	2	TRUE	0.000195431123645128	80.5683506762281	lEZFVe.Vascular endothelial growth factor A levels
rs74948679	A	G	A	G	-0.0581324	-0.001	0.272301	0.2695	FALSE	FALSE	FALSE	Vascular endothelial growth factor A levels	11	7622750	0.0146	0.945	14296	Vascular endothelial growth factor A levels	TRUE	reported	11	7601519	PPFIBP2	4.19093e-08	0.010603	Heart failure,strict	TRUE	reported	Heart failure,strict	29672	382509	412181	2	TRUE	7.29221297686976e-05	30.0591625040809	lEZFVe.Vascular endothelial growth factor A levels
rs7680240	C	A	C	A	-0.0524828	-0.0036	0.456133	0.4244	FALSE	FALSE	FALSE	Vascular endothelial growth factor A levels	4	111764972	0.0117	0.758	14730	Vascular endothelial growth factor A levels	TRUE	reported	4	110843816	PITX2	1.2458e-08	0.00921829	Heart failure,strict	TRUE	reported	Heart failure,strict	29672	382509	412181	2	TRUE	7.86341398404223e-05	32.4138899636416	lEZFVe.Vascular endothelial growth factor A levels
rs8178844	A	G	A	G	-0.0501896	-0.0256	0.463136	0.5081	FALSE	FALSE	FALSE	Vascular endothelial growth factor A levels	17	64218459	0.0115	0.026	14744	Vascular endothelial growth factor A levels	TRUE	reported	17	66222341	APOH	4.9339e-08	0.00920289	Heart failure,strict	TRUE	reported	Heart failure,strict	29672	382509	412181	2	TRUE	7.21538818848103e-05	29.7424609154111	lEZFVe.Vascular endothelial growth factor A levels
